# Supplementary material for: A computational-based update on microRNAs and their targets in barley (Hordeum vulgare L.)
Source: BMC Genomics. 2010 Oct 22;11:595. doi: 10.1186/1471-2164-11-595 (PMC3091740; doi:10.1186/1471-2164-11-595)
Supplement: Additional file 1 — BLAST results. Alignments identified between plant miRNAs and barley ESTs. [file 1471-2164-11-595-S1.TXT]

Matching miRNA families 
156
159
160
164
166
168
169
171
172
390
393
394
395
396
397
399
408
414
441
445
444
529
818
821
827
845
909
1030
1099
1118
1119
1120
1122
1130
1134
1138
1171
1310
1438
1528
1533
1846
1848
1858
1862
1867
1871
2091
2094
2102


BLASTN 2.2.20+
Reference: Stephen F. Altschul, Thomas L. Madden, Alejandro
A. Schaffer, Jinghui Zhang, Zheng Zhang, Webb Miller, and
David J. Lipman (1997), "Gapped BLAST and PSI-BLAST: a new
generation of protein database search programs", Nucleic
Acids Res. 25:3389-3402.


RID: 2CET3TYP01R


Database: GenBank non-mouse and non-human EST entries
           48,597,249 sequences; 27,370,549,440 total letters
Query=   cre-miR909.2 MIMAT0004391
Length=21


                                                                   Score     E
Sequences producing significant alignments:                       (Bits)  Value

gb|BQ470186.1|  HX02A14r HX Hordeum vulgare subsp. vulgare cDN...  35.6    0.016

ALIGNMENTS
>gb|BQ470186.1| HX02A14r HX Hordeum vulgare subsp. vulgare cDNA clone HX02A14 
5-PRIME, mRNA sequence.
Length=597

 Score = 35.6 bits (38),  Expect = 0.016
 Identities = 19/19 (100%), Gaps = 0/19 (0%)
 Strand=Plus/Plus

Query  1   ATGCAAACATGACCCTGAA  19
           |||||||||||||||||||
Sbjct  22  ATGCAAACATGACCCTGAA  40


Query=   cre-miR1171 MIMAT0005430
Length=23


                                                                   Score     E
Sequences producing significant alignments:                       (Bits)  Value

gb|BQ761741.1|  EBem10_SQ001_P16_R embryo, 2 Day germination, ...  42.8    1e-04
gb|BM373074.2|  EBma04_SQ002_P18_R maternal, 10 DPA, no treatm...  42.8    1e-04
gb|BQ468092.1|  HR01O20r HR Hordeum vulgare subsp. vulgare cDN...  42.8    1e-04
gb|BQ463190.1|  HI04F11r HI Hordeum vulgare subsp. vulgare cDN...  42.8    1e-04
gb|BE060388.3|  HVSMEg0012C20f Hordeum vulgare pre-anthesis sp...  42.8    1e-04
gb|AW983298.2|  HVSMEg0010B22f Hordeum vulgare pre-anthesis sp...  42.8    1e-04
gb|GH210205.1|  HVSMEa0008G21f2 Hordeum vulgare seedling shoot...  41.0    4e-04
dbj|BY857362.1|  BY857362 Germination shoots Hordeum vulgare s...  41.0    4e-04
gb|BF625321.2|  HVSMEa0008G21f Hordeum vulgare seedling shoot ...  41.0    4e-04
gb|GH218429.1|  HVSMEg0011O06f2 Hordeum vulgare pre-anthesis s...  39.2    0.001
gb|BF268131.3|  HV_CEa0019P17f Hordeum vulgare seedling green ...  39.2    0.001
gb|GH206880.1|  HV_CEa0008A22r2 Hordeum vulgare (Blumeria chal...  35.6    0.016
dbj|BY841512.1|  BY841512 Etiolated seedling shoot Hordeum vul...  35.6    0.016
dbj|BY849616.1|  BY849616 Germination shoots Hordeum vulgare s...  35.6    0.016
dbj|BY843802.1|  BY843802 Etiolated seedling shoot Hordeum vul...  35.6    0.016
gb|GH216700.1|  HVSMEg0001N03f2 Hordeum vulgare pre-anthesis s...  33.7    0.055
dbj|BY849810.1|  BY849810 Germination shoots Hordeum vulgare s...  33.7    0.055
dbj|BY849250.1|  BY849250 Germination shoots Hordeum vulgare s...  33.7    0.055
dbj|BY844443.1|  BY844443 Seminal root Hordeum vulgare subsp. ...  33.7    0.055
gb|CA025249.1|  HZ51J16r HZ Hordeum vulgare subsp. vulgare cDN...  33.7    0.055
gb|BU980904.1|  HA22A19r HA Hordeum vulgare subsp. vulgare cDN...  33.7    0.055
gb|BU967787.1|  HB05G06r BC Hordeum vulgare subsp. vulgare cDN...  33.7    0.055
gb|BU967712.1|  HB05C17r BC Hordeum vulgare subsp. vulgare cDN...  33.7    0.055
gb|BQ760964.1|  EBro03_SQ003_P17_R root, 3 week, waterlogged, ...  33.7    0.055
gb|BG343050.2|  HVSMEg0001N15f Hordeum vulgare pre-anthesis sp...  33.7    0.055
gb|BG343039.2|  HVSMEg0001N03f Hordeum vulgare pre-anthesis sp...  33.7    0.055

ALIGNMENTS
>gb|BQ761741.1| EBem10_SQ001_P16_R embryo, 2 Day germination, no treatment, cv 
Optic, EBem10 Hordeum vulgare subsp. vulgare cDNA clone EBem10_SQ001_P16 
5', mRNA sequence.
Length=130

 Score = 42.8 bits (46),  Expect = 1e-04
 Identities = 23/23 (100%), Gaps = 0/23 (0%)
 Strand=Plus/Minus

Query  1   TGGAGTGGAGTGGAGTGGAGTGG  23
           |||||||||||||||||||||||
Sbjct  37  TGGAGTGGAGTGGAGTGGAGTGG  15


 Score = 35.6 bits (38),  Expect = 0.016
 Identities = 19/19 (100%), Gaps = 0/19 (0%)
 Strand=Plus/Minus

Query  1   TGGAGTGGAGTGGAGTGGA  19
           |||||||||||||||||||
Sbjct  32  TGGAGTGGAGTGGAGTGGA  14


>gb|BM373074.2| EBma04_SQ002_P18_R maternal, 10 DPA, no treatment, cv Optic, 
EBma04 Hordeum vulgare subsp. vulgare cDNA clone EBma04_SQ002_P18 
5', mRNA sequence.
Length=427

 Score = 42.8 bits (46),  Expect = 1e-04
 Identities = 23/23 (100%), Gaps = 0/23 (0%)
 Strand=Plus/Minus

Query  1   TGGAGTGGAGTGGAGTGGAGTGG  23
           |||||||||||||||||||||||
Sbjct  42  TGGAGTGGAGTGGAGTGGAGTGG  20


 Score = 35.6 bits (38),  Expect = 0.016
 Identities = 19/19 (100%), Gaps = 0/19 (0%)
 Strand=Plus/Minus

Query  1   TGGAGTGGAGTGGAGTGGA  19
           |||||||||||||||||||
Sbjct  37  TGGAGTGGAGTGGAGTGGA  19


>gb|BQ468092.1| HR01O20r HR Hordeum vulgare subsp. vulgare cDNA clone HR01O20 
5-PRIME, mRNA sequence.
Length=337

 Score = 42.8 bits (46),  Expect = 1e-04
 Identities = 23/23 (100%), Gaps = 0/23 (0%)
 Strand=Plus/Minus

Query  1   TGGAGTGGAGTGGAGTGGAGTGG  23
           |||||||||||||||||||||||
Sbjct  58  TGGAGTGGAGTGGAGTGGAGTGG  36


 Score = 35.6 bits (38),  Expect = 0.016
 Identities = 19/19 (100%), Gaps = 0/19 (0%)
 Strand=Plus/Minus

Query  1   TGGAGTGGAGTGGAGTGGA  19
           |||||||||||||||||||
Sbjct  53  TGGAGTGGAGTGGAGTGGA  35


>gb|BQ463190.1| HI04F11r HI Hordeum vulgare subsp. vulgare cDNA clone HI04F11 
5-PRIME, mRNA sequence.
Length=261

 Score = 42.8 bits (46),  Expect = 1e-04
 Identities = 23/23 (100%), Gaps = 0/23 (0%)
 Strand=Plus/Minus

Query  1   TGGAGTGGAGTGGAGTGGAGTGG  23
           |||||||||||||||||||||||
Sbjct  69  TGGAGTGGAGTGGAGTGGAGTGG  47


 Score = 35.6 bits (38),  Expect = 0.016
 Identities = 19/19 (100%), Gaps = 0/19 (0%)
 Strand=Plus/Minus

Query  1   TGGAGTGGAGTGGAGTGGA  19
           |||||||||||||||||||
Sbjct  64  TGGAGTGGAGTGGAGTGGA  46


>gb|BE060388.3| HVSMEg0012C20f Hordeum vulgare pre-anthesis spike EST library 
HVcDNA0008 (white to yellow anther) Hordeum vulgare subsp. 
vulgare cDNA clone HVSMEg0012C20f, mRNA sequence.
Length=713

 Score = 42.8 bits (46),  Expect = 1e-04
 Identities = 23/23 (100%), Gaps = 0/23 (0%)
 Strand=Plus/Minus

Query  1   TGGAGTGGAGTGGAGTGGAGTGG  23
           |||||||||||||||||||||||
Sbjct  38  TGGAGTGGAGTGGAGTGGAGTGG  16


 Score = 39.2 bits (42),  Expect = 0.001
 Identities = 21/21 (100%), Gaps = 0/21 (0%)
 Strand=Plus/Minus

Query  3   GAGTGGAGTGGAGTGGAGTGG  23
           |||||||||||||||||||||
Sbjct  41  GAGTGGAGTGGAGTGGAGTGG  21


>gb|AW983298.2| HVSMEg0010B22f Hordeum vulgare pre-anthesis spike EST library 
HVcDNA0008 (white to yellow anther) Hordeum vulgare subsp. 
vulgare cDNA clone HVSMEg0010B22f, mRNA sequence.
Length=816

 Score = 42.8 bits (46),  Expect = 1e-04
 Identities = 23/23 (100%), Gaps = 0/23 (0%)
 Strand=Plus/Minus

Query  1   TGGAGTGGAGTGGAGTGGAGTGG  23
           |||||||||||||||||||||||
Sbjct  28  TGGAGTGGAGTGGAGTGGAGTGG  6


 Score = 39.2 bits (42),  Expect = 0.001
 Identities = 21/21 (100%), Gaps = 0/21 (0%)
 Strand=Plus/Minus

Query  3   GAGTGGAGTGGAGTGGAGTGG  23
           |||||||||||||||||||||
Sbjct  31  GAGTGGAGTGGAGTGGAGTGG  11


>gb|GH210205.1| HVSMEa0008G21f2 Hordeum vulgare seedling shoot (cold stress) 
cDNA library HVSMEa (HVcDNA0001)2 Hordeum vulgare subsp. vulgare 
cDNA clone HV__Ea0007N23r, mRNA sequence.
Length=614

 Score = 41.0 bits (44),  Expect = 4e-04
 Identities = 22/22 (100%), Gaps = 0/22 (0%)
 Strand=Plus/Minus

Query  2   GGAGTGGAGTGGAGTGGAGTGG  23
           ||||||||||||||||||||||
Sbjct  76  GGAGTGGAGTGGAGTGGAGTGG  55


 Score = 37.4 bits (40),  Expect = 0.004
 Identities = 20/20 (100%), Gaps = 0/20 (0%)
 Strand=Plus/Minus

Query  1   TGGAGTGGAGTGGAGTGGAG  20
           ||||||||||||||||||||
Sbjct  72  TGGAGTGGAGTGGAGTGGAG  53


 Score = 35.6 bits (38),  Expect = 0.016
 Identities = 21/22 (95%), Gaps = 0/22 (0%)
 Strand=Plus/Minus

Query  2   GGAGTGGAGTGGAGTGGAGTGG  23
           |||| |||||||||||||||||
Sbjct  81  GGAGCGGAGTGGAGTGGAGTGG  60


 Score = 33.7 bits (36),  Expect = 0.055
 Identities = 21/23 (91%), Gaps = 0/23 (0%)
 Strand=Plus/Minus

Query  1   TGGAGTGGAGTGGAGTGGAGTGG  23
           ||||| |||| ||||||||||||
Sbjct  87  TGGAGCGGAGCGGAGTGGAGTGG  65


>dbj|BY857362.1| BY857362 Germination shoots Hordeum vulgare subsp. vulgare cDNA 
clone bastl44b05 5', mRNA sequence.
Length=382

 Score = 41.0 bits (44),  Expect = 4e-04
 Identities = 22/22 (100%), Gaps = 0/22 (0%)
 Strand=Plus/Minus

Query  1    TGGAGTGGAGTGGAGTGGAGTG  22
            ||||||||||||||||||||||
Sbjct  185  TGGAGTGGAGTGGAGTGGAGTG  164


 Score = 33.7 bits (36),  Expect = 0.055
 Identities = 22/23 (95%), Gaps = 1/23 (4%)
 Strand=Plus/Minus

Query  1    TGGAGTGGAGTGGAGTGGAGTGG  23
            |||| ||||||||||||||||||
Sbjct  189  TGGA-TGGAGTGGAGTGGAGTGG  168


>gb|BF625321.2| HVSMEa0008G21f Hordeum vulgare seedling shoot EST library HVcDNA0001 
(Cold stress) Hordeum vulgare subsp. vulgare cDNA clone 
HVSMEa0008G21f, mRNA sequence.
Length=706

 Score = 41.0 bits (44),  Expect = 4e-04
 Identities = 22/22 (100%), Gaps = 0/22 (0%)
 Strand=Plus/Minus

Query  2   GGAGTGGAGTGGAGTGGAGTGG  23
           ||||||||||||||||||||||
Sbjct  76  GGAGTGGAGTGGAGTGGAGTGG  55


 Score = 37.4 bits (40),  Expect = 0.004
 Identities = 20/20 (100%), Gaps = 0/20 (0%)
 Strand=Plus/Minus

Query  1   TGGAGTGGAGTGGAGTGGAG  20
           ||||||||||||||||||||
Sbjct  72  TGGAGTGGAGTGGAGTGGAG  53


 Score = 35.6 bits (38),  Expect = 0.016
 Identities = 21/22 (95%), Gaps = 0/22 (0%)
 Strand=Plus/Minus

Query  2   GGAGTGGAGTGGAGTGGAGTGG  23
           |||| |||||||||||||||||
Sbjct  81  GGAGCGGAGTGGAGTGGAGTGG  60


 Score = 33.7 bits (36),  Expect = 0.055
 Identities = 21/23 (91%), Gaps = 0/23 (0%)
 Strand=Plus/Minus

Query  1   TGGAGTGGAGTGGAGTGGAGTGG  23
           ||||| |||| ||||||||||||
Sbjct  87  TGGAGCGGAGCGGAGTGGAGTGG  65


>gb|GH218429.1| HVSMEg0011O06f2 Hordeum vulgare pre-anthesis spike (white to 
yellow anther) cDNA library HVSMEg (HVcDNA0008)2 Hordeum vulgare 
subsp. vulgare cDNA clone HV__Ea0024N01r, mRNA sequence.
Length=622

 Score = 39.2 bits (42),  Expect = 0.001
 Identities = 21/21 (100%), Gaps = 0/21 (0%)
 Strand=Plus/Minus

Query  3   GAGTGGAGTGGAGTGGAGTGG  23
           |||||||||||||||||||||
Sbjct  28  GAGTGGAGTGGAGTGGAGTGG  8


 Score = 37.4 bits (40),  Expect = 0.004
 Identities = 20/20 (100%), Gaps = 0/20 (0%)
 Strand=Plus/Minus

Query  1   TGGAGTGGAGTGGAGTGGAG  20
           ||||||||||||||||||||
Sbjct  25  TGGAGTGGAGTGGAGTGGAG  6


>gb|BF268131.3| HV_CEa0019P17f Hordeum vulgare seedling green leaf EST library 
HVcDNA0004 (Blumeria challenged) Hordeum vulgare subsp. vulgare 
cDNA clone HV_CEa0019P17f, mRNA sequence.
Length=806

 Score = 39.2 bits (42),  Expect = 0.001
 Identities = 21/21 (100%), Gaps = 0/21 (0%)
 Strand=Plus/Minus

Query  1   TGGAGTGGAGTGGAGTGGAGT  21
           |||||||||||||||||||||
Sbjct  48  TGGAGTGGAGTGGAGTGGAGT  28


 Score = 37.4 bits (40),  Expect = 0.004
 Identities = 20/20 (100%), Gaps = 0/20 (0%)
 Strand=Plus/Minus

Query  4   AGTGGAGTGGAGTGGAGTGG  23
           ||||||||||||||||||||
Sbjct  50  AGTGGAGTGGAGTGGAGTGG  31


>gb|GH206880.1| HV_CEa0008A22r2 Hordeum vulgare (Blumeria challenged) seedling 
green leaf cDNA library HV_CEa (HVcDNA0004)2 Hordeum vulgare 
subsp. vulgare cDNA clone HV__Ea0001D18f, mRNA sequence.
Length=513

 Score = 35.6 bits (38),  Expect = 0.016
 Identities = 21/22 (95%), Gaps = 0/22 (0%)
 Strand=Plus/Minus

Query  2   GGAGTGGAGTGGAGTGGAGTGG  23
           |||||||||||||| |||||||
Sbjct  70  GGAGTGGAGTGGAGCGGAGTGG  49


>dbj|BY841512.1| BY841512 Etiolated seedling shoot Hordeum vulgare subsp. vulgare 
cDNA clone baet59g06 5', mRNA sequence.
Length=203

 Score = 35.6 bits (38),  Expect = 0.016
 Identities = 19/19 (100%), Gaps = 0/19 (0%)
 Strand=Plus/Minus

Query  2   GGAGTGGAGTGGAGTGGAG  20
           |||||||||||||||||||
Sbjct  84  GGAGTGGAGTGGAGTGGAG  66


 Score = 35.6 bits (38),  Expect = 0.016
 Identities = 21/22 (95%), Gaps = 0/22 (0%)
 Strand=Plus/Minus

Query  2   GGAGTGGAGTGGAGTGGAGTGG  23
           |||| |||||||||||||||||
Sbjct  89  GGAGGGGAGTGGAGTGGAGTGG  68


>dbj|BY849616.1| BY849616 Germination shoots Hordeum vulgare subsp. vulgare cDNA 
clone bast10g08 5', mRNA sequence.
Length=299

 Score = 35.6 bits (38),  Expect = 0.016
 Identities = 19/19 (100%), Gaps = 0/19 (0%)
 Strand=Plus/Minus

Query  2    GGAGTGGAGTGGAGTGGAG  20
            |||||||||||||||||||
Sbjct  147  GGAGTGGAGTGGAGTGGAG  129


 Score = 35.6 bits (38),  Expect = 0.016
 Identities = 21/22 (95%), Gaps = 0/22 (0%)
 Strand=Plus/Minus

Query  2    GGAGTGGAGTGGAGTGGAGTGG  23
            |||| |||||||||||||||||
Sbjct  152  GGAGGGGAGTGGAGTGGAGTGG  131


>dbj|BY843802.1| BY843802 Etiolated seedling shoot Hordeum vulgare subsp. vulgare 
cDNA clone baet93f01 5', mRNA sequence.
Length=445

 Score = 35.6 bits (38),  Expect = 0.016
 Identities = 19/19 (100%), Gaps = 0/19 (0%)
 Strand=Plus/Minus

Query  2   GGAGTGGAGTGGAGTGGAG  20
           |||||||||||||||||||
Sbjct  90  GGAGTGGAGTGGAGTGGAG  72


 Score = 35.6 bits (38),  Expect = 0.016
 Identities = 21/22 (95%), Gaps = 0/22 (0%)
 Strand=Plus/Minus

Query  2   GGAGTGGAGTGGAGTGGAGTGG  23
           |||| |||||||||||||||||
Sbjct  95  GGAGGGGAGTGGAGTGGAGTGG  74


>gb|GH216700.1| HVSMEg0001N03f2 Hordeum vulgare pre-anthesis spike (white to 
yellow anther) cDNA library HVSMEg (HVcDNA0008)2 Hordeum vulgare 
subsp. vulgare cDNA clone HV__Ea0021I23r, mRNA sequence.
Length=297

 Score = 33.7 bits (36),  Expect = 0.055
 Identities = 18/18 (100%), Gaps = 0/18 (0%)
 Strand=Plus/Minus

Query  3   GAGTGGAGTGGAGTGGAG  20
           ||||||||||||||||||
Sbjct  19  GAGTGGAGTGGAGTGGAG  2


>dbj|BY849810.1| BY849810 Germination shoots Hordeum vulgare subsp. vulgare cDNA 
clone bast13b09 5', mRNA sequence.
Length=399

 Score = 33.7 bits (36),  Expect = 0.055
 Identities = 18/18 (100%), Gaps = 0/18 (0%)
 Strand=Plus/Plus

Query  1    TGGAGTGGAGTGGAGTGG  18
            ||||||||||||||||||
Sbjct  172  TGGAGTGGAGTGGAGTGG  189


 Score = 33.7 bits (36),  Expect = 0.055
 Identities = 18/18 (100%), Gaps = 0/18 (0%)
 Strand=Plus/Plus

Query  6    TGGAGTGGAGTGGAGTGG  23
            ||||||||||||||||||
Sbjct  172  TGGAGTGGAGTGGAGTGG  189


>dbj|BY849250.1| BY849250 Germination shoots Hordeum vulgare subsp. vulgare cDNA 
clone bast06c01 5', mRNA sequence.
Length=395

 Score = 33.7 bits (36),  Expect = 0.055
 Identities = 18/18 (100%), Gaps = 0/18 (0%)
 Strand=Plus/Minus

Query  3   GAGTGGAGTGGAGTGGAG  20
           ||||||||||||||||||
Sbjct  24  GAGTGGAGTGGAGTGGAG  7


>dbj|BY844443.1| BY844443 Seminal root Hordeum vulgare subsp. vulgare cDNA clone 
bart07c09 5', mRNA sequence.
Length=435

 Score = 33.7 bits (36),  Expect = 0.055
 Identities = 18/18 (100%), Gaps = 0/18 (0%)
 Strand=Plus/Plus

Query  1    TGGAGTGGAGTGGAGTGG  18
            ||||||||||||||||||
Sbjct  207  TGGAGTGGAGTGGAGTGG  224


 Score = 33.7 bits (36),  Expect = 0.055
 Identities = 18/18 (100%), Gaps = 0/18 (0%)
 Strand=Plus/Plus

Query  6    TGGAGTGGAGTGGAGTGG  23
            ||||||||||||||||||
Sbjct  207  TGGAGTGGAGTGGAGTGG  224


>gb|CA025249.1| HZ51J16r HZ Hordeum vulgare subsp. vulgare cDNA clone HZ51J16 
5-PRIME, mRNA sequence.
Length=431

 Score = 33.7 bits (36),  Expect = 0.055
 Identities = 20/21 (95%), Gaps = 0/21 (0%)
 Strand=Plus/Minus

Query  3   GAGTGGAGTGGAGTGGAGTGG  23
           |||||||| ||||||||||||
Sbjct  35  GAGTGGAGGGGAGTGGAGTGG  15


>gb|BU980904.1| HA22A19r HA Hordeum vulgare subsp. vulgare cDNA clone HA22A19 
5-PRIME, mRNA sequence.
Length=379

 Score = 33.7 bits (36),  Expect = 0.055
 Identities = 20/21 (95%), Gaps = 0/21 (0%)
 Strand=Plus/Minus

Query  3   GAGTGGAGTGGAGTGGAGTGG  23
           |||||||| ||||||||||||
Sbjct  39  GAGTGGAGGGGAGTGGAGTGG  19


>gb|BU967787.1| HB05G06r BC Hordeum vulgare subsp. vulgare cDNA clone HB05G06 
5-PRIME, mRNA sequence.
Length=412

 Score = 33.7 bits (36),  Expect = 0.055
 Identities = 20/21 (95%), Gaps = 0/21 (0%)
 Strand=Plus/Minus

Query  3   GAGTGGAGTGGAGTGGAGTGG  23
           |||||||| ||||||||||||
Sbjct  47  GAGTGGAGGGGAGTGGAGTGG  27


>gb|BU967712.1| HB05C17r BC Hordeum vulgare subsp. vulgare cDNA clone HB05C17 
5-PRIME, mRNA sequence.
Length=439

 Score = 33.7 bits (36),  Expect = 0.055
 Identities = 20/21 (95%), Gaps = 0/21 (0%)
 Strand=Plus/Minus

Query  3   GAGTGGAGTGGAGTGGAGTGG  23
           |||||||| ||||||||||||
Sbjct  47  GAGTGGAGGGGAGTGGAGTGG  27


>gb|BQ760964.1| EBro03_SQ003_P17_R root, 3 week, waterlogged, cv Optic, EBro03 
Hordeum vulgare subsp. vulgare cDNA clone EBro03_SQ003_P17 
5', mRNA sequence.
Length=425

 Score = 33.7 bits (36),  Expect = 0.055
 Identities = 18/18 (100%), Gaps = 0/18 (0%)
 Strand=Plus/Minus

Query  3    GAGTGGAGTGGAGTGGAG  20
            ||||||||||||||||||
Sbjct  326  GAGTGGAGTGGAGTGGAG  309


>gb|BG343050.2| HVSMEg0001N15f Hordeum vulgare pre-anthesis spike EST library 
HVcDNA0008 (white to yellow anther) Hordeum vulgare subsp. 
vulgare cDNA clone HVSMEg0001N15f, mRNA sequence.
Length=980

 Score = 33.7 bits (36),  Expect = 0.055
 Identities = 18/18 (100%), Gaps = 0/18 (0%)
 Strand=Plus/Minus

Query  3   GAGTGGAGTGGAGTGGAG  20
           ||||||||||||||||||
Sbjct  19  GAGTGGAGTGGAGTGGAG  2


>gb|BG343039.2| HVSMEg0001N03f Hordeum vulgare pre-anthesis spike EST library 
HVcDNA0008 (white to yellow anther) Hordeum vulgare subsp. 
vulgare cDNA clone HVSMEg0001N03f, mRNA sequence.
Length=841

 Score = 33.7 bits (36),  Expect = 0.055
 Identities = 18/18 (100%), Gaps = 0/18 (0%)
 Strand=Plus/Minus

Query  3   GAGTGGAGTGGAGTGGAG  20
           ||||||||||||||||||
Sbjct  19  GAGTGGAGTGGAGTGGAG  2


Query=   pta-miR166b MIMAT0004994
Length=21


                                                                   Score     E
Sequences producing significant alignments:                       (Bits)  Value

dbj|BY841849.1|  BY841849 Etiolated seedling shoot Hordeum vul...  39.2    0.001
gb|BQ760548.1|  EBro03_SQ001_G05_R root, 3 week, waterlogged, ...  39.2    0.001

ALIGNMENTS
>dbj|BY841849.1| BY841849 Etiolated seedling shoot Hordeum vulgare subsp. vulgare 
cDNA clone baet63d10 5', mRNA sequence.
Length=407

 Score = 39.2 bits (42),  Expect = 0.001
 Identities = 21/21 (100%), Gaps = 0/21 (0%)
 Strand=Plus/Plus

Query  1    TCGGACCAGGCTTCATTCCCC  21
            |||||||||||||||||||||
Sbjct  138  TCGGACCAGGCTTCATTCCCC  158


>gb|BQ760548.1| EBro03_SQ001_G05_R root, 3 week, waterlogged, cv Optic, EBro03 
Hordeum vulgare subsp. vulgare cDNA clone EBro03_SQ001_G05 
5', mRNA sequence.
Length=433

 Score = 39.2 bits (42),  Expect = 0.001
 Identities = 21/21 (100%), Gaps = 0/21 (0%)
 Strand=Plus/Plus

Query  1    TCGGACCAGGCTTCATTCCCC  21
            |||||||||||||||||||||
Sbjct  136  TCGGACCAGGCTTCATTCCCC  156


Query=   pta-miR159a MIMAT0004990
Length=20


                                                                   Score     E
Sequences producing significant alignments:                       (Bits)  Value

emb|AJ475696.1|  AJ475696 S00008 Hordeum vulgare cDNA clone S0...  33.7    0.055
dbj|BJ456281.1|  BJ456281 K. Sato unpublished cDNA library, cv...  33.7    0.055
dbj|BJ448559.1|  BJ448559 K. Sato unpublished cDNA library, cv...  33.7    0.055

ALIGNMENTS
>emb|AJ475696.1| AJ475696 S00008 Hordeum vulgare cDNA clone S0000800055A04F1, 
mRNA sequence.
Length=420

 Score = 33.7 bits (36),  Expect = 0.055
 Identities = 18/18 (100%), Gaps = 0/18 (0%)
 Strand=Plus/Plus

Query  1   TTGGATTGAAGGGAGCTC  18
           ||||||||||||||||||
Sbjct  23  TTGGATTGAAGGGAGCTC  40


>dbj|BJ456281.1| BJ456281 K. Sato unpublished cDNA library, cv. Akashinriki vegetative 
stage leaves Hordeum vulgare subsp. vulgare cDNA clone 
baak20g06 3', mRNA sequence.
Length=597

 Score = 33.7 bits (36),  Expect = 0.055
 Identities = 18/18 (100%), Gaps = 0/18 (0%)
 Strand=Plus/Minus

Query  1    TTGGATTGAAGGGAGCTC  18
            ||||||||||||||||||
Sbjct  221  TTGGATTGAAGGGAGCTC  204


>dbj|BJ448559.1| BJ448559 K. Sato unpublished cDNA library, cv. Akashinriki vegetative 
stage leaves Hordeum vulgare subsp. vulgare cDNA clone 
baak20g06 5', mRNA sequence.
Length=622

 Score = 33.7 bits (36),  Expect = 0.055
 Identities = 18/18 (100%), Gaps = 0/18 (0%)
 Strand=Plus/Plus

Query  1    TTGGATTGAAGGGAGCTC  18
            ||||||||||||||||||
Sbjct  377  TTGGATTGAAGGGAGCTC  394


Query=   pta-miR1310 MIMAT0009127
Length=23


                                                                   Score     E
Sequences producing significant alignments:                       (Bits)  Value

dbj|BY840940.1|  BY840940 Etiolated seedling shoot Hordeum vul...  33.7    0.055

ALIGNMENTS
>dbj|BY840940.1| BY840940 Etiolated seedling shoot Hordeum vulgare subsp. vulgare 
cDNA clone baet51a12 5', mRNA sequence.
Length=306

 Score = 33.7 bits (36),  Expect = 0.055
 Identities = 20/21 (95%), Gaps = 0/21 (0%)
 Strand=Plus/Plus

Query  1    GGCATCGGGGGCGTAACGCCC  21
            ||||||||||||| |||||||
Sbjct  250  GGCATCGGGGGCGCAACGCCC  270


Query=   pta-miR159c MIMAT0004992
Length=21


                                                                   Score     E
Sequences producing significant alignments:                       (Bits)  Value

emb|AJ475696.1|  AJ475696 S00008 Hordeum vulgare cDNA clone S0...  33.7    0.055
dbj|BJ456281.1|  BJ456281 K. Sato unpublished cDNA library, cv...  33.7    0.055
dbj|BJ448559.1|  BJ448559 K. Sato unpublished cDNA library, cv...  33.7    0.055

ALIGNMENTS
>emb|AJ475696.1| AJ475696 S00008 Hordeum vulgare cDNA clone S0000800055A04F1, 
mRNA sequence.
Length=420

 Score = 33.7 bits (36),  Expect = 0.055
 Identities = 18/18 (100%), Gaps = 0/18 (0%)
 Strand=Plus/Plus

Query  2   TTGGATTGAAGGGAGCTC  19
           ||||||||||||||||||
Sbjct  23  TTGGATTGAAGGGAGCTC  40


>dbj|BJ456281.1| BJ456281 K. Sato unpublished cDNA library, cv. Akashinriki vegetative 
stage leaves Hordeum vulgare subsp. vulgare cDNA clone 
baak20g06 3', mRNA sequence.
Length=597

 Score = 33.7 bits (36),  Expect = 0.055
 Identities = 18/18 (100%), Gaps = 0/18 (0%)
 Strand=Plus/Minus

Query  2    TTGGATTGAAGGGAGCTC  19
            ||||||||||||||||||
Sbjct  221  TTGGATTGAAGGGAGCTC  204


>dbj|BJ448559.1| BJ448559 K. Sato unpublished cDNA library, cv. Akashinriki vegetative 
stage leaves Hordeum vulgare subsp. vulgare cDNA clone 
baak20g06 5', mRNA sequence.
Length=622

 Score = 33.7 bits (36),  Expect = 0.055
 Identities = 18/18 (100%), Gaps = 0/18 (0%)
 Strand=Plus/Plus

Query  2    TTGGATTGAAGGGAGCTC  19
            ||||||||||||||||||
Sbjct  377  TTGGATTGAAGGGAGCTC  394


Query=   pta-miR408 MIMAT0005001
Length=21


                                                                   Score     E
Sequences producing significant alignments:                       (Bits)  Value

gb|GH218076.1|  HVSMEg0009H16f2 Hordeum vulgare pre-anthesis s...  33.7    0.055
gb|CB881899.1|  HM11D18w HM Hordeum vulgare subsp. vulgare cDN...  33.7    0.055
gb|BU995745.1|  HM11D18r HM Hordeum vulgare subsp. vulgare cDN...  33.7    0.055
gb|BU995231.1|  HM09J22r HM Hordeum vulgare subsp. vulgare cDN...  33.7    0.055
gb|BU976391.1|  HA03K02r HA Hordeum vulgare subsp. vulgare cDN...  33.7    0.055
gb|BQ768355.1|  EBro08_SQ011_P12_R root, 3 week, drought-stres...  33.7    0.055
gb|BM372993.2|  EBma04_SQ002_K17_R maternal, 10 DPA, no treatm...  33.7    0.055
gb|BQ468842.1|  HM02I05r HM Hordeum vulgare subsp. vulgare cDN...  33.7    0.055
gb|BM817241.1|  HC05A10_T3.ab1 HC Hordeum vulgare subsp. vulga...  33.7    0.055
gb|BG344510.1|  HVSMEg0009H16f Hordeum vulgare pre-anthesis sp...  33.7    0.055

ALIGNMENTS
>gb|GH218076.1| HVSMEg0009H16f2 Hordeum vulgare pre-anthesis spike (white to 
yellow anther) cDNA library HVSMEg (HVcDNA0008)2 Hordeum vulgare 
subsp. vulgare cDNA clone HV__Ea0023F10r, mRNA sequence.
Length=452

 Score = 33.7 bits (36),  Expect = 0.055
 Identities = 18/18 (100%), Gaps = 0/18 (0%)
 Strand=Plus/Minus

Query  2    TGCACTGCCTCTTCCCTG  19
            ||||||||||||||||||
Sbjct  120  TGCACTGCCTCTTCCCTG  103


>gb|CB881899.1| HM11D18w HM Hordeum vulgare subsp. vulgare cDNA clone HM11D18 
3-PRIME, mRNA sequence.
Length=645

 Score = 33.7 bits (36),  Expect = 0.055
 Identities = 18/18 (100%), Gaps = 0/18 (0%)
 Strand=Plus/Plus

Query  2    TGCACTGCCTCTTCCCTG  19
            ||||||||||||||||||
Sbjct  573  TGCACTGCCTCTTCCCTG  590


>gb|BU995745.1| HM11D18r HM Hordeum vulgare subsp. vulgare cDNA clone HM11D18 
5-PRIME, mRNA sequence.
Length=623

 Score = 33.7 bits (36),  Expect = 0.055
 Identities = 18/18 (100%), Gaps = 0/18 (0%)
 Strand=Plus/Minus

Query  2   TGCACTGCCTCTTCCCTG  19
           ||||||||||||||||||
Sbjct  95  TGCACTGCCTCTTCCCTG  78


>gb|BU995231.1| HM09J22r HM Hordeum vulgare subsp. vulgare cDNA clone HM09J22 
5-PRIME, mRNA sequence.
Length=653

 Score = 33.7 bits (36),  Expect = 0.055
 Identities = 18/18 (100%), Gaps = 0/18 (0%)
 Strand=Plus/Minus

Query  2    TGCACTGCCTCTTCCCTG  19
            ||||||||||||||||||
Sbjct  125  TGCACTGCCTCTTCCCTG  108


>gb|BU976391.1| HA03K02r HA Hordeum vulgare subsp. vulgare cDNA clone HA03K02 
5-PRIME, mRNA sequence.
Length=544

 Score = 33.7 bits (36),  Expect = 0.055
 Identities = 18/18 (100%), Gaps = 0/18 (0%)
 Strand=Plus/Minus

Query  2    TGCACTGCCTCTTCCCTG  19
            ||||||||||||||||||
Sbjct  120  TGCACTGCCTCTTCCCTG  103


>gb|BQ768355.1| EBro08_SQ011_P12_R root, 3 week, drought-stressed, cv Optic, 
EBro08 Hordeum vulgare subsp. vulgare cDNA clone EBro08_SQ011_P12 
5', mRNA sequence.
Length=340

 Score = 33.7 bits (36),  Expect = 0.055
 Identities = 18/18 (100%), Gaps = 0/18 (0%)
 Strand=Plus/Minus

Query  2    TGCACTGCCTCTTCCCTG  19
            ||||||||||||||||||
Sbjct  115  TGCACTGCCTCTTCCCTG  98


>gb|BM372993.2| EBma04_SQ002_K17_R maternal, 10 DPA, no treatment, cv Optic, 
EBma04 Hordeum vulgare subsp. vulgare cDNA clone EBma04_SQ002_K17 
5', mRNA sequence.
Length=380

 Score = 33.7 bits (36),  Expect = 0.055
 Identities = 18/18 (100%), Gaps = 0/18 (0%)
 Strand=Plus/Minus

Query  2   TGCACTGCCTCTTCCCTG  19
           ||||||||||||||||||
Sbjct  96  TGCACTGCCTCTTCCCTG  79


>gb|BQ468842.1| HM02I05r HM Hordeum vulgare subsp. vulgare cDNA clone HM02I05 
5-PRIME, mRNA sequence.
Length=537

 Score = 33.7 bits (36),  Expect = 0.055
 Identities = 18/18 (100%), Gaps = 0/18 (0%)
 Strand=Plus/Minus

Query  2    TGCACTGCCTCTTCCCTG  19
            ||||||||||||||||||
Sbjct  119  TGCACTGCCTCTTCCCTG  102


>gb|BM817241.1| HC05A10_T3.ab1 HC Hordeum vulgare subsp. vulgare cDNA clone HC05A10_T3.ab1 
similar to (AC087181) putative basic protein [Oryza 
sativa], mRNA sequence.
Length=792

 Score = 33.7 bits (36),  Expect = 0.055
 Identities = 18/18 (100%), Gaps = 0/18 (0%)
 Strand=Plus/Minus

Query  2    TGCACTGCCTCTTCCCTG  19
            ||||||||||||||||||
Sbjct  125  TGCACTGCCTCTTCCCTG  108


>gb|BG344510.1| HVSMEg0009H16f Hordeum vulgare pre-anthesis spike EST library 
HVcDNA0008 (white to yellow anther) Hordeum vulgare subsp. 
vulgare cDNA clone HVSMEg0009H16f, mRNA sequence.
Length=814

 Score = 33.7 bits (36),  Expect = 0.055
 Identities = 18/18 (100%), Gaps = 0/18 (0%)
 Strand=Plus/Minus

Query  2    TGCACTGCCTCTTCCCTG  19
            ||||||||||||||||||
Sbjct  122  TGCACTGCCTCTTCCCTG  105


Query=   ppt-miR166k MIMAT0005047
Length=21


                                                                   Score     E
Sequences producing significant alignments:                       (Bits)  Value

dbj|BY841849.1|  BY841849 Etiolated seedling shoot Hordeum vul...  35.6    0.016
gb|BQ760548.1|  EBro03_SQ001_G05_R root, 3 week, waterlogged, ...  35.6    0.016

ALIGNMENTS
>dbj|BY841849.1| BY841849 Etiolated seedling shoot Hordeum vulgare subsp. vulgare 
cDNA clone baet63d10 5', mRNA sequence.
Length=407

 Score = 35.6 bits (38),  Expect = 0.016
 Identities = 19/19 (100%), Gaps = 0/19 (0%)
 Strand=Plus/Plus

Query  3    CGGACCAGGCTTCATTCCC  21
            |||||||||||||||||||
Sbjct  139  CGGACCAGGCTTCATTCCC  157


>gb|BQ760548.1| EBro03_SQ001_G05_R root, 3 week, waterlogged, cv Optic, EBro03 
Hordeum vulgare subsp. vulgare cDNA clone EBro03_SQ001_G05 
5', mRNA sequence.
Length=433

 Score = 35.6 bits (38),  Expect = 0.016
 Identities = 19/19 (100%), Gaps = 0/19 (0%)
 Strand=Plus/Plus

Query  3    CGGACCAGGCTTCATTCCC  21
            |||||||||||||||||||
Sbjct  137  CGGACCAGGCTTCATTCCC  155


Query=   ppt-miR160e MIMAT0005034
Length=21


                                                                   Score     E
Sequences producing significant alignments:                       (Bits)  Value

gb|CA002787.1|  HS08I15r HS Hordeum vulgare subsp. vulgare cDN...  39.2    0.001
gb|GH209508.1|  HVSMEa0002K04f2 Hordeum vulgare seedling shoot...  37.4    0.004
gb|BU986263.1|  HF11D06r HF Hordeum vulgare subsp. vulgare cDN...  37.4    0.004
dbj|BJ472971.1|  BJ472971 K. Sato unpublished cDNA library, cv...  37.4    0.004
dbj|BJ471957.1|  BJ471957 K. Sato unpublished cDNA library, cv...  37.4    0.004
dbj|BJ471544.1|  BJ471544 K. Sato unpublished cDNA library, cv...  37.4    0.004
dbj|BJ469735.1|  BJ469735 K. Sato unpublished cDNA library, cv...  37.4    0.004
dbj|BJ469445.1|  BJ469445 K. Sato unpublished cDNA library, cv...  37.4    0.004
dbj|AV934494.1|  AV934494 K. Sato unpublished cDNA library, cv...  37.4    0.004
dbj|AV934488.1|  AV934488 K. Sato unpublished cDNA library, cv...  37.4    0.004
dbj|AV933114.1|  AV933114 K. Sato unpublished cDNA library, cv...  37.4    0.004
dbj|AV932125.1|  AV932125 K. Sato unpublished cDNA library, cv...  37.4    0.004
gb|BF622299.2|  HVSMEa0002K04f Hordeum vulgare seedling shoot ...  37.4    0.004
gb|BF622307.1|  HVSMEa0002K14f Hordeum vulgare seedling shoot ...  35.6    0.016

ALIGNMENTS
>gb|CA002787.1| HS08I15r HS Hordeum vulgare subsp. vulgare cDNA clone HS08I15 
5-PRIME, mRNA sequence.
Length=355

 Score = 39.2 bits (42),  Expect = 0.001
 Identities = 21/21 (100%), Gaps = 0/21 (0%)
 Strand=Plus/Plus

Query  1    TGCCTGGCTCCCTGTATGCCA  21
            |||||||||||||||||||||
Sbjct  324  TGCCTGGCTCCCTGTATGCCA  344


>gb|GH209508.1| HVSMEa0002K04f2 Hordeum vulgare seedling shoot (cold stress) 
cDNA library HVSMEa (HVcDNA0001)2 Hordeum vulgare subsp. vulgare 
cDNA clone HV__Ea0006E20r, mRNA sequence.
Length=618

 Score = 37.4 bits (40),  Expect = 0.004
 Identities = 20/20 (100%), Gaps = 0/20 (0%)
 Strand=Plus/Minus

Query  1    TGCCTGGCTCCCTGTATGCC  20
            ||||||||||||||||||||
Sbjct  264  TGCCTGGCTCCCTGTATGCC  245


>gb|BU986263.1| HF11D06r HF Hordeum vulgare subsp. vulgare cDNA clone HF11D06 
5-PRIME, mRNA sequence.
Length=592

 Score = 37.4 bits (40),  Expect = 0.004
 Identities = 20/20 (100%), Gaps = 0/20 (0%)
 Strand=Plus/Minus

Query  1    TGCCTGGCTCCCTGTATGCC  20
            ||||||||||||||||||||
Sbjct  208  TGCCTGGCTCCCTGTATGCC  189


>dbj|BJ472971.1| BJ472971 K. Sato unpublished cDNA library, cv. Haruna Nijo adult, 
heading stage top three leaves Hordeum vulgare subsp. vulgare 
cDNA clone baal40b20 5', mRNA sequence.
Length=596

 Score = 37.4 bits (40),  Expect = 0.004
 Identities = 20/20 (100%), Gaps = 0/20 (0%)
 Strand=Plus/Minus

Query  1    TGCCTGGCTCCCTGTATGCC  20
            ||||||||||||||||||||
Sbjct  388  TGCCTGGCTCCCTGTATGCC  369


>dbj|BJ471957.1| BJ471957 K. Sato unpublished cDNA library, cv. Haruna Nijo adult, 
heading stage top three leaves Hordeum vulgare subsp. vulgare 
cDNA clone baal28l21 5', mRNA sequence.
Length=479

 Score = 37.4 bits (40),  Expect = 0.004
 Identities = 20/20 (100%), Gaps = 0/20 (0%)
 Strand=Plus/Minus

Query  1    TGCCTGGCTCCCTGTATGCC  20
            ||||||||||||||||||||
Sbjct  377  TGCCTGGCTCCCTGTATGCC  358


>dbj|BJ471544.1| BJ471544 K. Sato unpublished cDNA library, cv. Haruna Nijo adult, 
heading stage top three leaves Hordeum vulgare subsp. vulgare 
cDNA clone baal19d14 5', mRNA sequence.
Length=481

 Score = 37.4 bits (40),  Expect = 0.004
 Identities = 20/20 (100%), Gaps = 0/20 (0%)
 Strand=Plus/Minus

Query  1    TGCCTGGCTCCCTGTATGCC  20
            ||||||||||||||||||||
Sbjct  377  TGCCTGGCTCCCTGTATGCC  358


>dbj|BJ469735.1| BJ469735 K. Sato unpublished cDNA library, cv. Haruna Nijo adult, 
heading stage top three leaves Hordeum vulgare subsp. vulgare 
cDNA clone baal37e08 5', mRNA sequence.
Length=543

 Score = 37.4 bits (40),  Expect = 0.004
 Identities = 20/20 (100%), Gaps = 0/20 (0%)
 Strand=Plus/Minus

Query  1    TGCCTGGCTCCCTGTATGCC  20
            ||||||||||||||||||||
Sbjct  377  TGCCTGGCTCCCTGTATGCC  358


>dbj|BJ469445.1| BJ469445 K. Sato unpublished cDNA library, cv. Haruna Nijo adult, 
heading stage top three leaves Hordeum vulgare subsp. vulgare 
cDNA clone baal23a17 5', mRNA sequence.
Length=560

 Score = 37.4 bits (40),  Expect = 0.004
 Identities = 20/20 (100%), Gaps = 0/20 (0%)
 Strand=Plus/Minus

Query  1    TGCCTGGCTCCCTGTATGCC  20
            ||||||||||||||||||||
Sbjct  377  TGCCTGGCTCCCTGTATGCC  358


>dbj|AV934494.1| AV934494 K. Sato unpublished cDNA library, cv. Haruna Nijo adult, 
heading stage top three leaves Hordeum vulgare subsp. vulgare 
cDNA clone baal9i18 5', mRNA sequence.
Length=482

 Score = 37.4 bits (40),  Expect = 0.004
 Identities = 20/20 (100%), Gaps = 0/20 (0%)
 Strand=Plus/Minus

Query  1    TGCCTGGCTCCCTGTATGCC  20
            ||||||||||||||||||||
Sbjct  378  TGCCTGGCTCCCTGTATGCC  359


>dbj|AV934488.1| AV934488 K. Sato unpublished cDNA library, cv. Haruna Nijo adult, 
heading stage top three leaves Hordeum vulgare subsp. vulgare 
cDNA clone baal9i09 5', mRNA sequence.
Length=412

 Score = 37.4 bits (40),  Expect = 0.004
 Identities = 20/20 (100%), Gaps = 0/20 (0%)
 Strand=Plus/Minus

Query  1    TGCCTGGCTCCCTGTATGCC  20
            ||||||||||||||||||||
Sbjct  349  TGCCTGGCTCCCTGTATGCC  330


>dbj|AV933114.1| AV933114 K. Sato unpublished cDNA library, cv. Haruna Nijo adult, 
heading stage top three leaves Hordeum vulgare subsp. vulgare 
cDNA clone baal5g15 5', mRNA sequence.
Length=608

 Score = 37.4 bits (40),  Expect = 0.004
 Identities = 20/20 (100%), Gaps = 0/20 (0%)
 Strand=Plus/Minus

Query  1    TGCCTGGCTCCCTGTATGCC  20
            ||||||||||||||||||||
Sbjct  341  TGCCTGGCTCCCTGTATGCC  322


>dbj|AV932125.1| AV932125 K. Sato unpublished cDNA library, cv. Haruna Nijo adult, 
heading stage top three leaves Hordeum vulgare subsp. vulgare 
cDNA clone baal2f23 5', mRNA sequence.
Length=479

 Score = 37.4 bits (40),  Expect = 0.004
 Identities = 20/20 (100%), Gaps = 0/20 (0%)
 Strand=Plus/Minus

Query  1    TGCCTGGCTCCCTGTATGCC  20
            ||||||||||||||||||||
Sbjct  377  TGCCTGGCTCCCTGTATGCC  358


>gb|BF622299.2| HVSMEa0002K04f Hordeum vulgare seedling shoot EST library HVcDNA0001 
(Cold stress) Hordeum vulgare subsp. vulgare cDNA clone 
HVSMEa0002K04f, mRNA sequence.
Length=849

 Score = 37.4 bits (40),  Expect = 0.004
 Identities = 20/20 (100%), Gaps = 0/20 (0%)
 Strand=Plus/Minus

Query  1    TGCCTGGCTCCCTGTATGCC  20
            ||||||||||||||||||||
Sbjct  264  TGCCTGGCTCCCTGTATGCC  245


>gb|BF622307.1| HVSMEa0002K14f Hordeum vulgare seedling shoot EST library HVcDNA0001 
(Cold stress) Hordeum vulgare subsp. vulgare cDNA clone 
HVSMEa0002K14f, mRNA sequence.
Length=875

 Score = 35.6 bits (38),  Expect = 0.016
 Identities = 19/19 (100%), Gaps = 0/19 (0%)
 Strand=Plus/Minus

Query  1    TGCCTGGCTCCCTGTATGC  19
            |||||||||||||||||||
Sbjct  279  TGCCTGGCTCCCTGTATGC  261


Query=   ppt-miR1030d MIMAT0005126
Length=21


                                                                   Score     E
Sequences producing significant alignments:                       (Bits)  Value

dbj|BY853509.1|  BY853509 Germination shoots Hordeum vulgare s...  33.7    0.055
dbj|BY852800.1|  BY852800 Germination shoots Hordeum vulgare s...  33.7    0.055
dbj|BY852282.1|  BY852282 Germination shoots Hordeum vulgare s...  33.7    0.055
dbj|BY851294.1|  BY851294 Germination shoots Hordeum vulgare s...  33.7    0.055
dbj|BY849751.1|  BY849751 Germination shoots Hordeum vulgare s...  33.7    0.055
dbj|BY849424.1|  BY849424 Germination shoots Hordeum vulgare s...  33.7    0.055
gb|CX632992.1|  GBN003P23f GBN Hordeum vulgare cDNA clone GBN0...  33.7    0.055
gb|BU997080.1|  HI06N15r HI Hordeum vulgare subsp. vulgare cDN...  33.7    0.055
gb|BQ758674.1|  EBma07_SQ002_P10_R maternal, 21 DPA, no treatm...  33.7    0.055
gb|BQ470201.1|  HX02B17r HX Hordeum vulgare subsp. vulgare cDN...  33.7    0.055
emb|AJ462964.1|  AJ462964 S00002 Hordeum vulgare subsp. vulgar...  33.7    0.055
gb|BF617675.2|  HVSMEc0018K06f Hordeum vulgare seedling shoot ...  33.7    0.055

ALIGNMENTS
>dbj|BY853509.1| BY853509 Germination shoots Hordeum vulgare subsp. vulgare cDNA 
clone bast73c11 5', mRNA sequence.
Length=416

 Score = 33.7 bits (36),  Expect = 0.055
 Identities = 20/21 (95%), Gaps = 0/21 (0%)
 Strand=Plus/Minus

Query  1   TCTGCATCTGCACCTGCACCA  21
           ||| |||||||||||||||||
Sbjct  86  TCTCCATCTGCACCTGCACCA  66


>dbj|BY852800.1| BY852800 Germination shoots Hordeum vulgare subsp. vulgare cDNA 
clone bast61b09 5', mRNA sequence.
Length=447

 Score = 33.7 bits (36),  Expect = 0.055
 Identities = 20/21 (95%), Gaps = 0/21 (0%)
 Strand=Plus/Minus

Query  1   TCTGCATCTGCACCTGCACCA  21
           ||| |||||||||||||||||
Sbjct  52  TCTCCATCTGCACCTGCACCA  32


>dbj|BY852282.1| BY852282 Germination shoots Hordeum vulgare subsp. vulgare cDNA 
clone bast52h12 5', mRNA sequence.
Length=399

 Score = 33.7 bits (36),  Expect = 0.055
 Identities = 20/21 (95%), Gaps = 0/21 (0%)
 Strand=Plus/Minus

Query  1   TCTGCATCTGCACCTGCACCA  21
           ||| |||||||||||||||||
Sbjct  52  TCTCCATCTGCACCTGCACCA  32


>dbj|BY851294.1| BY851294 Germination shoots Hordeum vulgare subsp. vulgare cDNA 
clone bast37d11 5', mRNA sequence.
Length=449

 Score = 33.7 bits (36),  Expect = 0.055
 Identities = 20/21 (95%), Gaps = 0/21 (0%)
 Strand=Plus/Minus

Query  1    TCTGCATCTGCACCTGCACCA  21
            ||| |||||||||||||||||
Sbjct  280  TCTCCATCTGCACCTGCACCA  260


>dbj|BY849751.1| BY849751 Germination shoots Hordeum vulgare subsp. vulgare cDNA 
clone bast12d11 5', mRNA sequence.
Length=244

 Score = 33.7 bits (36),  Expect = 0.055
 Identities = 20/21 (95%), Gaps = 0/21 (0%)
 Strand=Plus/Minus

Query  1    TCTGCATCTGCACCTGCACCA  21
            ||| |||||||||||||||||
Sbjct  220  TCTCCATCTGCACCTGCACCA  200


>dbj|BY849424.1| BY849424 Germination shoots Hordeum vulgare subsp. vulgare cDNA 
clone bast08d09 5', mRNA sequence.
Length=239

 Score = 33.7 bits (36),  Expect = 0.055
 Identities = 20/21 (95%), Gaps = 0/21 (0%)
 Strand=Plus/Minus

Query  1   TCTGCATCTGCACCTGCACCA  21
           ||| |||||||||||||||||
Sbjct  57  TCTCCATCTGCACCTGCACCA  37


>gb|CX632992.1| GBN003P23f GBN Hordeum vulgare cDNA clone GBN003P23 3-PRIME, 
mRNA sequence.
Length=299

 Score = 33.7 bits (36),  Expect = 0.055
 Identities = 18/18 (100%), Gaps = 0/18 (0%)
 Strand=Plus/Plus

Query  2    CTGCATCTGCACCTGCAC  19
            ||||||||||||||||||
Sbjct  262  CTGCATCTGCACCTGCAC  279


>gb|BU997080.1| HI06N15r HI Hordeum vulgare subsp. vulgare cDNA clone HI06N15 
5-PRIME, mRNA sequence.
Length=584

 Score = 33.7 bits (36),  Expect = 0.055
 Identities = 20/21 (95%), Gaps = 0/21 (0%)
 Strand=Plus/Minus

Query  1   TCTGCATCTGCACCTGCACCA  21
           ||| |||||||||||||||||
Sbjct  27  TCTCCATCTGCACCTGCACCA  7


>gb|BQ758674.1| EBma07_SQ002_P10_R maternal, 21 DPA, no treatment, cv Optic, 
EBma07 Hordeum vulgare subsp. vulgare cDNA clone EBma07_SQ002_P10 
5', mRNA sequence.
Length=489

 Score = 33.7 bits (36),  Expect = 0.055
 Identities = 18/18 (100%), Gaps = 0/18 (0%)
 Strand=Plus/Minus

Query  2    CTGCATCTGCACCTGCAC  19
            ||||||||||||||||||
Sbjct  110  CTGCATCTGCACCTGCAC  93


>gb|BQ470201.1| HX02B17r HX Hordeum vulgare subsp. vulgare cDNA clone HX02B17 
5-PRIME, mRNA sequence.
Length=603

 Score = 33.7 bits (36),  Expect = 0.055
 Identities = 20/21 (95%), Gaps = 0/21 (0%)
 Strand=Plus/Minus

Query  1    TCTGCATCTGCACCTGCACCA  21
            ||| |||||||||||||||||
Sbjct  111  TCTCCATCTGCACCTGCACCA  91


>emb|AJ462964.1| AJ462964 S00002 Hordeum vulgare subsp. vulgare cDNA clone S0000200056G09F1, 
mRNA sequence.
Length=420

 Score = 33.7 bits (36),  Expect = 0.055
 Identities = 18/18 (100%), Gaps = 0/18 (0%)
 Strand=Plus/Minus

Query  2    CTGCATCTGCACCTGCAC  19
            ||||||||||||||||||
Sbjct  217  CTGCATCTGCACCTGCAC  200


>gb|BF617675.2| HVSMEc0018K06f Hordeum vulgare seedling shoot EST library HVcDNA0003 
(Etiolated and unstressed) Hordeum vulgare subsp. vulgare 
cDNA clone HVSMEc0018K06f, mRNA sequence.
Length=816

 Score = 33.7 bits (36),  Expect = 0.055
 Identities = 20/21 (95%), Gaps = 0/21 (0%)
 Strand=Plus/Minus

Query  1    TCTGCATCTGCACCTGCACCA  21
            ||| |||||||||||||||||
Sbjct  237  TCTCCATCTGCACCTGCACCA  217


Query=   ppt-miR529d MIMAT0005057
Length=21


                                                                   Score     E
Sequences producing significant alignments:                       (Bits)  Value

gb|CA032492.1|  HX13D15r HX Hordeum vulgare subsp. vulgare cDN...  35.6    0.016
gb|BF258419.2|  HVSMEf0015K19f Hordeum vulgare seedling root E...  35.6    0.016
gb|GH218557.1|  HVSMEg0012M18f2 Hordeum vulgare pre-anthesis s...  33.7    0.055
gb|FD528446.1|  RUS97G03w HZ Hordeum vulgare subsp. vulgare cD...  33.7    0.055
gb|FD526024.1|  RUS83E02w HZ Hordeum vulgare subsp. vulgare cD...  33.7    0.055
gb|FD527301.1|  RUS87A08w HZ Hordeum vulgare subsp. vulgare cD...  33.7    0.055
gb|EX598089.1|  HDP11D21T HDP Hordeum vulgare subsp. vulgare c...  33.7    0.055
gb|CA020690.1|  HZ37D02r HZ Hordeum vulgare subsp. vulgare cDN...  33.7    0.055
dbj|BJ478354.1|  BJ478354 K. Sato unpublished cDNA library, st...  33.7    0.055
gb|BE060620.2|  HVSMEg0012M18f Hordeum vulgare pre-anthesis sp...  33.7    0.055

ALIGNMENTS
>gb|CA032492.1| HX13D15r HX Hordeum vulgare subsp. vulgare cDNA clone HX13D15 
5-PRIME, mRNA sequence.
Length=647

 Score = 35.6 bits (38),  Expect = 0.016
 Identities = 19/19 (100%), Gaps = 0/19 (0%)
 Strand=Plus/Minus

Query  1    AGAAGAGAGAGAGCACAGC  19
            |||||||||||||||||||
Sbjct  538  AGAAGAGAGAGAGCACAGC  520


>gb|BF258419.2| HVSMEf0015K19f Hordeum vulgare seedling root EST library HVcDNA0007 
(Etiolated and unstressed) Hordeum vulgare subsp. vulgare 
cDNA clone HVSMEf0015K19f, mRNA sequence.
Length=902

 Score = 35.6 bits (38),  Expect = 0.016
 Identities = 19/19 (100%), Gaps = 0/19 (0%)
 Strand=Plus/Minus

Query  1    AGAAGAGAGAGAGCACAGC  19
            |||||||||||||||||||
Sbjct  199  AGAAGAGAGAGAGCACAGC  181


>gb|GH218557.1| HVSMEg0012M18f2 Hordeum vulgare pre-anthesis spike (white to 
yellow anther) cDNA library HVSMEg (HVcDNA0008)2 Hordeum vulgare 
subsp. vulgare cDNA clone HV__Ea0024F02r, mRNA sequence.
Length=544

 Score = 33.7 bits (36),  Expect = 0.055
 Identities = 20/21 (95%), Gaps = 0/21 (0%)
 Strand=Plus/Minus

Query  1    AGAAGAGAGAGAGCACAGCCC  21
            |||||||||||||||||| ||
Sbjct  390  AGAAGAGAGAGAGCACAGTCC  370


>gb|FD528446.1| RUS97G03w HZ Hordeum vulgare subsp. vulgare cDNA clone HZ50G12, 
mRNA sequence.
Length=699

 Score = 33.7 bits (36),  Expect = 0.055
 Identities = 20/21 (95%), Gaps = 0/21 (0%)
 Strand=Plus/Plus

Query  1    AGAAGAGAGAGAGCACAGCCC  21
            |||||||||||||||||| ||
Sbjct  438  AGAAGAGAGAGAGCACAGTCC  458


>gb|FD526024.1| RUS83E02w HZ Hordeum vulgare subsp. vulgare cDNA clone HZ37D02, 
mRNA sequence.
Length=700

 Score = 33.7 bits (36),  Expect = 0.055
 Identities = 18/18 (100%), Gaps = 0/18 (0%)
 Strand=Plus/Plus

Query  1    AGAAGAGAGAGAGCACAG  18
            ||||||||||||||||||
Sbjct  331  AGAAGAGAGAGAGCACAG  348


>gb|FD527301.1| RUS87A08w HZ Hordeum vulgare subsp. vulgare cDNA clone HZ41A18, 
mRNA sequence.
Length=614

 Score = 33.7 bits (36),  Expect = 0.055
 Identities = 20/21 (95%), Gaps = 0/21 (0%)
 Strand=Plus/Plus

Query  1    AGAAGAGAGAGAGCACAGCCC  21
            |||||||||||||||||| ||
Sbjct  452  AGAAGAGAGAGAGCACAGTCC  472


>gb|EX598089.1| HDP11D21T HDP Hordeum vulgare subsp. vulgare cDNA clone HDP11D21, 
mRNA sequence.
Length=552

 Score = 33.7 bits (36),  Expect = 0.055
 Identities = 18/18 (100%), Gaps = 0/18 (0%)
 Strand=Plus/Minus

Query  1    AGAAGAGAGAGAGCACAG  18
            ||||||||||||||||||
Sbjct  256  AGAAGAGAGAGAGCACAG  239


>gb|CA020690.1| HZ37D02r HZ Hordeum vulgare subsp. vulgare cDNA clone HZ37D02 
5-PRIME, mRNA sequence.
Length=515

 Score = 33.7 bits (36),  Expect = 0.055
 Identities = 18/18 (100%), Gaps = 0/18 (0%)
 Strand=Plus/Minus

Query  1    AGAAGAGAGAGAGCACAG  18
            ||||||||||||||||||
Sbjct  454  AGAAGAGAGAGAGCACAG  437


>dbj|BJ478354.1| BJ478354 K. Sato unpublished cDNA library, strain H602 adult, 
heading stage top three leaves Hordeum vulgare subsp. spontaneum 
cDNA clone bah43j04 5', mRNA sequence.
Length=418

 Score = 33.7 bits (36),  Expect = 0.055
 Identities = 18/18 (100%), Gaps = 0/18 (0%)
 Strand=Plus/Minus

Query  1    AGAAGAGAGAGAGCACAG  18
            ||||||||||||||||||
Sbjct  340  AGAAGAGAGAGAGCACAG  323


>gb|BE060620.2| HVSMEg0012M18f Hordeum vulgare pre-anthesis spike EST library 
HVcDNA0008 (white to yellow anther) Hordeum vulgare subsp. 
vulgare cDNA clone HVSMEg0012M18f, mRNA sequence.
Length=722

 Score = 33.7 bits (36),  Expect = 0.055
 Identities = 20/21 (95%), Gaps = 0/21 (0%)
 Strand=Plus/Minus

Query  1    AGAAGAGAGAGAGCACAGCCC  21
            |||||||||||||||||| ||
Sbjct  394  AGAAGAGAGAGAGCACAGTCC  374


Query=   ppt-miR529g MIMAT0005060
Length=21


                                                                   Score     E
Sequences producing significant alignments:                       (Bits)  Value

gb|GH218557.1|  HVSMEg0012M18f2 Hordeum vulgare pre-anthesis s...  37.4    0.004
gb|FD528446.1|  RUS97G03w HZ Hordeum vulgare subsp. vulgare cD...  37.4    0.004
gb|FD527301.1|  RUS87A08w HZ Hordeum vulgare subsp. vulgare cD...  37.4    0.004
gb|BE060620.2|  HVSMEg0012M18f Hordeum vulgare pre-anthesis sp...  37.4    0.004
gb|FD526024.1|  RUS83E02w HZ Hordeum vulgare subsp. vulgare cD...  35.6    0.016
gb|EX598089.1|  HDP11D21T HDP Hordeum vulgare subsp. vulgare c...  35.6    0.016
gb|CA020690.1|  HZ37D02r HZ Hordeum vulgare subsp. vulgare cDN...  35.6    0.016
dbj|BJ478354.1|  BJ478354 K. Sato unpublished cDNA library, st...  35.6    0.016

ALIGNMENTS
>gb|GH218557.1| HVSMEg0012M18f2 Hordeum vulgare pre-anthesis spike (white to 
yellow anther) cDNA library HVSMEg (HVcDNA0008)2 Hordeum vulgare 
subsp. vulgare cDNA clone HV__Ea0024F02r, mRNA sequence.
Length=544

 Score = 37.4 bits (40),  Expect = 0.004
 Identities = 20/20 (100%), Gaps = 0/20 (0%)
 Strand=Plus/Minus

Query  2    GAAGAGAGAGAGCACAGTCC  21
            ||||||||||||||||||||
Sbjct  389  GAAGAGAGAGAGCACAGTCC  370


>gb|FD528446.1| RUS97G03w HZ Hordeum vulgare subsp. vulgare cDNA clone HZ50G12, 
mRNA sequence.
Length=699

 Score = 37.4 bits (40),  Expect = 0.004
 Identities = 20/20 (100%), Gaps = 0/20 (0%)
 Strand=Plus/Plus

Query  2    GAAGAGAGAGAGCACAGTCC  21
            ||||||||||||||||||||
Sbjct  439  GAAGAGAGAGAGCACAGTCC  458


>gb|FD527301.1| RUS87A08w HZ Hordeum vulgare subsp. vulgare cDNA clone HZ41A18, 
mRNA sequence.
Length=614

 Score = 37.4 bits (40),  Expect = 0.004
 Identities = 20/20 (100%), Gaps = 0/20 (0%)
 Strand=Plus/Plus

Query  2    GAAGAGAGAGAGCACAGTCC  21
            ||||||||||||||||||||
Sbjct  453  GAAGAGAGAGAGCACAGTCC  472


>gb|BE060620.2| HVSMEg0012M18f Hordeum vulgare pre-anthesis spike EST library 
HVcDNA0008 (white to yellow anther) Hordeum vulgare subsp. 
vulgare cDNA clone HVSMEg0012M18f, mRNA sequence.
Length=722

 Score = 37.4 bits (40),  Expect = 0.004
 Identities = 20/20 (100%), Gaps = 0/20 (0%)
 Strand=Plus/Minus

Query  2    GAAGAGAGAGAGCACAGTCC  21
            ||||||||||||||||||||
Sbjct  393  GAAGAGAGAGAGCACAGTCC  374


>gb|FD526024.1| RUS83E02w HZ Hordeum vulgare subsp. vulgare cDNA clone HZ37D02, 
mRNA sequence.
Length=700

 Score = 35.6 bits (38),  Expect = 0.016
 Identities = 19/19 (100%), Gaps = 0/19 (0%)
 Strand=Plus/Plus

Query  2    GAAGAGAGAGAGCACAGTC  20
            |||||||||||||||||||
Sbjct  332  GAAGAGAGAGAGCACAGTC  350


>gb|EX598089.1| HDP11D21T HDP Hordeum vulgare subsp. vulgare cDNA clone HDP11D21, 
mRNA sequence.
Length=552

 Score = 35.6 bits (38),  Expect = 0.016
 Identities = 19/19 (100%), Gaps = 0/19 (0%)
 Strand=Plus/Minus

Query  2    GAAGAGAGAGAGCACAGTC  20
            |||||||||||||||||||
Sbjct  255  GAAGAGAGAGAGCACAGTC  237


>gb|CA020690.1| HZ37D02r HZ Hordeum vulgare subsp. vulgare cDNA clone HZ37D02 
5-PRIME, mRNA sequence.
Length=515

 Score = 35.6 bits (38),  Expect = 0.016
 Identities = 19/19 (100%), Gaps = 0/19 (0%)
 Strand=Plus/Minus

Query  2    GAAGAGAGAGAGCACAGTC  20
            |||||||||||||||||||
Sbjct  453  GAAGAGAGAGAGCACAGTC  435


>dbj|BJ478354.1| BJ478354 K. Sato unpublished cDNA library, strain H602 adult, 
heading stage top three leaves Hordeum vulgare subsp. spontaneum 
cDNA clone bah43j04 5', mRNA sequence.
Length=418

 Score = 35.6 bits (38),  Expect = 0.016
 Identities = 19/19 (100%), Gaps = 0/19 (0%)
 Strand=Plus/Minus

Query  2    GAAGAGAGAGAGCACAGTC  20
            |||||||||||||||||||
Sbjct  339  GAAGAGAGAGAGCACAGTC  321


Query=   ppt-miR156c MIMAT0004346
Length=20


                                                                   Score     E
Sequences producing significant alignments:                       (Bits)  Value

gb|BG300360.1|  HVSMEb0016B08f Hordeum vulgare seedling shoot ...  37.4    0.004

ALIGNMENTS
>gb|BG300360.1| HVSMEb0016B08f Hordeum vulgare seedling shoot EST library HVcDNA0002 
(Dehydration stress) Hordeum vulgare subsp. vulgare 
cDNA clone HVSMEb0016B08f, mRNA sequence.
Length=624

 Score = 37.4 bits (40),  Expect = 0.004
 Identities = 20/20 (100%), Gaps = 0/20 (0%)
 Strand=Plus/Plus

Query  1    TGACAGAAGAGAGTGAGCAC  20
            ||||||||||||||||||||
Sbjct  231  TGACAGAAGAGAGTGAGCAC  250


Query=   ppt-miR414 MIMAT0004357
Length=21


                                                                   Score     E
Sequences producing significant alignments:                       (Bits)  Value

gb|GH225226.1|  HVSMEl0022E13f2 Hordeum vulgare spike (Fusariu...  37.4    0.004
gb|BI950673.1|  HVSMEl0022E13f Hordeum vulgare spike EST libra...  37.4    0.004
gb|EX586491.1|  HDP38L04w HDP Hordeum vulgare subsp. vulgare c...  33.7    0.055
gb|BQ754240.1|  EBca01_SQ003_E17_R carpel, pre-anthesis, no tr...  33.7    0.055
gb|BQ461123.1|  HE01C11r HE Hordeum vulgare subsp. vulgare cDN...  33.7    0.055

ALIGNMENTS
>gb|GH225226.1| HVSMEl0022E13f2 Hordeum vulgare spike (Fusarium infected) cDNA 
library HVSMEl (HVcDNA0012)2 Hordeum vulgare subsp. vulgare 
cDNA clone HV__Ea0039F15r, mRNA sequence.
Length=610

 Score = 37.4 bits (40),  Expect = 0.004
 Identities = 20/20 (100%), Gaps = 0/20 (0%)
 Strand=Plus/Plus

Query  2   CATCCTCATCATCCTCGTCC  21
           ||||||||||||||||||||
Sbjct  76  CATCCTCATCATCCTCGTCC  95


>gb|BI950673.1| HVSMEl0022E13f Hordeum vulgare spike EST library HVcDNA0012 (Fusarium 
infected) Hordeum vulgare subsp. vulgare cDNA clone 
HVSMEl0022E13f, mRNA sequence.
Length=867

 Score = 37.4 bits (40),  Expect = 0.004
 Identities = 20/20 (100%), Gaps = 0/20 (0%)
 Strand=Plus/Plus

Query  2    CATCCTCATCATCCTCGTCC  21
            ||||||||||||||||||||
Sbjct  87   CATCCTCATCATCCTCGTCC  106


>gb|EX586491.1| HDP38L04w HDP Hordeum vulgare subsp. vulgare cDNA clone HDP38L04, 
mRNA sequence.
Length=700

 Score = 33.7 bits (36),  Expect = 0.055
 Identities = 18/18 (100%), Gaps = 0/18 (0%)
 Strand=Plus/Minus

Query  1   TCATCCTCATCATCCTCG  18
           ||||||||||||||||||
Sbjct  18  TCATCCTCATCATCCTCG  1


>gb|BQ754240.1| EBca01_SQ003_E17_R carpel, pre-anthesis, no treatment, cv Optic, 
EBca01 Hordeum vulgare subsp. vulgare cDNA clone EBca01_SQ003_E17 
5', mRNA sequence.
Length=442

 Score = 33.7 bits (36),  Expect = 0.055
 Identities = 20/21 (95%), Gaps = 0/21 (0%)
 Strand=Plus/Minus

Query  1    TCATCCTCATCATCCTCGTCC  21
            ||||| |||||||||||||||
Sbjct  220  TCATCTTCATCATCCTCGTCC  200


>gb|BQ461123.1| HE01C11r HE Hordeum vulgare subsp. vulgare cDNA clone HE01C11 
5-PRIME, mRNA sequence.
Length=274

 Score = 33.7 bits (36),  Expect = 0.055
 Identities = 20/21 (95%), Gaps = 0/21 (0%)
 Strand=Plus/Minus

Query  1    TCATCCTCATCATCCTCGTCC  21
            ||||||||||||||||| |||
Sbjct  143  TCATCCTCATCATCCTCCTCC  123


Query=   ppt-miR160i MIMAT0005038
Length=21


                                                                   Score     E
Sequences producing significant alignments:                       (Bits)  Value

gb|CA002787.1|  HS08I15r HS Hordeum vulgare subsp. vulgare cDN...  37.4    0.004
gb|GH209508.1|  HVSMEa0002K04f2 Hordeum vulgare seedling shoot...  35.6    0.016
gb|BU986263.1|  HF11D06r HF Hordeum vulgare subsp. vulgare cDN...  35.6    0.016
dbj|BJ472971.1|  BJ472971 K. Sato unpublished cDNA library, cv...  35.6    0.016
dbj|BJ471957.1|  BJ471957 K. Sato unpublished cDNA library, cv...  35.6    0.016
dbj|BJ471544.1|  BJ471544 K. Sato unpublished cDNA library, cv...  35.6    0.016
dbj|BJ469735.1|  BJ469735 K. Sato unpublished cDNA library, cv...  35.6    0.016
dbj|BJ469445.1|  BJ469445 K. Sato unpublished cDNA library, cv...  35.6    0.016
dbj|AV934494.1|  AV934494 K. Sato unpublished cDNA library, cv...  35.6    0.016
dbj|AV934488.1|  AV934488 K. Sato unpublished cDNA library, cv...  35.6    0.016
dbj|AV933114.1|  AV933114 K. Sato unpublished cDNA library, cv...  35.6    0.016
dbj|AV932125.1|  AV932125 K. Sato unpublished cDNA library, cv...  35.6    0.016
gb|BF622299.2|  HVSMEa0002K04f Hordeum vulgare seedling shoot ...  35.6    0.016
gb|BF622307.1|  HVSMEa0002K14f Hordeum vulgare seedling shoot ...  33.7    0.055

ALIGNMENTS
>gb|CA002787.1| HS08I15r HS Hordeum vulgare subsp. vulgare cDNA clone HS08I15 
5-PRIME, mRNA sequence.
Length=355

 Score = 37.4 bits (40),  Expect = 0.004
 Identities = 20/20 (100%), Gaps = 0/20 (0%)
 Strand=Plus/Plus

Query  2    GCCTGGCTCCCTGTATGCCA  21
            ||||||||||||||||||||
Sbjct  325  GCCTGGCTCCCTGTATGCCA  344


>gb|GH209508.1| HVSMEa0002K04f2 Hordeum vulgare seedling shoot (cold stress) 
cDNA library HVSMEa (HVcDNA0001)2 Hordeum vulgare subsp. vulgare 
cDNA clone HV__Ea0006E20r, mRNA sequence.
Length=618

 Score = 35.6 bits (38),  Expect = 0.016
 Identities = 19/19 (100%), Gaps = 0/19 (0%)
 Strand=Plus/Minus

Query  2    GCCTGGCTCCCTGTATGCC  20
            |||||||||||||||||||
Sbjct  263  GCCTGGCTCCCTGTATGCC  245


>gb|BU986263.1| HF11D06r HF Hordeum vulgare subsp. vulgare cDNA clone HF11D06 
5-PRIME, mRNA sequence.
Length=592

 Score = 35.6 bits (38),  Expect = 0.016
 Identities = 19/19 (100%), Gaps = 0/19 (0%)
 Strand=Plus/Minus

Query  2    GCCTGGCTCCCTGTATGCC  20
            |||||||||||||||||||
Sbjct  207  GCCTGGCTCCCTGTATGCC  189


>dbj|BJ472971.1| BJ472971 K. Sato unpublished cDNA library, cv. Haruna Nijo adult, 
heading stage top three leaves Hordeum vulgare subsp. vulgare 
cDNA clone baal40b20 5', mRNA sequence.
Length=596

 Score = 35.6 bits (38),  Expect = 0.016
 Identities = 19/19 (100%), Gaps = 0/19 (0%)
 Strand=Plus/Minus

Query  2    GCCTGGCTCCCTGTATGCC  20
            |||||||||||||||||||
Sbjct  387  GCCTGGCTCCCTGTATGCC  369


>dbj|BJ471957.1| BJ471957 K. Sato unpublished cDNA library, cv. Haruna Nijo adult, 
heading stage top three leaves Hordeum vulgare subsp. vulgare 
cDNA clone baal28l21 5', mRNA sequence.
Length=479

 Score = 35.6 bits (38),  Expect = 0.016
 Identities = 19/19 (100%), Gaps = 0/19 (0%)
 Strand=Plus/Minus

Query  2    GCCTGGCTCCCTGTATGCC  20
            |||||||||||||||||||
Sbjct  376  GCCTGGCTCCCTGTATGCC  358


>dbj|BJ471544.1| BJ471544 K. Sato unpublished cDNA library, cv. Haruna Nijo adult, 
heading stage top three leaves Hordeum vulgare subsp. vulgare 
cDNA clone baal19d14 5', mRNA sequence.
Length=481

 Score = 35.6 bits (38),  Expect = 0.016
 Identities = 19/19 (100%), Gaps = 0/19 (0%)
 Strand=Plus/Minus

Query  2    GCCTGGCTCCCTGTATGCC  20
            |||||||||||||||||||
Sbjct  376  GCCTGGCTCCCTGTATGCC  358


>dbj|BJ469735.1| BJ469735 K. Sato unpublished cDNA library, cv. Haruna Nijo adult, 
heading stage top three leaves Hordeum vulgare subsp. vulgare 
cDNA clone baal37e08 5', mRNA sequence.
Length=543

 Score = 35.6 bits (38),  Expect = 0.016
 Identities = 19/19 (100%), Gaps = 0/19 (0%)
 Strand=Plus/Minus

Query  2    GCCTGGCTCCCTGTATGCC  20
            |||||||||||||||||||
Sbjct  376  GCCTGGCTCCCTGTATGCC  358


>dbj|BJ469445.1| BJ469445 K. Sato unpublished cDNA library, cv. Haruna Nijo adult, 
heading stage top three leaves Hordeum vulgare subsp. vulgare 
cDNA clone baal23a17 5', mRNA sequence.
Length=560

 Score = 35.6 bits (38),  Expect = 0.016
 Identities = 19/19 (100%), Gaps = 0/19 (0%)
 Strand=Plus/Minus

Query  2    GCCTGGCTCCCTGTATGCC  20
            |||||||||||||||||||
Sbjct  376  GCCTGGCTCCCTGTATGCC  358


>dbj|AV934494.1| AV934494 K. Sato unpublished cDNA library, cv. Haruna Nijo adult, 
heading stage top three leaves Hordeum vulgare subsp. vulgare 
cDNA clone baal9i18 5', mRNA sequence.
Length=482

 Score = 35.6 bits (38),  Expect = 0.016
 Identities = 19/19 (100%), Gaps = 0/19 (0%)
 Strand=Plus/Minus

Query  2    GCCTGGCTCCCTGTATGCC  20
            |||||||||||||||||||
Sbjct  377  GCCTGGCTCCCTGTATGCC  359


>dbj|AV934488.1| AV934488 K. Sato unpublished cDNA library, cv. Haruna Nijo adult, 
heading stage top three leaves Hordeum vulgare subsp. vulgare 
cDNA clone baal9i09 5', mRNA sequence.
Length=412

 Score = 35.6 bits (38),  Expect = 0.016
 Identities = 19/19 (100%), Gaps = 0/19 (0%)
 Strand=Plus/Minus

Query  2    GCCTGGCTCCCTGTATGCC  20
            |||||||||||||||||||
Sbjct  348  GCCTGGCTCCCTGTATGCC  330


>dbj|AV933114.1| AV933114 K. Sato unpublished cDNA library, cv. Haruna Nijo adult, 
heading stage top three leaves Hordeum vulgare subsp. vulgare 
cDNA clone baal5g15 5', mRNA sequence.
Length=608

 Score = 35.6 bits (38),  Expect = 0.016
 Identities = 19/19 (100%), Gaps = 0/19 (0%)
 Strand=Plus/Minus

Query  2    GCCTGGCTCCCTGTATGCC  20
            |||||||||||||||||||
Sbjct  340  GCCTGGCTCCCTGTATGCC  322


>dbj|AV932125.1| AV932125 K. Sato unpublished cDNA library, cv. Haruna Nijo adult, 
heading stage top three leaves Hordeum vulgare subsp. vulgare 
cDNA clone baal2f23 5', mRNA sequence.
Length=479

 Score = 35.6 bits (38),  Expect = 0.016
 Identities = 19/19 (100%), Gaps = 0/19 (0%)
 Strand=Plus/Minus

Query  2    GCCTGGCTCCCTGTATGCC  20
            |||||||||||||||||||
Sbjct  376  GCCTGGCTCCCTGTATGCC  358


>gb|BF622299.2| HVSMEa0002K04f Hordeum vulgare seedling shoot EST library HVcDNA0001 
(Cold stress) Hordeum vulgare subsp. vulgare cDNA clone 
HVSMEa0002K04f, mRNA sequence.
Length=849

 Score = 35.6 bits (38),  Expect = 0.016
 Identities = 19/19 (100%), Gaps = 0/19 (0%)
 Strand=Plus/Minus

Query  2    GCCTGGCTCCCTGTATGCC  20
            |||||||||||||||||||
Sbjct  263  GCCTGGCTCCCTGTATGCC  245


>gb|BF622307.1| HVSMEa0002K14f Hordeum vulgare seedling shoot EST library HVcDNA0001 
(Cold stress) Hordeum vulgare subsp. vulgare cDNA clone 
HVSMEa0002K14f, mRNA sequence.
Length=875

 Score = 33.7 bits (36),  Expect = 0.055
 Identities = 18/18 (100%), Gaps = 0/18 (0%)
 Strand=Plus/Minus

Query  2    GCCTGGCTCCCTGTATGC  19
            ||||||||||||||||||
Sbjct  278  GCCTGGCTCCCTGTATGC  261


Query=   ppt-miR408b MIMAT0005050
Length=21


                                                                   Score     E
Sequences producing significant alignments:                       (Bits)  Value

gb|GH218076.1|  HVSMEg0009H16f2 Hordeum vulgare pre-anthesis s...  33.7    0.055
gb|CB881899.1|  HM11D18w HM Hordeum vulgare subsp. vulgare cDN...  33.7    0.055
gb|BU995745.1|  HM11D18r HM Hordeum vulgare subsp. vulgare cDN...  33.7    0.055
gb|BU995231.1|  HM09J22r HM Hordeum vulgare subsp. vulgare cDN...  33.7    0.055
gb|BU976391.1|  HA03K02r HA Hordeum vulgare subsp. vulgare cDN...  33.7    0.055
gb|BQ768355.1|  EBro08_SQ011_P12_R root, 3 week, drought-stres...  33.7    0.055
gb|BM372993.2|  EBma04_SQ002_K17_R maternal, 10 DPA, no treatm...  33.7    0.055
gb|BQ468842.1|  HM02I05r HM Hordeum vulgare subsp. vulgare cDN...  33.7    0.055
gb|BM817241.1|  HC05A10_T3.ab1 HC Hordeum vulgare subsp. vulga...  33.7    0.055
gb|BG344510.1|  HVSMEg0009H16f Hordeum vulgare pre-anthesis sp...  33.7    0.055

ALIGNMENTS
>gb|GH218076.1| HVSMEg0009H16f2 Hordeum vulgare pre-anthesis spike (white to 
yellow anther) cDNA library HVSMEg (HVcDNA0008)2 Hordeum vulgare 
subsp. vulgare cDNA clone HV__Ea0023F10r, mRNA sequence.
Length=452

 Score = 33.7 bits (36),  Expect = 0.055
 Identities = 18/18 (100%), Gaps = 0/18 (0%)
 Strand=Plus/Minus

Query  1    TGCACTGCCTCTTCCCTG  18
            ||||||||||||||||||
Sbjct  120  TGCACTGCCTCTTCCCTG  103


>gb|CB881899.1| HM11D18w HM Hordeum vulgare subsp. vulgare cDNA clone HM11D18 
3-PRIME, mRNA sequence.
Length=645

 Score = 33.7 bits (36),  Expect = 0.055
 Identities = 18/18 (100%), Gaps = 0/18 (0%)
 Strand=Plus/Plus

Query  1    TGCACTGCCTCTTCCCTG  18
            ||||||||||||||||||
Sbjct  573  TGCACTGCCTCTTCCCTG  590


>gb|BU995745.1| HM11D18r HM Hordeum vulgare subsp. vulgare cDNA clone HM11D18 
5-PRIME, mRNA sequence.
Length=623

 Score = 33.7 bits (36),  Expect = 0.055
 Identities = 18/18 (100%), Gaps = 0/18 (0%)
 Strand=Plus/Minus

Query  1   TGCACTGCCTCTTCCCTG  18
           ||||||||||||||||||
Sbjct  95  TGCACTGCCTCTTCCCTG  78


>gb|BU995231.1| HM09J22r HM Hordeum vulgare subsp. vulgare cDNA clone HM09J22 
5-PRIME, mRNA sequence.
Length=653

 Score = 33.7 bits (36),  Expect = 0.055
 Identities = 18/18 (100%), Gaps = 0/18 (0%)
 Strand=Plus/Minus

Query  1    TGCACTGCCTCTTCCCTG  18
            ||||||||||||||||||
Sbjct  125  TGCACTGCCTCTTCCCTG  108


>gb|BU976391.1| HA03K02r HA Hordeum vulgare subsp. vulgare cDNA clone HA03K02 
5-PRIME, mRNA sequence.
Length=544

 Score = 33.7 bits (36),  Expect = 0.055
 Identities = 18/18 (100%), Gaps = 0/18 (0%)
 Strand=Plus/Minus

Query  1    TGCACTGCCTCTTCCCTG  18
            ||||||||||||||||||
Sbjct  120  TGCACTGCCTCTTCCCTG  103


>gb|BQ768355.1| EBro08_SQ011_P12_R root, 3 week, drought-stressed, cv Optic, 
EBro08 Hordeum vulgare subsp. vulgare cDNA clone EBro08_SQ011_P12 
5', mRNA sequence.
Length=340

 Score = 33.7 bits (36),  Expect = 0.055
 Identities = 18/18 (100%), Gaps = 0/18 (0%)
 Strand=Plus/Minus

Query  1    TGCACTGCCTCTTCCCTG  18
            ||||||||||||||||||
Sbjct  115  TGCACTGCCTCTTCCCTG  98


>gb|BM372993.2| EBma04_SQ002_K17_R maternal, 10 DPA, no treatment, cv Optic, 
EBma04 Hordeum vulgare subsp. vulgare cDNA clone EBma04_SQ002_K17 
5', mRNA sequence.
Length=380

 Score = 33.7 bits (36),  Expect = 0.055
 Identities = 18/18 (100%), Gaps = 0/18 (0%)
 Strand=Plus/Minus

Query  1   TGCACTGCCTCTTCCCTG  18
           ||||||||||||||||||
Sbjct  96  TGCACTGCCTCTTCCCTG  79


>gb|BQ468842.1| HM02I05r HM Hordeum vulgare subsp. vulgare cDNA clone HM02I05 
5-PRIME, mRNA sequence.
Length=537

 Score = 33.7 bits (36),  Expect = 0.055
 Identities = 18/18 (100%), Gaps = 0/18 (0%)
 Strand=Plus/Minus

Query  1    TGCACTGCCTCTTCCCTG  18
            ||||||||||||||||||
Sbjct  119  TGCACTGCCTCTTCCCTG  102


>gb|BM817241.1| HC05A10_T3.ab1 HC Hordeum vulgare subsp. vulgare cDNA clone HC05A10_T3.ab1 
similar to (AC087181) putative basic protein [Oryza 
sativa], mRNA sequence.
Length=792

 Score = 33.7 bits (36),  Expect = 0.055
 Identities = 18/18 (100%), Gaps = 0/18 (0%)
 Strand=Plus/Minus

Query  1    TGCACTGCCTCTTCCCTG  18
            ||||||||||||||||||
Sbjct  125  TGCACTGCCTCTTCCCTG  108


>gb|BG344510.1| HVSMEg0009H16f Hordeum vulgare pre-anthesis spike EST library 
HVcDNA0008 (white to yellow anther) Hordeum vulgare subsp. 
vulgare cDNA clone HVSMEg0009H16f, mRNA sequence.
Length=814

 Score = 33.7 bits (36),  Expect = 0.055
 Identities = 18/18 (100%), Gaps = 0/18 (0%)
 Strand=Plus/Minus

Query  1    TGCACTGCCTCTTCCCTG  18
            ||||||||||||||||||
Sbjct  122  TGCACTGCCTCTTCCCTG  105


Query=   ppt-miR529c MIMAT0005056
Length=21


                                                                   Score     E
Sequences producing significant alignments:                       (Bits)  Value

gb|CA032492.1|  HX13D15r HX Hordeum vulgare subsp. vulgare cDN...  33.7    0.055
gb|BF258419.2|  HVSMEf0015K19f Hordeum vulgare seedling root E...  33.7    0.055

ALIGNMENTS
>gb|CA032492.1| HX13D15r HX Hordeum vulgare subsp. vulgare cDNA clone HX13D15 
5-PRIME, mRNA sequence.
Length=647

 Score = 33.7 bits (36),  Expect = 0.055
 Identities = 18/18 (100%), Gaps = 0/18 (0%)
 Strand=Plus/Minus

Query  2    GAAGAGAGAGAGCACAGC  19
            ||||||||||||||||||
Sbjct  537  GAAGAGAGAGAGCACAGC  520


>gb|BF258419.2| HVSMEf0015K19f Hordeum vulgare seedling root EST library HVcDNA0007 
(Etiolated and unstressed) Hordeum vulgare subsp. vulgare 
cDNA clone HVSMEf0015K19f, mRNA sequence.
Length=902

 Score = 33.7 bits (36),  Expect = 0.055
 Identities = 18/18 (100%), Gaps = 0/18 (0%)
 Strand=Plus/Minus

Query  2    GAAGAGAGAGAGCACAGC  19
            ||||||||||||||||||
Sbjct  198  GAAGAGAGAGAGCACAGC  181


Query=   ppt-miR1030i MIMAT0005131
Length=21


                                                                   Score     E
Sequences producing significant alignments:                       (Bits)  Value

gb|CX632992.1|  GBN003P23f GBN Hordeum vulgare cDNA clone GBN0...  33.7    0.055
gb|BQ758674.1|  EBma07_SQ002_P10_R maternal, 21 DPA, no treatm...  33.7    0.055
emb|AJ462964.1|  AJ462964 S00002 Hordeum vulgare subsp. vulgar...  33.7    0.055

ALIGNMENTS
>gb|CX632992.1| GBN003P23f GBN Hordeum vulgare cDNA clone GBN003P23 3-PRIME, 
mRNA sequence.
Length=299

 Score = 33.7 bits (36),  Expect = 0.055
 Identities = 18/18 (100%), Gaps = 0/18 (0%)
 Strand=Plus/Plus

Query  2    CTGCATCTGCACCTGCAC  19
            ||||||||||||||||||
Sbjct  262  CTGCATCTGCACCTGCAC  279


>gb|BQ758674.1| EBma07_SQ002_P10_R maternal, 21 DPA, no treatment, cv Optic, 
EBma07 Hordeum vulgare subsp. vulgare cDNA clone EBma07_SQ002_P10 
5', mRNA sequence.
Length=489

 Score = 33.7 bits (36),  Expect = 0.055
 Identities = 18/18 (100%), Gaps = 0/18 (0%)
 Strand=Plus/Minus

Query  2    CTGCATCTGCACCTGCAC  19
            ||||||||||||||||||
Sbjct  110  CTGCATCTGCACCTGCAC  93


>emb|AJ462964.1| AJ462964 S00002 Hordeum vulgare subsp. vulgare cDNA clone S0000200056G09F1, 
mRNA sequence.
Length=420

 Score = 33.7 bits (36),  Expect = 0.055
 Identities = 18/18 (100%), Gaps = 0/18 (0%)
 Strand=Plus/Minus

Query  2    CTGCATCTGCACCTGCAC  19
            ||||||||||||||||||
Sbjct  217  CTGCATCTGCACCTGCAC  200


Query=   ppt-miR171b MIMAT0004376
Length=21


                                                                   Score     E
Sequences producing significant alignments:                       (Bits)  Value

gb|BQ461013.1|  HE01H10r HE Hordeum vulgare subsp. vulgare cDN...  33.7    0.055

ALIGNMENTS
>gb|BQ461013.1| HE01H10r HE Hordeum vulgare subsp. vulgare cDNA clone HE01H10 
5-PRIME, mRNA sequence.
Length=446

 Score = 33.7 bits (36),  Expect = 0.055
 Identities = 20/21 (95%), Gaps = 0/21 (0%)
 Strand=Plus/Minus

Query  1    TTGAGCCGCGCCAATATCACA  21
            |||||||||||||||||| ||
Sbjct  256  TTGAGCCGCGCCAATATCTCA  236


Query=   ppt-miR1030j MIMAT0005132
Length=21


                                                                   Score     E
Sequences producing significant alignments:                       (Bits)  Value

gb|FD525982.1|  RUS83A04w HZ Hordeum vulgare subsp. vulgare cD...  33.7    0.055
gb|CX632992.1|  GBN003P23f GBN Hordeum vulgare cDNA clone GBN0...  33.7    0.055
gb|CX627717.1|  GBN006B16u GBN Hordeum vulgare cDNA clone GBN0...  33.7    0.055
gb|CB868672.1|  HC09A17w CH Hordeum vulgare cDNA clone HC09A17...  33.7    0.055
gb|BQ758674.1|  EBma07_SQ002_P10_R maternal, 21 DPA, no treatm...  33.7    0.055
emb|AJ475105.1|  AJ475105 S00008 Hordeum vulgare cDNA clone S0...  33.7    0.055
emb|AJ475104.1|  AJ475104 S00008 Hordeum vulgare cDNA clone S0...  33.7    0.055
emb|AJ475103.1|  AJ475103 S00008 Hordeum vulgare cDNA clone S0...  33.7    0.055
emb|AJ474302.1|  AJ474302 S00008 Hordeum vulgare cDNA clone S0...  33.7    0.055
emb|AJ462964.1|  AJ462964 S00002 Hordeum vulgare subsp. vulgar...  33.7    0.055
gb|BE196524.1|  HVSMEh0092I16f Hordeum vulgare 5-45 DAP spike ...  33.7    0.055

ALIGNMENTS
>gb|FD525982.1| RUS83A04w HZ Hordeum vulgare subsp. vulgare cDNA clone HZ37M05, 
mRNA sequence.
Length=526

 Score = 33.7 bits (36),  Expect = 0.055
 Identities = 20/21 (95%), Gaps = 0/21 (0%)
 Strand=Plus/Plus

Query  1    CCTGCATCTGCACCTGCACCA  21
            |||||| ||||||||||||||
Sbjct  354  CCTGCACCTGCACCTGCACCA  374


>gb|CX632992.1| GBN003P23f GBN Hordeum vulgare cDNA clone GBN003P23 3-PRIME, 
mRNA sequence.
Length=299

 Score = 33.7 bits (36),  Expect = 0.055
 Identities = 18/18 (100%), Gaps = 0/18 (0%)
 Strand=Plus/Plus

Query  2    CTGCATCTGCACCTGCAC  19
            ||||||||||||||||||
Sbjct  262  CTGCATCTGCACCTGCAC  279


>gb|CX627717.1| GBN006B16u GBN Hordeum vulgare cDNA clone GBN006B16 3-PRIME, 
mRNA sequence.
Length=405

 Score = 33.7 bits (36),  Expect = 0.055
 Identities = 20/21 (95%), Gaps = 0/21 (0%)
 Strand=Plus/Minus

Query  1   CCTGCATCTGCACCTGCACCA  21
           |||||| ||||||||||||||
Sbjct  43  CCTGCACCTGCACCTGCACCA  23


>gb|CB868672.1| HC09A17w CH Hordeum vulgare cDNA clone HC09A17 5-PRIME, mRNA 
sequence.
Length=473

 Score = 33.7 bits (36),  Expect = 0.055
 Identities = 20/21 (95%), Gaps = 0/21 (0%)
 Strand=Plus/Minus

Query  1   CCTGCATCTGCACCTGCACCA  21
           |||||| ||||||||||||||
Sbjct  56  CCTGCACCTGCACCTGCACCA  36


>gb|BQ758674.1| EBma07_SQ002_P10_R maternal, 21 DPA, no treatment, cv Optic, 
EBma07 Hordeum vulgare subsp. vulgare cDNA clone EBma07_SQ002_P10 
5', mRNA sequence.
Length=489

 Score = 33.7 bits (36),  Expect = 0.055
 Identities = 18/18 (100%), Gaps = 0/18 (0%)
 Strand=Plus/Minus

Query  2    CTGCATCTGCACCTGCAC  19
            ||||||||||||||||||
Sbjct  110  CTGCATCTGCACCTGCAC  93


>emb|AJ475105.1| AJ475105 S00008 Hordeum vulgare cDNA clone S0000800243F08F1, 
mRNA sequence.
Length=360

 Score = 33.7 bits (36),  Expect = 0.055
 Identities = 20/21 (95%), Gaps = 0/21 (0%)
 Strand=Plus/Minus

Query  1    CCTGCATCTGCACCTGCACCA  21
            |||||| ||||||||||||||
Sbjct  223  CCTGCACCTGCACCTGCACCA  203


>emb|AJ475104.1| AJ475104 S00008 Hordeum vulgare cDNA clone S0000800243D01F1, 
mRNA sequence.
Length=420

 Score = 33.7 bits (36),  Expect = 0.055
 Identities = 20/21 (95%), Gaps = 0/21 (0%)
 Strand=Plus/Minus

Query  1    CCTGCATCTGCACCTGCACCA  21
            |||||| ||||||||||||||
Sbjct  223  CCTGCACCTGCACCTGCACCA  203


>emb|AJ475103.1| AJ475103 S00008 Hordeum vulgare cDNA clone S0000800243A01F1, 
mRNA sequence.
Length=420

 Score = 33.7 bits (36),  Expect = 0.055
 Identities = 20/21 (95%), Gaps = 0/21 (0%)
 Strand=Plus/Minus

Query  1    CCTGCATCTGCACCTGCACCA  21
            |||||| ||||||||||||||
Sbjct  223  CCTGCACCTGCACCTGCACCA  203


>emb|AJ474302.1| AJ474302 S00008 Hordeum vulgare cDNA clone S0000800242G12F1, 
mRNA sequence.
Length=300

 Score = 33.7 bits (36),  Expect = 0.055
 Identities = 20/21 (95%), Gaps = 0/21 (0%)
 Strand=Plus/Minus

Query  1    CCTGCATCTGCACCTGCACCA  21
            |||||| ||||||||||||||
Sbjct  157  CCTGCACCTGCACCTGCACCA  137


>emb|AJ462964.1| AJ462964 S00002 Hordeum vulgare subsp. vulgare cDNA clone S0000200056G09F1, 
mRNA sequence.
Length=420

 Score = 33.7 bits (36),  Expect = 0.055
 Identities = 18/18 (100%), Gaps = 0/18 (0%)
 Strand=Plus/Minus

Query  2    CTGCATCTGCACCTGCAC  19
            ||||||||||||||||||
Sbjct  217  CTGCATCTGCACCTGCAC  200


>gb|BE196524.1| HVSMEh0092I16f Hordeum vulgare 5-45 DAP spike EST library HVcDNA0009 
(5 to 45 DAP) Hordeum vulgare subsp. vulgare cDNA clone 
HVSMEh0092I16f, mRNA sequence.
Length=962

 Score = 33.7 bits (36),  Expect = 0.055
 Identities = 20/21 (95%), Gaps = 0/21 (0%)
 Strand=Plus/Minus

Query  1    CCTGCATCTGCACCTGCACCA  21
            |||||| ||||||||||||||
Sbjct  528  CCTGCACCTGCACCTGCACCA  508


Query=   ppt-miR160g MIMAT0005036
Length=21


                                                                   Score     E
Sequences producing significant alignments:                       (Bits)  Value

gb|CA002787.1|  HS08I15r HS Hordeum vulgare subsp. vulgare cDN...  33.7    0.055

ALIGNMENTS
>gb|CA002787.1| HS08I15r HS Hordeum vulgare subsp. vulgare cDNA clone HS08I15 
5-PRIME, mRNA sequence.
Length=355

 Score = 33.7 bits (36),  Expect = 0.055
 Identities = 20/21 (95%), Gaps = 0/21 (0%)
 Strand=Plus/Plus

Query  1    TGCCTGGCTCCTTGTATGCCA  21
            ||||||||||| |||||||||
Sbjct  324  TGCCTGGCTCCCTGTATGCCA  344


Query=   ppt-miR1030h MIMAT0005130
Length=21


                                                                   Score     E
Sequences producing significant alignments:                       (Bits)  Value

gb|CX632992.1|  GBN003P23f GBN Hordeum vulgare cDNA clone GBN0...  33.7    0.055
gb|BQ758674.1|  EBma07_SQ002_P10_R maternal, 21 DPA, no treatm...  33.7    0.055
emb|AJ462964.1|  AJ462964 S00002 Hordeum vulgare subsp. vulgar...  33.7    0.055

ALIGNMENTS
>gb|CX632992.1| GBN003P23f GBN Hordeum vulgare cDNA clone GBN003P23 3-PRIME, 
mRNA sequence.
Length=299

 Score = 33.7 bits (36),  Expect = 0.055
 Identities = 18/18 (100%), Gaps = 0/18 (0%)
 Strand=Plus/Plus

Query  2    CTGCATCTGCACCTGCAC  19
            ||||||||||||||||||
Sbjct  262  CTGCATCTGCACCTGCAC  279


>gb|BQ758674.1| EBma07_SQ002_P10_R maternal, 21 DPA, no treatment, cv Optic, 
EBma07 Hordeum vulgare subsp. vulgare cDNA clone EBma07_SQ002_P10 
5', mRNA sequence.
Length=489

 Score = 33.7 bits (36),  Expect = 0.055
 Identities = 18/18 (100%), Gaps = 0/18 (0%)
 Strand=Plus/Minus

Query  2    CTGCATCTGCACCTGCAC  19
            ||||||||||||||||||
Sbjct  110  CTGCATCTGCACCTGCAC  93


>emb|AJ462964.1| AJ462964 S00002 Hordeum vulgare subsp. vulgare cDNA clone S0000200056G09F1, 
mRNA sequence.
Length=420

 Score = 33.7 bits (36),  Expect = 0.055
 Identities = 18/18 (100%), Gaps = 0/18 (0%)
 Strand=Plus/Minus

Query  2    CTGCATCTGCACCTGCAC  19
            ||||||||||||||||||
Sbjct  217  CTGCATCTGCACCTGCAC  200


Query=   smo-miR156b MIMAT0005214
Length=21


                                                                   Score     E
Sequences producing significant alignments:                       (Bits)  Value

gb|GH218557.1|  HVSMEg0012M18f2 Hordeum vulgare pre-anthesis s...  33.7    0.055
gb|FD528446.1|  RUS97G03w HZ Hordeum vulgare subsp. vulgare cD...  33.7    0.055
gb|FD527301.1|  RUS87A08w HZ Hordeum vulgare subsp. vulgare cD...  33.7    0.055
gb|EX597081.1|  HDP15L02w HDP Hordeum vulgare subsp. vulgare c...  33.7    0.055
gb|EX597080.1|  HDP15L02T HDP Hordeum vulgare subsp. vulgare c...  33.7    0.055
gb|BE060620.2|  HVSMEg0012M18f Hordeum vulgare pre-anthesis sp...  33.7    0.055

ALIGNMENTS
>gb|GH218557.1| HVSMEg0012M18f2 Hordeum vulgare pre-anthesis spike (white to 
yellow anther) cDNA library HVSMEg (HVcDNA0008)2 Hordeum vulgare 
subsp. vulgare cDNA clone HV__Ea0024F02r, mRNA sequence.
Length=544

 Score = 33.7 bits (36),  Expect = 0.055
 Identities = 20/21 (95%), Gaps = 0/21 (0%)
 Strand=Plus/Minus

Query  1    CTGACAGAAGATAGAGAGCAC  21
            ||||||||||| |||||||||
Sbjct  395  CTGACAGAAGAGAGAGAGCAC  375


>gb|FD528446.1| RUS97G03w HZ Hordeum vulgare subsp. vulgare cDNA clone HZ50G12, 
mRNA sequence.
Length=699

 Score = 33.7 bits (36),  Expect = 0.055
 Identities = 20/21 (95%), Gaps = 0/21 (0%)
 Strand=Plus/Plus

Query  1    CTGACAGAAGATAGAGAGCAC  21
            ||||||||||| |||||||||
Sbjct  433  CTGACAGAAGAGAGAGAGCAC  453


>gb|FD527301.1| RUS87A08w HZ Hordeum vulgare subsp. vulgare cDNA clone HZ41A18, 
mRNA sequence.
Length=614

 Score = 33.7 bits (36),  Expect = 0.055
 Identities = 20/21 (95%), Gaps = 0/21 (0%)
 Strand=Plus/Plus

Query  1    CTGACAGAAGATAGAGAGCAC  21
            ||||||||||| |||||||||
Sbjct  447  CTGACAGAAGAGAGAGAGCAC  467


>gb|EX597081.1| HDP15L02w HDP Hordeum vulgare subsp. vulgare cDNA clone HDP15L02, 
mRNA sequence.
Length=599

 Score = 33.7 bits (36),  Expect = 0.055
 Identities = 20/21 (95%), Gaps = 0/21 (0%)
 Strand=Plus/Minus

Query  1    CTGACAGAAGATAGAGAGCAC  21
            ||||||||||| |||||||||
Sbjct  188  CTGACAGAAGAGAGAGAGCAC  168


>gb|EX597080.1| HDP15L02T HDP Hordeum vulgare subsp. vulgare cDNA clone HDP15L02, 
mRNA sequence.
Length=682

 Score = 33.7 bits (36),  Expect = 0.055
 Identities = 20/21 (95%), Gaps = 0/21 (0%)
 Strand=Plus/Plus

Query  1    CTGACAGAAGATAGAGAGCAC  21
            ||||||||||| |||||||||
Sbjct  493  CTGACAGAAGAGAGAGAGCAC  513


>gb|BE060620.2| HVSMEg0012M18f Hordeum vulgare pre-anthesis spike EST library 
HVcDNA0008 (white to yellow anther) Hordeum vulgare subsp. 
vulgare cDNA clone HVSMEg0012M18f, mRNA sequence.
Length=722

 Score = 33.7 bits (36),  Expect = 0.055
 Identities = 20/21 (95%), Gaps = 0/21 (0%)
 Strand=Plus/Minus

Query  1    CTGACAGAAGATAGAGAGCAC  21
            ||||||||||| |||||||||
Sbjct  399  CTGACAGAAGAGAGAGAGCAC  379


Query=   smo-miR156a MIMAT0005213
Length=20


                                                                   Score     E
Sequences producing significant alignments:                       (Bits)  Value

gb|BG300360.1|  HVSMEb0016B08f Hordeum vulgare seedling shoot ...  35.6    0.016

ALIGNMENTS
>gb|BG300360.1| HVSMEb0016B08f Hordeum vulgare seedling shoot EST library HVcDNA0002 
(Dehydration stress) Hordeum vulgare subsp. vulgare 
cDNA clone HVSMEb0016B08f, mRNA sequence.
Length=624

 Score = 35.6 bits (38),  Expect = 0.016
 Identities = 19/19 (100%), Gaps = 0/19 (0%)
 Strand=Plus/Plus

Query  2    GACAGAAGAGAGTGAGCAC  20
            |||||||||||||||||||
Sbjct  232  GACAGAAGAGAGTGAGCAC  250


Query=   smo-miR1099 MIMAT0005255
Length=21


                                                                   Score     E
Sequences producing significant alignments:                       (Bits)  Value

gb|GH220133.1|  HVSMEi0006J04f2 Hordeum vulgare 20 DAP spike c...  33.7    0.055
gb|BU982260.1|  HA25P20r HA Hordeum vulgare subsp. vulgare cDN...  33.7    0.055
gb|BG366282.2|  HVSMEi0006J04f Hordeum vulgare 20 DAP spike ES...  33.7    0.055

ALIGNMENTS
>gb|GH220133.1| HVSMEi0006J04f2 Hordeum vulgare 20 DAP spike cDNA library HVSMEi 
(HVcDNA0010)2 Hordeum vulgare subsp. vulgare cDNA clone 
HV__Ea0029D10r, mRNA sequence.
Length=523

 Score = 33.7 bits (36),  Expect = 0.055
 Identities = 18/18 (100%), Gaps = 0/18 (0%)
 Strand=Plus/Plus

Query  3    TAGCAATGGTGTTTTTGT  20
            ||||||||||||||||||
Sbjct  87   TAGCAATGGTGTTTTTGT  104


>gb|BU982260.1| HA25P20r HA Hordeum vulgare subsp. vulgare cDNA clone HA25P20 
5-PRIME, mRNA sequence.
Length=502

 Score = 33.7 bits (36),  Expect = 0.055
 Identities = 18/18 (100%), Gaps = 0/18 (0%)
 Strand=Plus/Plus

Query  3    TAGCAATGGTGTTTTTGT  20
            ||||||||||||||||||
Sbjct  203  TAGCAATGGTGTTTTTGT  220


>gb|BG366282.2| HVSMEi0006J04f Hordeum vulgare 20 DAP spike EST library HVcDNA0010 
(20 DAP) Hordeum vulgare subsp. vulgare cDNA clone HVSMEi0006J04f, 
mRNA sequence.
Length=705

 Score = 33.7 bits (36),  Expect = 0.055
 Identities = 18/18 (100%), Gaps = 0/18 (0%)
 Strand=Plus/Plus

Query  3    TAGCAATGGTGTTTTTGT  20
            ||||||||||||||||||
Sbjct  87   TAGCAATGGTGTTTTTGT  104


Query=   smo-miR408 MIMAT0005228
Length=22


                                                                   Score     E
Sequences producing significant alignments:                       (Bits)  Value

gb|GH218076.1|  HVSMEg0009H16f2 Hordeum vulgare pre-anthesis s...  33.7    0.055
gb|CB881899.1|  HM11D18w HM Hordeum vulgare subsp. vulgare cDN...  33.7    0.055
gb|BU995745.1|  HM11D18r HM Hordeum vulgare subsp. vulgare cDN...  33.7    0.055
gb|BU995231.1|  HM09J22r HM Hordeum vulgare subsp. vulgare cDN...  33.7    0.055
gb|BU976391.1|  HA03K02r HA Hordeum vulgare subsp. vulgare cDN...  33.7    0.055
gb|BQ768355.1|  EBro08_SQ011_P12_R root, 3 week, drought-stres...  33.7    0.055
gb|BM372993.2|  EBma04_SQ002_K17_R maternal, 10 DPA, no treatm...  33.7    0.055
gb|BQ468842.1|  HM02I05r HM Hordeum vulgare subsp. vulgare cDN...  33.7    0.055
gb|BM817241.1|  HC05A10_T3.ab1 HC Hordeum vulgare subsp. vulga...  33.7    0.055
gb|BG344510.1|  HVSMEg0009H16f Hordeum vulgare pre-anthesis sp...  33.7    0.055

ALIGNMENTS
>gb|GH218076.1| HVSMEg0009H16f2 Hordeum vulgare pre-anthesis spike (white to 
yellow anther) cDNA library HVSMEg (HVcDNA0008)2 Hordeum vulgare 
subsp. vulgare cDNA clone HV__Ea0023F10r, mRNA sequence.
Length=452

 Score = 33.7 bits (36),  Expect = 0.055
 Identities = 18/18 (100%), Gaps = 0/18 (0%)
 Strand=Plus/Minus

Query  1    TGCACTGCCTCTTCCCTG  18
            ||||||||||||||||||
Sbjct  120  TGCACTGCCTCTTCCCTG  103


>gb|CB881899.1| HM11D18w HM Hordeum vulgare subsp. vulgare cDNA clone HM11D18 
3-PRIME, mRNA sequence.
Length=645

 Score = 33.7 bits (36),  Expect = 0.055
 Identities = 18/18 (100%), Gaps = 0/18 (0%)
 Strand=Plus/Plus

Query  1    TGCACTGCCTCTTCCCTG  18
            ||||||||||||||||||
Sbjct  573  TGCACTGCCTCTTCCCTG  590


>gb|BU995745.1| HM11D18r HM Hordeum vulgare subsp. vulgare cDNA clone HM11D18 
5-PRIME, mRNA sequence.
Length=623

 Score = 33.7 bits (36),  Expect = 0.055
 Identities = 18/18 (100%), Gaps = 0/18 (0%)
 Strand=Plus/Minus

Query  1   TGCACTGCCTCTTCCCTG  18
           ||||||||||||||||||
Sbjct  95  TGCACTGCCTCTTCCCTG  78


>gb|BU995231.1| HM09J22r HM Hordeum vulgare subsp. vulgare cDNA clone HM09J22 
5-PRIME, mRNA sequence.
Length=653

 Score = 33.7 bits (36),  Expect = 0.055
 Identities = 18/18 (100%), Gaps = 0/18 (0%)
 Strand=Plus/Minus

Query  1    TGCACTGCCTCTTCCCTG  18
            ||||||||||||||||||
Sbjct  125  TGCACTGCCTCTTCCCTG  108


>gb|BU976391.1| HA03K02r HA Hordeum vulgare subsp. vulgare cDNA clone HA03K02 
5-PRIME, mRNA sequence.
Length=544

 Score = 33.7 bits (36),  Expect = 0.055
 Identities = 18/18 (100%), Gaps = 0/18 (0%)
 Strand=Plus/Minus

Query  1    TGCACTGCCTCTTCCCTG  18
            ||||||||||||||||||
Sbjct  120  TGCACTGCCTCTTCCCTG  103


>gb|BQ768355.1| EBro08_SQ011_P12_R root, 3 week, drought-stressed, cv Optic, 
EBro08 Hordeum vulgare subsp. vulgare cDNA clone EBro08_SQ011_P12 
5', mRNA sequence.
Length=340

 Score = 33.7 bits (36),  Expect = 0.055
 Identities = 18/18 (100%), Gaps = 0/18 (0%)
 Strand=Plus/Minus

Query  1    TGCACTGCCTCTTCCCTG  18
            ||||||||||||||||||
Sbjct  115  TGCACTGCCTCTTCCCTG  98


>gb|BM372993.2| EBma04_SQ002_K17_R maternal, 10 DPA, no treatment, cv Optic, 
EBma04 Hordeum vulgare subsp. vulgare cDNA clone EBma04_SQ002_K17 
5', mRNA sequence.
Length=380

 Score = 33.7 bits (36),  Expect = 0.055
 Identities = 18/18 (100%), Gaps = 0/18 (0%)
 Strand=Plus/Minus

Query  1   TGCACTGCCTCTTCCCTG  18
           ||||||||||||||||||
Sbjct  96  TGCACTGCCTCTTCCCTG  79


>gb|BQ468842.1| HM02I05r HM Hordeum vulgare subsp. vulgare cDNA clone HM02I05 
5-PRIME, mRNA sequence.
Length=537

 Score = 33.7 bits (36),  Expect = 0.055
 Identities = 18/18 (100%), Gaps = 0/18 (0%)
 Strand=Plus/Minus

Query  1    TGCACTGCCTCTTCCCTG  18
            ||||||||||||||||||
Sbjct  119  TGCACTGCCTCTTCCCTG  102


>gb|BM817241.1| HC05A10_T3.ab1 HC Hordeum vulgare subsp. vulgare cDNA clone HC05A10_T3.ab1 
similar to (AC087181) putative basic protein [Oryza 
sativa], mRNA sequence.
Length=792

 Score = 33.7 bits (36),  Expect = 0.055
 Identities = 18/18 (100%), Gaps = 0/18 (0%)
 Strand=Plus/Minus

Query  1    TGCACTGCCTCTTCCCTG  18
            ||||||||||||||||||
Sbjct  125  TGCACTGCCTCTTCCCTG  108


>gb|BG344510.1| HVSMEg0009H16f Hordeum vulgare pre-anthesis spike EST library 
HVcDNA0008 (white to yellow anther) Hordeum vulgare subsp. 
vulgare cDNA clone HVSMEg0009H16f, mRNA sequence.
Length=814

 Score = 33.7 bits (36),  Expect = 0.055
 Identities = 18/18 (100%), Gaps = 0/18 (0%)
 Strand=Plus/Minus

Query  1    TGCACTGCCTCTTCCCTG  18
            ||||||||||||||||||
Sbjct  122  TGCACTGCCTCTTCCCTG  105


Query=   smo-miR156c MIMAT0005215
Length=21


                                                                   Score     E
Sequences producing significant alignments:                       (Bits)  Value

gb|CA032492.1|  HX13D15r HX Hordeum vulgare subsp. vulgare cDN...  33.7    0.055
gb|BF258419.2|  HVSMEf0015K19f Hordeum vulgare seedling root E...  33.7    0.055

ALIGNMENTS
>gb|CA032492.1| HX13D15r HX Hordeum vulgare subsp. vulgare cDNA clone HX13D15 
5-PRIME, mRNA sequence.
Length=647

 Score = 33.7 bits (36),  Expect = 0.055
 Identities = 20/21 (95%), Gaps = 0/21 (0%)
 Strand=Plus/Minus

Query  1    TTGACAGAAGAAAGAGAGCAC  21
            ||||||||||| |||||||||
Sbjct  543  TTGACAGAAGAGAGAGAGCAC  523


>gb|BF258419.2| HVSMEf0015K19f Hordeum vulgare seedling root EST library HVcDNA0007 
(Etiolated and unstressed) Hordeum vulgare subsp. vulgare 
cDNA clone HVSMEf0015K19f, mRNA sequence.
Length=902

 Score = 33.7 bits (36),  Expect = 0.055
 Identities = 20/21 (95%), Gaps = 0/21 (0%)
 Strand=Plus/Minus

Query  1    TTGACAGAAGAAAGAGAGCAC  21
            ||||||||||| |||||||||
Sbjct  204  TTGACAGAAGAGAGAGAGCAC  184


Query=   smo-miR171a MIMAT0005223
Length=21


                                                                   Score     E
Sequences producing significant alignments:                       (Bits)  Value

gb|CA009309.1|  HU13M08r HU Hordeum vulgare subsp. vulgare cDN...  33.7    0.055

ALIGNMENTS
>gb|CA009309.1| HU13M08r HU Hordeum vulgare subsp. vulgare cDNA clone HU13M08 
5-PRIME, mRNA sequence.
Length=621

 Score = 33.7 bits (36),  Expect = 0.055
 Identities = 18/18 (100%), Gaps = 0/18 (0%)
 Strand=Plus/Plus

Query  1    TTGAGCCGTGCCAATATC  18
            ||||||||||||||||||
Sbjct  397  TTGAGCCGTGCCAATATC  414


Query=   ath-miR165a MIMAT0000187
Length=21


                                                                   Score     E
Sequences producing significant alignments:                       (Bits)  Value

dbj|BY841849.1|  BY841849 Etiolated seedling shoot Hordeum vul...  33.7    0.055
gb|BQ760548.1|  EBro03_SQ001_G05_R root, 3 week, waterlogged, ...  33.7    0.055

ALIGNMENTS
>dbj|BY841849.1| BY841849 Etiolated seedling shoot Hordeum vulgare subsp. vulgare 
cDNA clone baet63d10 5', mRNA sequence.
Length=407

 Score = 33.7 bits (36),  Expect = 0.055
 Identities = 20/21 (95%), Gaps = 0/21 (0%)
 Strand=Plus/Plus

Query  1    TCGGACCAGGCTTCATCCCCC  21
            |||||||||||||||| ||||
Sbjct  138  TCGGACCAGGCTTCATTCCCC  158


>gb|BQ760548.1| EBro03_SQ001_G05_R root, 3 week, waterlogged, cv Optic, EBro03 
Hordeum vulgare subsp. vulgare cDNA clone EBro03_SQ001_G05 
5', mRNA sequence.
Length=433

 Score = 33.7 bits (36),  Expect = 0.055
 Identities = 20/21 (95%), Gaps = 0/21 (0%)
 Strand=Plus/Plus

Query  1    TCGGACCAGGCTTCATCCCCC  21
            |||||||||||||||| ||||
Sbjct  136  TCGGACCAGGCTTCATTCCCC  156


Query=   ath-miR414 MIMAT0001322
Length=21


                                                                   Score     E
Sequences producing significant alignments:                       (Bits)  Value

gb|EX590142.1|  HDP12O22w HDP Hordeum vulgare subsp. vulgare c...  37.4    0.004
gb|BU994327.1|  HM06K18r HM Hordeum vulgare subsp. vulgare cDN...  37.4    0.004
gb|FD522834.1|  RUS80C07w HF Hordeum vulgare subsp. vulgare cD...  35.6    0.016
dbj|BJ468040.1|  BJ468040 K. Sato unpublished cDNA library, cv...  35.6    0.016
gb|BG368160.1|  HVSMEi0016A20f Hordeum vulgare 20 DAP spike ES...  35.6    0.016
gb|GH226731.1|  HVSMEm0019K04f2 Hordeum vulgare green seedling...  33.7    0.055
gb|GH222395.1|  HVSMEk0013K24r2 Hordeum vulgare testa/pericarp...  33.7    0.055
gb|FD518768.1|  RUS31D04w HB (Hordeum vulgare cv. Barke) Horde...  33.7    0.055
gb|FD520280.1|  RUS15H09w HA Hordeum vulgare subsp. vulgare cD...  33.7    0.055
gb|FD517906.1|  RUS48E05w HB (Hordeum vulgare cv. Barke) Horde...  33.7    0.055
gb|EX573483.1|  HDP27F13w HDP Hordeum vulgare subsp. vulgare c...  33.7    0.055
gb|EX591334.1|  HDP07P20w HDP Hordeum vulgare subsp. vulgare c...  33.7    0.055
dbj|BY842221.1|  BY842221 Etiolated seedling shoot Hordeum vul...  33.7    0.055
dbj|BY840446.1|  BY840446 Etiolated seedling shoot Hordeum vul...  33.7    0.055
dbj|BY845149.1|  BY845149 Seminal root Hordeum vulgare subsp. ...  33.7    0.055
gb|CX626649.1|  GAN008B15u GAN Hordeum vulgare cDNA clone GAN0...  33.7    0.055
gb|CB881378.1|  HM09K04w HM Hordeum vulgare subsp. vulgare cDN...  33.7    0.055
gb|CB880263.1|  HM05P24w HM Hordeum vulgare subsp. vulgare cDN...  33.7    0.055
gb|BQ825890.1|  EST15 Barley leaf cDNA library Hordeum vulgare...  33.7    0.055
gb|BQ755505.1|  EBed07_SQ002_F21_R endosperm, 28 DPA, no treat...  33.7    0.055
dbj|AV930239.1|  AV930239 K. Sato unpublished cDNA library, cv...  33.7    0.055
dbj|AV929203.1|  AV929203 K. Sato unpublished cDNA library, cv...  33.7    0.055
dbj|AV929202.1|  AV929202 K. Sato unpublished cDNA library, cv...  33.7    0.055
dbj|AV924108.1|  AV924108 K. Sato unpublished cDNA library, cv...  33.7    0.055
dbj|AV918210.1|  AV918210 K. Sato unpublished cDNA library, cv...  33.7    0.055
gb|BI956855.1|  HVSMEn0005K21f Hordeum vulgare rachis EST libr...  33.7    0.055
gb|BI954758.1|  HVSMEm0019K04f Hordeum vulgare green seedling ...  33.7    0.055

ALIGNMENTS
>gb|EX590142.1| HDP12O22w HDP Hordeum vulgare subsp. vulgare cDNA clone HDP12O22, 
mRNA sequence.
Length=699

 Score = 37.4 bits (40),  Expect = 0.004
 Identities = 20/20 (100%), Gaps = 0/20 (0%)
 Strand=Plus/Minus

Query  1    TCATCTTCATCATCATCGTC  20
            ||||||||||||||||||||
Sbjct  316  TCATCTTCATCATCATCGTC  297


>gb|BU994327.1| HM06K18r HM Hordeum vulgare subsp. vulgare cDNA clone HM06K18 
5-PRIME, mRNA sequence.
Length=628

 Score = 37.4 bits (40),  Expect = 0.004
 Identities = 20/20 (100%), Gaps = 0/20 (0%)
 Strand=Plus/Minus

Query  1    TCATCTTCATCATCATCGTC  20
            ||||||||||||||||||||
Sbjct  518  TCATCTTCATCATCATCGTC  499


>gb|FD522834.1| RUS80C07w HF Hordeum vulgare subsp. vulgare cDNA clone HF25B12, 
mRNA sequence.
Length=633

 Score = 35.6 bits (38),  Expect = 0.016
 Identities = 19/19 (100%), Gaps = 0/19 (0%)
 Strand=Plus/Plus

Query  3    ATCTTCATCATCATCGTCA  21
            |||||||||||||||||||
Sbjct  581  ATCTTCATCATCATCGTCA  599


>dbj|BJ468040.1| BJ468040 K. Sato unpublished cDNA library, cv. Haruna Nijo germination 
shoots Hordeum vulgare subsp. vulgare cDNA clone bags30n10 
3', mRNA sequence.
Length=706

 Score = 35.6 bits (38),  Expect = 0.016
 Identities = 19/19 (100%), Gaps = 0/19 (0%)
 Strand=Plus/Plus

Query  3    ATCTTCATCATCATCGTCA  21
            |||||||||||||||||||
Sbjct  584  ATCTTCATCATCATCGTCA  602


>gb|BG368160.1| HVSMEi0016A20f Hordeum vulgare 20 DAP spike EST library HVcDNA0010 
(20 DAP) Hordeum vulgare subsp. vulgare cDNA clone HVSMEi0016A20f, 
mRNA sequence.
Length=562

 Score = 35.6 bits (38),  Expect = 0.016
 Identities = 19/19 (100%), Gaps = 0/19 (0%)
 Strand=Plus/Minus

Query  3    ATCTTCATCATCATCGTCA  21
            |||||||||||||||||||
Sbjct  260  ATCTTCATCATCATCGTCA  242


>gb|GH226731.1| HVSMEm0019K04f2 Hordeum vulgare green seedling (Blumeria infected) 
cDNA library HVSMEm (HVcDNA0014)2 Hordeum vulgare subsp. 
vulgare cDNA clone HV__Ea0043A17r, mRNA sequence.
Length=609

 Score = 33.7 bits (36),  Expect = 0.055
 Identities = 20/21 (95%), Gaps = 0/21 (0%)
 Strand=Plus/Plus

Query  1    TCATCTTCATCATCATCGTCA  21
            ||||||||||||||||| |||
Sbjct  102  TCATCTTCATCATCATCATCA  122


>gb|GH222395.1| HVSMEk0013K24r2 Hordeum vulgare testa/pericarp cDNA library HVSMEk 
(HVcDNA0013)2 Hordeum vulgare subsp. vulgare cDNA clone 
HV__Ea0034O09f, mRNA sequence.
Length=517

 Score = 33.7 bits (36),  Expect = 0.055
 Identities = 20/21 (95%), Gaps = 0/21 (0%)
 Strand=Plus/Plus

Query  1    TCATCTTCATCATCATCGTCA  21
            ||||||||||||||||| |||
Sbjct  295  TCATCTTCATCATCATCATCA  315


>gb|FD518768.1| RUS31D04w HB (Hordeum vulgare cv. Barke) Hordeum vulgare subsp. 
vulgare cDNA clone HB05L14, mRNA sequence.
Length=681

 Score = 33.7 bits (36),  Expect = 0.055
 Identities = 20/21 (95%), Gaps = 0/21 (0%)
 Strand=Plus/Plus

Query  1    TCATCTTCATCATCATCGTCA  21
            || ||||||||||||||||||
Sbjct  542  TCTTCTTCATCATCATCGTCA  562


>gb|FD520280.1| RUS15H09w HA Hordeum vulgare subsp. vulgare cDNA clone HA16H18, 
mRNA sequence.
Length=693

 Score = 33.7 bits (36),  Expect = 0.055
 Identities = 20/21 (95%), Gaps = 0/21 (0%)
 Strand=Plus/Plus

Query  1    TCATCTTCATCATCATCGTCA  21
            ||||||||||||||||| |||
Sbjct  402  TCATCTTCATCATCATCATCA  422


>gb|FD517906.1| RUS48E05w HB (Hordeum vulgare cv. Barke) Hordeum vulgare subsp. 
vulgare cDNA clone HB25K23, mRNA sequence.
Length=692

 Score = 33.7 bits (36),  Expect = 0.055
 Identities = 20/21 (95%), Gaps = 0/21 (0%)
 Strand=Plus/Plus

Query  1    TCATCTTCATCATCATCGTCA  21
            || ||||||||||||||||||
Sbjct  621  TCTTCTTCATCATCATCGTCA  641


>gb|EX573483.1| HDP27F13w HDP Hordeum vulgare subsp. vulgare cDNA clone HDP27F13, 
mRNA sequence.
Length=376

 Score = 33.7 bits (36),  Expect = 0.055
 Identities = 20/21 (95%), Gaps = 0/21 (0%)
 Strand=Plus/Minus

Query  1    TCATCTTCATCATCATCGTCA  21
            ||||| |||||||||||||||
Sbjct  213  TCATCATCATCATCATCGTCA  193


>gb|EX591334.1| HDP07P20w HDP Hordeum vulgare subsp. vulgare cDNA clone HDP07P20, 
mRNA sequence.
Length=492

 Score = 33.7 bits (36),  Expect = 0.055
 Identities = 18/18 (100%), Gaps = 0/18 (0%)
 Strand=Plus/Minus

Query  2   CATCTTCATCATCATCGT  19
           ||||||||||||||||||
Sbjct  19  CATCTTCATCATCATCGT  2


>dbj|BY842221.1| BY842221 Etiolated seedling shoot Hordeum vulgare subsp. vulgare 
cDNA clone baet67e04 5', mRNA sequence.
Length=478

 Score = 33.7 bits (36),  Expect = 0.055
 Identities = 20/21 (95%), Gaps = 0/21 (0%)
 Strand=Plus/Plus

Query  1   TCATCTTCATCATCATCGTCA  21
           ||||||||||||||||| |||
Sbjct  41  TCATCTTCATCATCATCATCA  61


>dbj|BY840446.1| BY840446 Etiolated seedling shoot Hordeum vulgare subsp. vulgare 
cDNA clone baet43h09 5', mRNA sequence.
Length=420

 Score = 33.7 bits (36),  Expect = 0.055
 Identities = 20/21 (95%), Gaps = 0/21 (0%)
 Strand=Plus/Plus

Query  1   TCATCTTCATCATCATCGTCA  21
           ||||||||||||||||| |||
Sbjct  24  TCATCTTCATCATCATCATCA  44


>dbj|BY845149.1| BY845149 Seminal root Hordeum vulgare subsp. vulgare cDNA clone 
bart15d07 5', mRNA sequence.
Length=574

 Score = 33.7 bits (36),  Expect = 0.055
 Identities = 20/21 (95%), Gaps = 0/21 (0%)
 Strand=Plus/Plus

Query  1   TCATCTTCATCATCATCGTCA  21
           ||||||||||||||||| |||
Sbjct  24  TCATCTTCATCATCATCATCA  44


>gb|CX626649.1| GAN008B15u GAN Hordeum vulgare cDNA clone GAN008B15 3-PRIME, 
mRNA sequence.
Length=373

 Score = 33.7 bits (36),  Expect = 0.055
 Identities = 20/21 (95%), Gaps = 0/21 (0%)
 Strand=Plus/Plus

Query  1    TCATCTTCATCATCATCGTCA  21
            ||||||||||||||||| |||
Sbjct  287  TCATCTTCATCATCATCATCA  307


>gb|CB881378.1| HM09K04w HM Hordeum vulgare subsp. vulgare cDNA clone HM09K04 
3-PRIME, mRNA sequence.
Length=597

 Score = 33.7 bits (36),  Expect = 0.055
 Identities = 20/21 (95%), Gaps = 0/21 (0%)
 Strand=Plus/Plus

Query  1    TCATCTTCATCATCATCGTCA  21
            ||||||||||||||||| |||
Sbjct  294  TCATCTTCATCATCATCATCA  314


>gb|CB880263.1| HM05P24w HM Hordeum vulgare subsp. vulgare cDNA clone HM05P24 
3-PRIME, mRNA sequence.
Length=626

 Score = 33.7 bits (36),  Expect = 0.055
 Identities = 20/21 (95%), Gaps = 0/21 (0%)
 Strand=Plus/Plus

Query  1    TCATCTTCATCATCATCGTCA  21
            ||||||||||||||||| |||
Sbjct  294  TCATCTTCATCATCATCATCA  314


>gb|BQ825890.1| EST15 Barley leaf cDNA library Hordeum vulgare subsp. spontaneum 
cDNA 3', mRNA sequence.
Length=351

 Score = 33.7 bits (36),  Expect = 0.055
 Identities = 18/18 (100%), Gaps = 0/18 (0%)
 Strand=Plus/Plus

Query  1    TCATCTTCATCATCATCG  18
            ||||||||||||||||||
Sbjct  250  TCATCTTCATCATCATCG  267


>gb|BQ755505.1| EBed07_SQ002_F21_R endosperm, 28 DPA, no treatment, cv Optic, 
EBed07 Hordeum vulgare subsp. vulgare cDNA clone EBed07_SQ002_F21 
5', mRNA sequence.
Length=65

 Score = 33.7 bits (36),  Expect = 0.055
 Identities = 20/21 (95%), Gaps = 0/21 (0%)
 Strand=Plus/Minus

Query  1   TCATCTTCATCATCATCGTCA  21
           ||||| |||||||||||||||
Sbjct  29  TCATCATCATCATCATCGTCA  9


>dbj|AV930239.1| AV930239 K. Sato unpublished cDNA library, cv. Haruna Nijo second 
leaf stage seedling leaves Hordeum vulgare subsp. vulgare 
cDNA clone basd21i19 3', mRNA sequence.
Length=548

 Score = 33.7 bits (36),  Expect = 0.055
 Identities = 20/21 (95%), Gaps = 0/21 (0%)
 Strand=Plus/Plus

Query  1    TCATCTTCATCATCATCGTCA  21
            ||||||||||||||||| |||
Sbjct  224  TCATCTTCATCATCATCATCA  244


>dbj|AV929203.1| AV929203 K. Sato unpublished cDNA library, cv. Haruna Nijo second 
leaf stage seedling leaves Hordeum vulgare subsp. vulgare 
cDNA clone basd11g04 3', mRNA sequence.
Length=780

 Score = 33.7 bits (36),  Expect = 0.055
 Identities = 20/21 (95%), Gaps = 0/21 (0%)
 Strand=Plus/Plus

Query  1    TCATCTTCATCATCATCGTCA  21
            || ||||||||||||||||||
Sbjct  458  TCTTCTTCATCATCATCGTCA  478


>dbj|AV929202.1| AV929202 K. Sato unpublished cDNA library, cv. Haruna Nijo second 
leaf stage seedling leaves Hordeum vulgare subsp. vulgare 
cDNA clone basd11g03 3', mRNA sequence.
Length=777

 Score = 33.7 bits (36),  Expect = 0.055
 Identities = 20/21 (95%), Gaps = 0/21 (0%)
 Strand=Plus/Plus

Query  1    TCATCTTCATCATCATCGTCA  21
            || ||||||||||||||||||
Sbjct  455  TCTTCTTCATCATCATCGTCA  475


>dbj|AV924108.1| AV924108 K. Sato unpublished cDNA library, cv. Haruna Nijo second 
leaf stage seedling leaves Hordeum vulgare subsp. vulgare 
cDNA clone basd11g03 5', mRNA sequence.
Length=619

 Score = 33.7 bits (36),  Expect = 0.055
 Identities = 20/21 (95%), Gaps = 0/21 (0%)
 Strand=Plus/Minus

Query  1    TCATCTTCATCATCATCGTCA  21
            || ||||||||||||||||||
Sbjct  391  TCTTCTTCATCATCATCGTCA  371


>dbj|AV918210.1| AV918210 K. Sato unpublished cDNA library, cv. Haruna Nijo germination 
shoots Hordeum vulgare subsp. vulgare cDNA clone bags20e03 
3', mRNA sequence.
Length=713

 Score = 33.7 bits (36),  Expect = 0.055
 Identities = 20/21 (95%), Gaps = 0/21 (0%)
 Strand=Plus/Plus

Query  1    TCATCTTCATCATCATCGTCA  21
            ||||||||||||||||| |||
Sbjct  392  TCATCTTCATCATCATCATCA  412


>gb|BI956855.1| HVSMEn0005K21f Hordeum vulgare rachis EST library HVcDNA0015 
(normal) Hordeum vulgare subsp. vulgare cDNA clone HVSMEn0005K21f, 
mRNA sequence.
Length=826

 Score = 33.7 bits (36),  Expect = 0.055
 Identities = 20/21 (95%), Gaps = 0/21 (0%)
 Strand=Plus/Plus

Query  1    TCATCTTCATCATCATCGTCA  21
            ||||| |||||||||||||||
Sbjct  790  TCATCATCATCATCATCGTCA  810


>gb|BI954758.1| HVSMEm0019K04f Hordeum vulgare green seedling EST library HVcDNA0014 
(Blumeria infected) Hordeum vulgare subsp. vulgare cDNA 
clone HVSMEm0019K04f, mRNA sequence.
Length=677

 Score = 33.7 bits (36),  Expect = 0.055
 Identities = 20/21 (95%), Gaps = 0/21 (0%)
 Strand=Plus/Plus

Query  1    TCATCTTCATCATCATCGTCA  21
            ||||||||||||||||| |||
Sbjct  102  TCATCTTCATCATCATCATCA  122


Query=   ath-miR172c MIMAT0000922
Length=21


                                                                   Score     E
Sequences producing significant alignments:                       (Bits)  Value

gb|GH213313.1|  HVSMEb0013I05f2 Hordeum vulgare seedling shoot...  33.7    0.055
gb|DN188672.1|  HO19M04w HO Hordeum vulgare cDNA clone HO19M04...  33.7    0.055
gb|DN182702.1|  HO19M04S HO Hordeum vulgare cDNA clone HO19M04...  33.7    0.055
gb|CD662228.1|  UCRHV18_01ah05_b1 Drought-stressed Dicktoo bar...  33.7    0.055
gb|CB878060.1|  HP07D01T HP Hordeum vulgare subsp. vulgare cDN...  33.7    0.055
gb|CB872382.1|  HC07L20y CH Hordeum vulgare cDNA clone HC07L20...  33.7    0.055
gb|BQ464715.1|  HU01A22T HU Hordeum vulgare subsp. vulgare cDN...  33.7    0.055
dbj|BJ462299.1|  BJ462299 K. Sato unpublished cDNA library, cv...  33.7    0.055
dbj|BJ457290.1|  BJ457290 K. Sato unpublished cDNA library, cv...  33.7    0.055
dbj|BJ454494.1|  BJ454494 K. Sato unpublished cDNA library, cv...  33.7    0.055
dbj|BJ451082.1|  BJ451082 K. Sato unpublished cDNA library, cv...  33.7    0.055
dbj|BJ449870.1|  BJ449870 K. Sato unpublished cDNA library, cv...  33.7    0.055
gb|BM816977.1|  HC113B11_SK.ab1 HC Hordeum vulgare subsp. vulg...  33.7    0.055
dbj|AV912081.1|  AV912081 K. Sato unpublished cDNA library, cv...  33.7    0.055
gb|BI954904.1|  HVSMEm0020F01f Hordeum vulgare green seedling ...  33.7    0.055

ALIGNMENTS
>gb|GH213313.1| HVSMEb0013I05f2 Hordeum vulgare seedling shoot (dehydration stress) 
cDNA library HVSMEb (HVcDNA0002)2 Hordeum vulgare subsp. 
vulgare cDNA clone HV__Ea0013K23r, mRNA sequence.
Length=590

 Score = 33.7 bits (36),  Expect = 0.055
 Identities = 20/21 (95%), Gaps = 0/21 (0%)
 Strand=Plus/Minus

Query  1    AGAATCTTGATGATGCTGCAG  21
            |||||| ||||||||||||||
Sbjct  483  AGAATCCTGATGATGCTGCAG  463


>gb|DN188672.1| HO19M04w HO Hordeum vulgare cDNA clone HO19M04 3-PRIME, mRNA 
sequence.
Length=700

 Score = 33.7 bits (36),  Expect = 0.055
 Identities = 20/21 (95%), Gaps = 0/21 (0%)
 Strand=Plus/Plus

Query  1    AGAATCTTGATGATGCTGCAG  21
            |||||| ||||||||||||||
Sbjct  409  AGAATCCTGATGATGCTGCAG  429


>gb|DN182702.1| HO19M04S HO Hordeum vulgare cDNA clone HO19M04 5-PRIME, mRNA 
sequence.
Length=664

 Score = 33.7 bits (36),  Expect = 0.055
 Identities = 20/21 (95%), Gaps = 0/21 (0%)
 Strand=Plus/Minus

Query  1    AGAATCTTGATGATGCTGCAG  21
            |||||| ||||||||||||||
Sbjct  652  AGAATCCTGATGATGCTGCAG  632


>gb|CD662228.1| UCRHV18_01ah05_b1 Drought-stressed Dicktoo barley epidermis cDNA 
library Hordeum vulgare subsp. vulgare cDNA clone UCRHV18_01ah05, 
mRNA sequence.
Length=314

 Score = 33.7 bits (36),  Expect = 0.055
 Identities = 20/21 (95%), Gaps = 0/21 (0%)
 Strand=Plus/Plus

Query  1    AGAATCTTGATGATGCTGCAG  21
            |||||| ||||||||||||||
Sbjct  248  AGAATCCTGATGATGCTGCAG  268


>gb|CB878060.1| HP07D01T HP Hordeum vulgare subsp. vulgare cDNA clone HP07D01 
5-PRIME, mRNA sequence.
Length=598

 Score = 33.7 bits (36),  Expect = 0.055
 Identities = 20/21 (95%), Gaps = 0/21 (0%)
 Strand=Plus/Minus

Query  1    AGAATCTTGATGATGCTGCAG  21
            |||||| ||||||||||||||
Sbjct  201  AGAATCCTGATGATGCTGCAG  181


>gb|CB872382.1| HC07L20y CH Hordeum vulgare cDNA clone HC07L20 3-PRIME, mRNA 
sequence.
Length=403

 Score = 33.7 bits (36),  Expect = 0.055
 Identities = 20/21 (95%), Gaps = 0/21 (0%)
 Strand=Plus/Plus

Query  1    AGAATCTTGATGATGCTGCAG  21
            |||||| ||||||||||||||
Sbjct  298  AGAATCCTGATGATGCTGCAG  318


>gb|BQ464715.1| HU01A22T HU Hordeum vulgare subsp. vulgare cDNA clone HU01A22 
5-PRIME, mRNA sequence.
Length=597

 Score = 33.7 bits (36),  Expect = 0.055
 Identities = 20/21 (95%), Gaps = 0/21 (0%)
 Strand=Plus/Minus

Query  1    AGAATCTTGATGATGCTGCAG  21
            |||||| ||||||||||||||
Sbjct  468  AGAATCCTGATGATGCTGCAG  448


>dbj|BJ462299.1| BJ462299 K. Sato unpublished cDNA library, cv. Akashinriki vegetative 
stage leaves Hordeum vulgare subsp. vulgare cDNA clone 
baak24k18 3', mRNA sequence.
Length=652

 Score = 33.7 bits (36),  Expect = 0.055
 Identities = 20/21 (95%), Gaps = 0/21 (0%)
 Strand=Plus/Plus

Query  1    AGAATCTTGATGATGCTGCAG  21
            |||||| ||||||||||||||
Sbjct  398  AGAATCCTGATGATGCTGCAG  418


>dbj|BJ457290.1| BJ457290 K. Sato unpublished cDNA library, cv. Akashinriki vegetative 
stage leaves Hordeum vulgare subsp. vulgare cDNA clone 
baak27b05 3', mRNA sequence.
Length=570

 Score = 33.7 bits (36),  Expect = 0.055
 Identities = 20/21 (95%), Gaps = 0/21 (0%)
 Strand=Plus/Plus

Query  1    AGAATCTTGATGATGCTGCAG  21
            |||||| ||||||||||||||
Sbjct  394  AGAATCCTGATGATGCTGCAG  414


>dbj|BJ454494.1| BJ454494 K. Sato unpublished cDNA library, cv. Akashinriki vegetative 
stage leaves Hordeum vulgare subsp. vulgare cDNA clone 
baak24k18 5', mRNA sequence.
Length=622

 Score = 33.7 bits (36),  Expect = 0.055
 Identities = 20/21 (95%), Gaps = 0/21 (0%)
 Strand=Plus/Minus

Query  1    AGAATCTTGATGATGCTGCAG  21
            |||||| ||||||||||||||
Sbjct  258  AGAATCCTGATGATGCTGCAG  238


>dbj|BJ451082.1| BJ451082 K. Sato unpublished cDNA library, cv. Akashinriki vegetative 
stage leaves Hordeum vulgare subsp. vulgare cDNA clone 
baak32j24 5', mRNA sequence.
Length=644

 Score = 33.7 bits (36),  Expect = 0.055
 Identities = 20/21 (95%), Gaps = 0/21 (0%)
 Strand=Plus/Minus

Query  1    AGAATCTTGATGATGCTGCAG  21
            |||||| ||||||||||||||
Sbjct  333  AGAATCCTGATGATGCTGCAG  313


>dbj|BJ449870.1| BJ449870 K. Sato unpublished cDNA library, cv. Akashinriki vegetative 
stage leaves Hordeum vulgare subsp. vulgare cDNA clone 
baak27b05 5', mRNA sequence.
Length=605

 Score = 33.7 bits (36),  Expect = 0.055
 Identities = 20/21 (95%), Gaps = 0/21 (0%)
 Strand=Plus/Minus

Query  1    AGAATCTTGATGATGCTGCAG  21
            |||||| ||||||||||||||
Sbjct  256  AGAATCCTGATGATGCTGCAG  236


>gb|BM816977.1| HC113B11_SK.ab1 HC Hordeum vulgare subsp. vulgare cDNA clone 
HC113B11_SK.ab1, mRNA sequence.
Length=871

 Score = 33.7 bits (36),  Expect = 0.055
 Identities = 20/21 (95%), Gaps = 0/21 (0%)
 Strand=Plus/Minus

Query  1    AGAATCTTGATGATGCTGCAG  21
            |||||| ||||||||||||||
Sbjct  321  AGAATCCTGATGATGCTGCAG  301


 Score = 33.7 bits (36),  Expect = 0.055
 Identities = 20/21 (95%), Gaps = 0/21 (0%)
 Strand=Plus/Minus

Query  1    AGAATCTTGATGATGCTGCAG  21
            |||||| ||||||||||||||
Sbjct  457  AGAATCCTGATGATGCTGCAG  437


>dbj|AV912081.1| AV912081 K. Sato unpublished cDNA library, cv. Akashinriki vegetative 
stage leaves Hordeum vulgare subsp. vulgare cDNA clone 
baak2k18 3', mRNA sequence.
Length=534

 Score = 33.7 bits (36),  Expect = 0.055
 Identities = 20/21 (95%), Gaps = 0/21 (0%)
 Strand=Plus/Plus

Query  1    AGAATCTTGATGATGCTGCAG  21
            |||||| ||||||||||||||
Sbjct  399  AGAATCCTGATGATGCTGCAG  419


>gb|BI954904.1| HVSMEm0020F01f Hordeum vulgare green seedling EST library HVcDNA0014 
(Blumeria infected) Hordeum vulgare subsp. vulgare cDNA 
clone HVSMEm0020F01f, mRNA sequence.
Length=672

 Score = 33.7 bits (36),  Expect = 0.055
 Identities = 20/21 (95%), Gaps = 0/21 (0%)
 Strand=Plus/Minus

Query  1    AGAATCTTGATGATGCTGCAG  21
            |||||| ||||||||||||||
Sbjct  440  AGAATCCTGATGATGCTGCAG  420


Query=   ath-miR399f MIMAT0000956
Length=21


                                                                   Score     E
Sequences producing significant alignments:                       (Bits)  Value

dbj|AV835204.1|  AV835204 K. Sato unpublished cDNA library: Ho...  35.6    0.016

ALIGNMENTS
>dbj|AV835204.1| AV835204 K. Sato unpublished cDNA library: Hordeum vulgare subsp. 
spontaneum top three leaves adult, heading stage Hordeum 
vulgare subsp. spontaneum cDNA clone bah27b04, mRNA sequence.
Length=541

 Score = 35.6 bits (38),  Expect = 0.016
 Identities = 19/19 (100%), Gaps = 0/19 (0%)
 Strand=Plus/Minus

Query  1    TGCCAAAGGAGATTTGCCC  19
            |||||||||||||||||||
Sbjct  351  TGCCAAAGGAGATTTGCCC  333


 Score = 33.7 bits (36),  Expect = 0.055
 Identities = 18/18 (100%), Gaps = 0/18 (0%)
 Strand=Plus/Minus

Query  2    GCCAAAGGAGATTTGCCC  19
            ||||||||||||||||||
Sbjct  241  GCCAAAGGAGATTTGCCC  224


 Score = 33.7 bits (36),  Expect = 0.055
 Identities = 18/18 (100%), Gaps = 0/18 (0%)
 Strand=Plus/Minus

Query  1    TGCCAAAGGAGATTTGCC  18
            ||||||||||||||||||
Sbjct  432  TGCCAAAGGAGATTTGCC  415


Query=   ath-miR397a MIMAT0000946
Length=21


                                                                   Score     E
Sequences producing significant alignments:                       (Bits)  Value

gb|FD518508.1|  RUS28B03w HB (Hordeum vulgare cv. Barke) Horde...  33.7    0.055
gb|CA014459.1|  HT11F23r HT Hordeum vulgare subsp. vulgare cDN...  33.7    0.055
gb|CA007960.1|  HU09I02r HU Hordeum vulgare subsp. vulgare cDN...  33.7    0.055
gb|CA005607.1|  HU09I02u HU Hordeum vulgare subsp. vulgare cDN...  33.7    0.055
gb|BU966899.1|  HB02L08r BC Hordeum vulgare subsp. vulgare cDN...  33.7    0.055
gb|BU966762.1|  HB02E14r BC Hordeum vulgare subsp. vulgare cDN...  33.7    0.055
gb|BQ665274.1|  HX02N11u HX Hordeum vulgare subsp. vulgare cDN...  33.7    0.055
gb|BQ461815.1|  HD03C22r HD Hordeum vulgare cDNA clone HD03C22...  33.7    0.055
gb|BM097863.1|  EBem04_SQ002_O24_R embryo, 12 DPA, no treatmen...  33.7    0.055
gb|BG415888.2|  HVSMEk0008M01f Hordeum vulgare testa/pericarp ...  33.7    0.055

ALIGNMENTS
>gb|FD518508.1| RUS28B03w HB (Hordeum vulgare cv. Barke) Hordeum vulgare subsp. 
vulgare cDNA clone HB02L08, mRNA sequence.
Length=455

 Score = 33.7 bits (36),  Expect = 0.055
 Identities = 18/18 (100%), Gaps = 0/18 (0%)
 Strand=Plus/Plus

Query  4    TTGAGTGCAGCGTTGATG  21
            ||||||||||||||||||
Sbjct  176  TTGAGTGCAGCGTTGATG  193


>gb|CA014459.1| HT11F23r HT Hordeum vulgare subsp. vulgare cDNA clone HT11F23 
5-PRIME, mRNA sequence.
Length=589

 Score = 33.7 bits (36),  Expect = 0.055
 Identities = 18/18 (100%), Gaps = 0/18 (0%)
 Strand=Plus/Minus

Query  4    TTGAGTGCAGCGTTGATG  21
            ||||||||||||||||||
Sbjct  454  TTGAGTGCAGCGTTGATG  437


>gb|CA007960.1| HU09I02r HU Hordeum vulgare subsp. vulgare cDNA clone HU09I02 
5-PRIME, mRNA sequence.
Length=273

 Score = 33.7 bits (36),  Expect = 0.055
 Identities = 18/18 (100%), Gaps = 0/18 (0%)
 Strand=Plus/Minus

Query  4   TTGAGTGCAGCGTTGATG  21
           ||||||||||||||||||
Sbjct  58  TTGAGTGCAGCGTTGATG  41


>gb|CA005607.1| HU09I02u HU Hordeum vulgare subsp. vulgare cDNA clone HU09I02 
3-PRIME, mRNA sequence.
Length=274

 Score = 33.7 bits (36),  Expect = 0.055
 Identities = 18/18 (100%), Gaps = 0/18 (0%)
 Strand=Plus/Plus

Query  4    TTGAGTGCAGCGTTGATG  21
            ||||||||||||||||||
Sbjct  217  TTGAGTGCAGCGTTGATG  234


>gb|BU966899.1| HB02L08r BC Hordeum vulgare subsp. vulgare cDNA clone HB02L08 
5-PRIME, mRNA sequence.
Length=385

 Score = 33.7 bits (36),  Expect = 0.055
 Identities = 18/18 (100%), Gaps = 0/18 (0%)
 Strand=Plus/Minus

Query  4    TTGAGTGCAGCGTTGATG  21
            ||||||||||||||||||
Sbjct  313  TTGAGTGCAGCGTTGATG  296


>gb|BU966762.1| HB02E14r BC Hordeum vulgare subsp. vulgare cDNA clone HB02E14 
5-PRIME, mRNA sequence.
Length=389

 Score = 33.7 bits (36),  Expect = 0.055
 Identities = 18/18 (100%), Gaps = 0/18 (0%)
 Strand=Plus/Minus

Query  4    TTGAGTGCAGCGTTGATG  21
            ||||||||||||||||||
Sbjct  313  TTGAGTGCAGCGTTGATG  296


>gb|BQ665274.1| HX02N11u HX Hordeum vulgare subsp. vulgare cDNA clone HX02N11 
3-PRIME, mRNA sequence.
Length=442

 Score = 33.7 bits (36),  Expect = 0.055
 Identities = 18/18 (100%), Gaps = 0/18 (0%)
 Strand=Plus/Plus

Query  4    TTGAGTGCAGCGTTGATG  21
            ||||||||||||||||||
Sbjct  199  TTGAGTGCAGCGTTGATG  216


>gb|BQ461815.1| HD03C22r HD Hordeum vulgare cDNA clone HD03C22 5-PRIME, mRNA 
sequence.
Length=468

 Score = 33.7 bits (36),  Expect = 0.055
 Identities = 18/18 (100%), Gaps = 0/18 (0%)
 Strand=Plus/Minus

Query  4    TTGAGTGCAGCGTTGATG  21
            ||||||||||||||||||
Sbjct  305  TTGAGTGCAGCGTTGATG  288


>gb|BM097863.1| EBem04_SQ002_O24_R embryo, 12 DPA, no treatment, cv Optic, EBem04 
Hordeum vulgare subsp. vulgare cDNA clone EBem04_SQ002_O24 
5', mRNA sequence.
Length=239

 Score = 33.7 bits (36),  Expect = 0.055
 Identities = 18/18 (100%), Gaps = 0/18 (0%)
 Strand=Plus/Minus

Query  4   TTGAGTGCAGCGTTGATG  21
           ||||||||||||||||||
Sbjct  87  TTGAGTGCAGCGTTGATG  70


>gb|BG415888.2| HVSMEk0008M01f Hordeum vulgare testa/pericarp EST library HVcDNA0013 
(normal) Hordeum vulgare subsp. vulgare cDNA clone HVSMEk0008M01f, 
mRNA sequence.
Length=462

 Score = 33.7 bits (36),  Expect = 0.055
 Identities = 18/18 (100%), Gaps = 0/18 (0%)
 Strand=Plus/Minus

Query  4    TTGAGTGCAGCGTTGATG  21
            ||||||||||||||||||
Sbjct  265  TTGAGTGCAGCGTTGATG  248


Query=   ath-miR159a MIMAT0000177
Length=21


                                                                   Score     E
Sequences producing significant alignments:                       (Bits)  Value

emb|AJ475696.1|  AJ475696 S00008 Hordeum vulgare cDNA clone S0...  37.4    0.004
dbj|BJ456281.1|  BJ456281 K. Sato unpublished cDNA library, cv...  37.4    0.004
dbj|BJ448559.1|  BJ448559 K. Sato unpublished cDNA library, cv...  37.4    0.004

ALIGNMENTS
>emb|AJ475696.1| AJ475696 S00008 Hordeum vulgare cDNA clone S0000800055A04F1, 
mRNA sequence.
Length=420

 Score = 37.4 bits (40),  Expect = 0.004
 Identities = 20/20 (100%), Gaps = 0/20 (0%)
 Strand=Plus/Plus

Query  1   TTTGGATTGAAGGGAGCTCT  20
           ||||||||||||||||||||
Sbjct  22  TTTGGATTGAAGGGAGCTCT  41


>dbj|BJ456281.1| BJ456281 K. Sato unpublished cDNA library, cv. Akashinriki vegetative 
stage leaves Hordeum vulgare subsp. vulgare cDNA clone 
baak20g06 3', mRNA sequence.
Length=597

 Score = 37.4 bits (40),  Expect = 0.004
 Identities = 20/20 (100%), Gaps = 0/20 (0%)
 Strand=Plus/Minus

Query  1    TTTGGATTGAAGGGAGCTCT  20
            ||||||||||||||||||||
Sbjct  222  TTTGGATTGAAGGGAGCTCT  203


>dbj|BJ448559.1| BJ448559 K. Sato unpublished cDNA library, cv. Akashinriki vegetative 
stage leaves Hordeum vulgare subsp. vulgare cDNA clone 
baak20g06 5', mRNA sequence.
Length=622

 Score = 37.4 bits (40),  Expect = 0.004
 Identities = 20/20 (100%), Gaps = 0/20 (0%)
 Strand=Plus/Plus

Query  1    TTTGGATTGAAGGGAGCTCT  20
            ||||||||||||||||||||
Sbjct  376  TTTGGATTGAAGGGAGCTCT  395


Query=   ath-miR399d MIMAT0000954
Length=21


                                                                   Score     E
Sequences producing significant alignments:                       (Bits)  Value

dbj|AV835204.1|  AV835204 K. Sato unpublished cDNA library: Ho...  39.2    0.001

ALIGNMENTS
>dbj|AV835204.1| AV835204 K. Sato unpublished cDNA library: Hordeum vulgare subsp. 
spontaneum top three leaves adult, heading stage Hordeum 
vulgare subsp. spontaneum cDNA clone bah27b04, mRNA sequence.
Length=541

 Score = 39.2 bits (42),  Expect = 0.001
 Identities = 21/21 (100%), Gaps = 0/21 (0%)
 Strand=Plus/Minus

Query  1    TGCCAAAGGAGATTTGCCCCG  21
            |||||||||||||||||||||
Sbjct  351  TGCCAAAGGAGATTTGCCCCG  331


 Score = 33.7 bits (36),  Expect = 0.055
 Identities = 18/18 (100%), Gaps = 0/18 (0%)
 Strand=Plus/Minus

Query  2    GCCAAAGGAGATTTGCCC  19
            ||||||||||||||||||
Sbjct  241  GCCAAAGGAGATTTGCCC  224


 Score = 33.7 bits (36),  Expect = 0.055
 Identities = 18/18 (100%), Gaps = 0/18 (0%)
 Strand=Plus/Minus

Query  1    TGCCAAAGGAGATTTGCC  18
            ||||||||||||||||||
Sbjct  432  TGCCAAAGGAGATTTGCC  415


Query=   ath-miR399a MIMAT0000951
Length=21


                                                                   Score     E
Sequences producing significant alignments:                       (Bits)  Value

dbj|AV835204.1|  AV835204 K. Sato unpublished cDNA library: Ho...  35.6    0.016

ALIGNMENTS
>dbj|AV835204.1| AV835204 K. Sato unpublished cDNA library: Hordeum vulgare subsp. 
spontaneum top three leaves adult, heading stage Hordeum 
vulgare subsp. spontaneum cDNA clone bah27b04, mRNA sequence.
Length=541

 Score = 35.6 bits (38),  Expect = 0.016
 Identities = 19/19 (100%), Gaps = 0/19 (0%)
 Strand=Plus/Minus

Query  2    GCCAAAGGAGATTTGCCCT  20
            |||||||||||||||||||
Sbjct  241  GCCAAAGGAGATTTGCCCT  223


 Score = 35.6 bits (38),  Expect = 0.016
 Identities = 19/19 (100%), Gaps = 0/19 (0%)
 Strand=Plus/Minus

Query  1    TGCCAAAGGAGATTTGCCC  19
            |||||||||||||||||||
Sbjct  351  TGCCAAAGGAGATTTGCCC  333


 Score = 33.7 bits (36),  Expect = 0.055
 Identities = 18/18 (100%), Gaps = 0/18 (0%)
 Strand=Plus/Minus

Query  1    TGCCAAAGGAGATTTGCC  18
            ||||||||||||||||||
Sbjct  432  TGCCAAAGGAGATTTGCC  415


Query=   ath-miR157b MIMAT0000173
Length=21


                                                                   Score     E
Sequences producing significant alignments:                       (Bits)  Value

gb|CA032492.1|  HX13D15r HX Hordeum vulgare subsp. vulgare cDN...  33.7    0.055
gb|BF258419.2|  HVSMEf0015K19f Hordeum vulgare seedling root E...  33.7    0.055

ALIGNMENTS
>gb|CA032492.1| HX13D15r HX Hordeum vulgare subsp. vulgare cDNA clone HX13D15 
5-PRIME, mRNA sequence.
Length=647

 Score = 33.7 bits (36),  Expect = 0.055
 Identities = 20/21 (95%), Gaps = 0/21 (0%)
 Strand=Plus/Minus

Query  1    TTGACAGAAGATAGAGAGCAC  21
            ||||||||||| |||||||||
Sbjct  543  TTGACAGAAGAGAGAGAGCAC  523


>gb|BF258419.2| HVSMEf0015K19f Hordeum vulgare seedling root EST library HVcDNA0007 
(Etiolated and unstressed) Hordeum vulgare subsp. vulgare 
cDNA clone HVSMEf0015K19f, mRNA sequence.
Length=902

 Score = 33.7 bits (36),  Expect = 0.055
 Identities = 20/21 (95%), Gaps = 0/21 (0%)
 Strand=Plus/Minus

Query  1    TTGACAGAAGATAGAGAGCAC  21
            ||||||||||| |||||||||
Sbjct  204  TTGACAGAAGAGAGAGAGCAC  184


Query=   ath-miR171a MIMAT0000202
Length=21


                                                                   Score     E
Sequences producing significant alignments:                       (Bits)  Value

gb|BQ461013.1|  HE01H10r HE Hordeum vulgare subsp. vulgare cDN...  39.2    0.001
gb|CA009309.1|  HU13M08r HU Hordeum vulgare subsp. vulgare cDN...  33.7    0.055

ALIGNMENTS
>gb|BQ461013.1| HE01H10r HE Hordeum vulgare subsp. vulgare cDNA clone HE01H10 
5-PRIME, mRNA sequence.
Length=446

 Score = 39.2 bits (42),  Expect = 0.001
 Identities = 21/21 (100%), Gaps = 0/21 (0%)
 Strand=Plus/Minus

Query  1    TGATTGAGCCGCGCCAATATC  21
            |||||||||||||||||||||
Sbjct  259  TGATTGAGCCGCGCCAATATC  239


>gb|CA009309.1| HU13M08r HU Hordeum vulgare subsp. vulgare cDNA clone HU13M08 
5-PRIME, mRNA sequence.
Length=621

 Score = 33.7 bits (36),  Expect = 0.055
 Identities = 20/21 (95%), Gaps = 0/21 (0%)
 Strand=Plus/Plus

Query  1    TGATTGAGCCGCGCCAATATC  21
            ||||||||||| |||||||||
Sbjct  394  TGATTGAGCCGTGCCAATATC  414


Query=   ath-miR393a MIMAT0000934
Length=22


                                                                   Score     E
Sequences producing significant alignments:                       (Bits)  Value

gb|GH212603.1|  HVSMEb0008B16r2 Hordeum vulgare seedling shoot...  33.7    0.055
gb|CV055207.1|  BNEL118a3 Barley EST endosperm library Hordeum...  33.7    0.055
gb|CB860441.1|  HH06K06w HH Hordeum vulgare cDNA clone HH06K06...  33.7    0.055
gb|CA004635.1|  HS18D14r HS Hordeum vulgare subsp. vulgare cDN...  33.7    0.055
gb|BU973213.1|  HB24C09r BC Hordeum vulgare subsp. vulgare cDN...  33.7    0.055
dbj|BJ461212.1|  BJ461212 K. Sato unpublished cDNA library, cv...  33.7    0.055
dbj|BJ453671.1|  BJ453671 K. Sato unpublished cDNA library, cv...  33.7    0.055
emb|AJ432418.1|  AJ432418 S00011 Hordeum vulgare cDNA clone S0...  33.7    0.055
gb|BE603282.2|  HVSMEh0102P10f Hordeum vulgare 5-45 DAP spike ...  33.7    0.055

ALIGNMENTS
>gb|GH212603.1| HVSMEb0008B16r2 Hordeum vulgare seedling shoot (dehydration stress) 
cDNA library HVSMEb (HVcDNA0002)2 Hordeum vulgare subsp. 
vulgare cDNA clone HV__Ea0011D18f, mRNA sequence.
Length=542

 Score = 33.7 bits (36),  Expect = 0.055
 Identities = 18/18 (100%), Gaps = 0/18 (0%)
 Strand=Plus/Plus

Query  1    TCCAAAGGGATCGCATTG  18
            ||||||||||||||||||
Sbjct  344  TCCAAAGGGATCGCATTG  361


>gb|CV055207.1| BNEL118a3 Barley EST endosperm library Hordeum vulgare subsp. 
vulgare cDNA clone BNEL118a3 5' similar to similar to Arabidopsis 
thaliana transport inhibitor response 1, mRNA sequence.
Length=688

 Score = 33.7 bits (36),  Expect = 0.055
 Identities = 18/18 (100%), Gaps = 0/18 (0%)
 Strand=Plus/Minus

Query  1   TCCAAAGGGATCGCATTG  18
           ||||||||||||||||||
Sbjct  54  TCCAAAGGGATCGCATTG  37


>gb|CB860441.1| HH06K06w HH Hordeum vulgare cDNA clone HH06K06 5-PRIME, mRNA 
sequence.
Length=609

 Score = 33.7 bits (36),  Expect = 0.055
 Identities = 18/18 (100%), Gaps = 0/18 (0%)
 Strand=Plus/Minus

Query  1    TCCAAAGGGATCGCATTG  18
            ||||||||||||||||||
Sbjct  587  TCCAAAGGGATCGCATTG  570


>gb|CA004635.1| HS18D14r HS Hordeum vulgare subsp. vulgare cDNA clone HS18D14 
5-PRIME, mRNA sequence.
Length=419

 Score = 33.7 bits (36),  Expect = 0.055
 Identities = 18/18 (100%), Gaps = 0/18 (0%)
 Strand=Plus/Minus

Query  1   TCCAAAGGGATCGCATTG  18
           ||||||||||||||||||
Sbjct  50  TCCAAAGGGATCGCATTG  33


>gb|BU973213.1| HB24C09r BC Hordeum vulgare subsp. vulgare cDNA clone HB24C09 
5-PRIME, mRNA sequence.
Length=501

 Score = 33.7 bits (36),  Expect = 0.055
 Identities = 18/18 (100%), Gaps = 0/18 (0%)
 Strand=Plus/Minus

Query  1    TCCAAAGGGATCGCATTG  18
            ||||||||||||||||||
Sbjct  439  TCCAAAGGGATCGCATTG  422


>dbj|BJ461212.1| BJ461212 K. Sato unpublished cDNA library, cv. Akashinriki vegetative 
stage leaves Hordeum vulgare subsp. vulgare cDNA clone 
baak44a23 3', mRNA sequence.
Length=635

 Score = 33.7 bits (36),  Expect = 0.055
 Identities = 18/18 (100%), Gaps = 0/18 (0%)
 Strand=Plus/Plus

Query  1    TCCAAAGGGATCGCATTG  18
            ||||||||||||||||||
Sbjct  532  TCCAAAGGGATCGCATTG  549


>dbj|BJ453671.1| BJ453671 K. Sato unpublished cDNA library, cv. Akashinriki vegetative 
stage leaves Hordeum vulgare subsp. vulgare cDNA clone 
baak44a23 5', mRNA sequence.
Length=622

 Score = 33.7 bits (36),  Expect = 0.055
 Identities = 18/18 (100%), Gaps = 0/18 (0%)
 Strand=Plus/Minus

Query  1    TCCAAAGGGATCGCATTG  18
            ||||||||||||||||||
Sbjct  564  TCCAAAGGGATCGCATTG  547


>emb|AJ432418.1| AJ432418 S00011 Hordeum vulgare cDNA clone S0001100015F03F1, 
mRNA sequence.
Length=657

 Score = 33.7 bits (36),  Expect = 0.055
 Identities = 18/18 (100%), Gaps = 0/18 (0%)
 Strand=Plus/Minus

Query  1    TCCAAAGGGATCGCATTG  18
            ||||||||||||||||||
Sbjct  217  TCCAAAGGGATCGCATTG  200


>gb|BE603282.2| HVSMEh0102P10f Hordeum vulgare 5-45 DAP spike EST library HVcDNA0009 
(5 to 45 DAP) Hordeum vulgare subsp. vulgare cDNA clone 
HVSMEh0102P10f, mRNA sequence.
Length=529

 Score = 33.7 bits (36),  Expect = 0.055
 Identities = 18/18 (100%), Gaps = 0/18 (0%)
 Strand=Plus/Minus

Query  1    TCCAAAGGGATCGCATTG  18
            ||||||||||||||||||
Sbjct  323  TCCAAAGGGATCGCATTG  306


Query=   ath-miR394b MIMAT0000937
Length=20


                                                                   Score     E
Sequences producing significant alignments:                       (Bits)  Value

gb|EX600346.1|  HDP38K16w HDP Hordeum vulgare subsp. vulgare c...  37.4    0.004
gb|EX595259.1|  HDP28B09w HDP Hordeum vulgare subsp. vulgare c...  37.4    0.004
gb|CK566049.1|  HO02E24w HO Hordeum vulgare cDNA clone HO02E24...  37.4    0.004
gb|CB882077.1|  HM11M19w HM Hordeum vulgare subsp. vulgare cDN...  37.4    0.004
dbj|BJ460700.1|  BJ460700 K. Sato unpublished cDNA library, cv...  37.4    0.004
dbj|AV927829.1|  AV927829 K. Sato unpublished cDNA library, cv...  37.4    0.004
dbj|AV923121.1|  AV923121 K. Sato unpublished cDNA library, cv...  37.4    0.004
gb|AW982846.2|  HVSMEg0004F22f Hordeum vulgare pre-anthesis sp...  37.4    0.004

ALIGNMENTS
>gb|EX600346.1| HDP38K16w HDP Hordeum vulgare subsp. vulgare cDNA clone HDP38K16, 
mRNA sequence.
Length=634

 Score = 37.4 bits (40),  Expect = 0.004
 Identities = 20/20 (100%), Gaps = 0/20 (0%)
 Strand=Plus/Minus

Query  1   TTGGCATTCTGTCCACCTCC  20
           ||||||||||||||||||||
Sbjct  72  TTGGCATTCTGTCCACCTCC  53


>gb|EX595259.1| HDP28B09w HDP Hordeum vulgare subsp. vulgare cDNA clone HDP28B09, 
mRNA sequence.
Length=669

 Score = 37.4 bits (40),  Expect = 0.004
 Identities = 20/20 (100%), Gaps = 0/20 (0%)
 Strand=Plus/Minus

Query  1    TTGGCATTCTGTCCACCTCC  20
            ||||||||||||||||||||
Sbjct  110  TTGGCATTCTGTCCACCTCC  91


>gb|CK566049.1| HO02E24w HO Hordeum vulgare cDNA clone HO02E24 3-PRIME, mRNA 
sequence.
Length=700

 Score = 37.4 bits (40),  Expect = 0.004
 Identities = 20/20 (100%), Gaps = 0/20 (0%)
 Strand=Plus/Plus

Query  1    TTGGCATTCTGTCCACCTCC  20
            ||||||||||||||||||||
Sbjct  619  TTGGCATTCTGTCCACCTCC  638


>gb|CB882077.1| HM11M19w HM Hordeum vulgare subsp. vulgare cDNA clone HM11M19 
3-PRIME, mRNA sequence.
Length=548

 Score = 37.4 bits (40),  Expect = 0.004
 Identities = 20/20 (100%), Gaps = 0/20 (0%)
 Strand=Plus/Plus

Query  1    TTGGCATTCTGTCCACCTCC  20
            ||||||||||||||||||||
Sbjct  352  TTGGCATTCTGTCCACCTCC  371


>dbj|BJ460700.1| BJ460700 K. Sato unpublished cDNA library, cv. Akashinriki vegetative 
stage leaves Hordeum vulgare subsp. vulgare cDNA clone 
baak41o03 3', mRNA sequence.
Length=766

 Score = 37.4 bits (40),  Expect = 0.004
 Identities = 20/20 (100%), Gaps = 0/20 (0%)
 Strand=Plus/Plus

Query  1    TTGGCATTCTGTCCACCTCC  20
            ||||||||||||||||||||
Sbjct  583  TTGGCATTCTGTCCACCTCC  602


>dbj|AV927829.1| AV927829 K. Sato unpublished cDNA library, cv. Haruna Nijo second 
leaf stage seedling leaves Hordeum vulgare subsp. vulgare 
cDNA clone basd3o05 3', mRNA sequence.
Length=660

 Score = 37.4 bits (40),  Expect = 0.004
 Identities = 20/20 (100%), Gaps = 0/20 (0%)
 Strand=Plus/Plus

Query  1    TTGGCATTCTGTCCACCTCC  20
            ||||||||||||||||||||
Sbjct  608  TTGGCATTCTGTCCACCTCC  627


>dbj|AV923121.1| AV923121 K. Sato unpublished cDNA library, cv. Haruna Nijo second 
leaf stage seedling leaves Hordeum vulgare subsp. vulgare 
cDNA clone basd3o05 5', mRNA sequence.
Length=620

 Score = 37.4 bits (40),  Expect = 0.004
 Identities = 20/20 (100%), Gaps = 0/20 (0%)
 Strand=Plus/Minus

Query  1    TTGGCATTCTGTCCACCTCC  20
            ||||||||||||||||||||
Sbjct  422  TTGGCATTCTGTCCACCTCC  403


>gb|AW982846.2| HVSMEg0004F22f Hordeum vulgare pre-anthesis spike EST library 
HVcDNA0008 (white to yellow anther) Hordeum vulgare subsp. 
vulgare cDNA clone HVSMEg0004F22f, mRNA sequence.
Length=909

 Score = 37.4 bits (40),  Expect = 0.004
 Identities = 20/20 (100%), Gaps = 0/20 (0%)
 Strand=Plus/Minus

Query  1    TTGGCATTCTGTCCACCTCC  20
            ||||||||||||||||||||
Sbjct  491  TTGGCATTCTGTCCACCTCC  472


Query=   ath-miR171c MIMAT0000921
Length=21


                                                                   Score     E
Sequences producing significant alignments:                       (Bits)  Value

gb|CA009309.1|  HU13M08r HU Hordeum vulgare subsp. vulgare cDN...  33.7    0.055

ALIGNMENTS
>gb|CA009309.1| HU13M08r HU Hordeum vulgare subsp. vulgare cDNA clone HU13M08 
5-PRIME, mRNA sequence.
Length=621

 Score = 33.7 bits (36),  Expect = 0.055
 Identities = 18/18 (100%), Gaps = 0/18 (0%)
 Strand=Plus/Plus

Query  1    TTGAGCCGTGCCAATATC  18
            ||||||||||||||||||
Sbjct  397  TTGAGCCGTGCCAATATC  414


Query=   ath-miR159b MIMAT0000207
Length=21


                                                                   Score     E
Sequences producing significant alignments:                       (Bits)  Value

emb|AJ475696.1|  AJ475696 S00008 Hordeum vulgare cDNA clone S0...  37.4    0.004
dbj|BJ456281.1|  BJ456281 K. Sato unpublished cDNA library, cv...  37.4    0.004
dbj|BJ448559.1|  BJ448559 K. Sato unpublished cDNA library, cv...  37.4    0.004

ALIGNMENTS
>emb|AJ475696.1| AJ475696 S00008 Hordeum vulgare cDNA clone S0000800055A04F1, 
mRNA sequence.
Length=420

 Score = 37.4 bits (40),  Expect = 0.004
 Identities = 20/20 (100%), Gaps = 0/20 (0%)
 Strand=Plus/Plus

Query  1   TTTGGATTGAAGGGAGCTCT  20
           ||||||||||||||||||||
Sbjct  22  TTTGGATTGAAGGGAGCTCT  41


>dbj|BJ456281.1| BJ456281 K. Sato unpublished cDNA library, cv. Akashinriki vegetative 
stage leaves Hordeum vulgare subsp. vulgare cDNA clone 
baak20g06 3', mRNA sequence.
Length=597

 Score = 37.4 bits (40),  Expect = 0.004
 Identities = 20/20 (100%), Gaps = 0/20 (0%)
 Strand=Plus/Minus

Query  1    TTTGGATTGAAGGGAGCTCT  20
            ||||||||||||||||||||
Sbjct  222  TTTGGATTGAAGGGAGCTCT  203


>dbj|BJ448559.1| BJ448559 K. Sato unpublished cDNA library, cv. Akashinriki vegetative 
stage leaves Hordeum vulgare subsp. vulgare cDNA clone 
baak20g06 5', mRNA sequence.
Length=622

 Score = 37.4 bits (40),  Expect = 0.004
 Identities = 20/20 (100%), Gaps = 0/20 (0%)
 Strand=Plus/Plus

Query  1    TTTGGATTGAAGGGAGCTCT  20
            ||||||||||||||||||||
Sbjct  376  TTTGGATTGAAGGGAGCTCT  395


Query=   ath-miR399e MIMAT0000955
Length=21


                                                                   Score     E
Sequences producing significant alignments:                       (Bits)  Value

dbj|AV835204.1|  AV835204 K. Sato unpublished cDNA library: Ho...  33.7    0.055

ALIGNMENTS
>dbj|AV835204.1| AV835204 K. Sato unpublished cDNA library: Hordeum vulgare subsp. 
spontaneum top three leaves adult, heading stage Hordeum 
vulgare subsp. spontaneum cDNA clone bah27b04, mRNA sequence.
Length=541

 Score = 33.7 bits (36),  Expect = 0.055
 Identities = 20/21 (95%), Gaps = 0/21 (0%)
 Strand=Plus/Minus

Query  1    TGCCAAAGGAGATTTGCCTCG  21
            |||||||||||||||||| ||
Sbjct  351  TGCCAAAGGAGATTTGCCCCG  331


 Score = 33.7 bits (36),  Expect = 0.055
 Identities = 18/18 (100%), Gaps = 0/18 (0%)
 Strand=Plus/Minus

Query  1    TGCCAAAGGAGATTTGCC  18
            ||||||||||||||||||
Sbjct  432  TGCCAAAGGAGATTTGCC  415


Query=   ath-miR170 MIMAT0000201
Length=21


                                                                   Score     E
Sequences producing significant alignments:                       (Bits)  Value

gb|CA009309.1|  HU13M08r HU Hordeum vulgare subsp. vulgare cDN...  33.7    0.055

ALIGNMENTS
>gb|CA009309.1| HU13M08r HU Hordeum vulgare subsp. vulgare cDNA clone HU13M08 
5-PRIME, mRNA sequence.
Length=621

 Score = 33.7 bits (36),  Expect = 0.055
 Identities = 20/21 (95%), Gaps = 0/21 (0%)
 Strand=Plus/Plus

Query  1    TGATTGAGCCGTGTCAATATC  21
            ||||||||||||| |||||||
Sbjct  394  TGATTGAGCCGTGCCAATATC  414


Query=   ath-miR164c MIMAT0001017
Length=21


                                                                   Score     E
Sequences producing significant alignments:                       (Bits)  Value

dbj|AV836807.1|  AV836807 K. Sato unpublished cDNA library: Ho...  33.7    0.055
gb|BF256424.2|  HVSMEf0009J12f Hordeum vulgare seedling root E...  33.7    0.055
emb|AL503516.1|  AL503516 Hordeum vulgare Barke roots Hordeum ...  33.7    0.055

ALIGNMENTS
>dbj|AV836807.1| AV836807 K. Sato unpublished cDNA library: Hordeum vulgare subsp. 
vulgare seedling leaves second leaf stage Hordeum vulgare 
subsp. vulgare cDNA clone basd3m15, mRNA sequence.
Length=628

 Score = 33.7 bits (36),  Expect = 0.055
 Identities = 20/21 (95%), Gaps = 0/21 (0%)
 Strand=Plus/Plus

Query  1    TGGAGAAGCAGGGCACGTGCG  21
            |||||||||||| ||||||||
Sbjct  592  TGGAGAAGCAGGTCACGTGCG  612


>gb|BF256424.2| HVSMEf0009J12f Hordeum vulgare seedling root EST library HVcDNA0007 
(Etiolated and unstressed) Hordeum vulgare subsp. vulgare 
cDNA clone HVSMEf0009J12f, mRNA sequence.
Length=870

 Score = 33.7 bits (36),  Expect = 0.055
 Identities = 20/21 (95%), Gaps = 0/21 (0%)
 Strand=Plus/Minus

Query  1    TGGAGAAGCAGGGCACGTGCG  21
            |||||||||||| ||||||||
Sbjct  358  TGGAGAAGCAGGTCACGTGCG  338


>emb|AL503516.1| AL503516 Hordeum vulgare Barke roots Hordeum vulgare subsp. vulgare 
cDNA clone HW02G21 5', mRNA sequence.
Length=700

 Score = 33.7 bits (36),  Expect = 0.055
 Identities = 20/21 (95%), Gaps = 0/21 (0%)
 Strand=Plus/Minus

Query  1    TGGAGAAGCAGGGCACGTGCG  21
            |||||||||||| ||||||||
Sbjct  526  TGGAGAAGCAGGTCACGTGCG  506


Query=   ath-miR159c MIMAT0001015
Length=21


                                                                   Score     E
Sequences producing significant alignments:                       (Bits)  Value

emb|AJ475696.1|  AJ475696 S00008 Hordeum vulgare cDNA clone S0...  35.6    0.016
dbj|BJ456281.1|  BJ456281 K. Sato unpublished cDNA library, cv...  35.6    0.016
dbj|BJ448559.1|  BJ448559 K. Sato unpublished cDNA library, cv...  35.6    0.016

ALIGNMENTS
>emb|AJ475696.1| AJ475696 S00008 Hordeum vulgare cDNA clone S0000800055A04F1, 
mRNA sequence.
Length=420

 Score = 35.6 bits (38),  Expect = 0.016
 Identities = 19/19 (100%), Gaps = 0/19 (0%)
 Strand=Plus/Plus

Query  1   TTTGGATTGAAGGGAGCTC  19
           |||||||||||||||||||
Sbjct  22  TTTGGATTGAAGGGAGCTC  40


>dbj|BJ456281.1| BJ456281 K. Sato unpublished cDNA library, cv. Akashinriki vegetative 
stage leaves Hordeum vulgare subsp. vulgare cDNA clone 
baak20g06 3', mRNA sequence.
Length=597

 Score = 35.6 bits (38),  Expect = 0.016
 Identities = 19/19 (100%), Gaps = 0/19 (0%)
 Strand=Plus/Minus

Query  1    TTTGGATTGAAGGGAGCTC  19
            |||||||||||||||||||
Sbjct  222  TTTGGATTGAAGGGAGCTC  204


>dbj|BJ448559.1| BJ448559 K. Sato unpublished cDNA library, cv. Akashinriki vegetative 
stage leaves Hordeum vulgare subsp. vulgare cDNA clone 
baak20g06 5', mRNA sequence.
Length=622

 Score = 35.6 bits (38),  Expect = 0.016
 Identities = 19/19 (100%), Gaps = 0/19 (0%)
 Strand=Plus/Plus

Query  1    TTTGGATTGAAGGGAGCTC  19
            |||||||||||||||||||
Sbjct  376  TTTGGATTGAAGGGAGCTC  394


Query=   bna-miR393 MIMAT0004447
Length=21


                                                                   Score     E
Sequences producing significant alignments:                       (Bits)  Value

gb|GH212603.1|  HVSMEb0008B16r2 Hordeum vulgare seedling shoot...  33.7    0.055
gb|CV055207.1|  BNEL118a3 Barley EST endosperm library Hordeum...  33.7    0.055
gb|CB860441.1|  HH06K06w HH Hordeum vulgare cDNA clone HH06K06...  33.7    0.055
gb|CA004635.1|  HS18D14r HS Hordeum vulgare subsp. vulgare cDN...  33.7    0.055
gb|BU973213.1|  HB24C09r BC Hordeum vulgare subsp. vulgare cDN...  33.7    0.055
dbj|BJ461212.1|  BJ461212 K. Sato unpublished cDNA library, cv...  33.7    0.055
dbj|BJ453671.1|  BJ453671 K. Sato unpublished cDNA library, cv...  33.7    0.055
emb|AJ432418.1|  AJ432418 S00011 Hordeum vulgare cDNA clone S0...  33.7    0.055
gb|BE603282.2|  HVSMEh0102P10f Hordeum vulgare 5-45 DAP spike ...  33.7    0.055

ALIGNMENTS
>gb|GH212603.1| HVSMEb0008B16r2 Hordeum vulgare seedling shoot (dehydration stress) 
cDNA library HVSMEb (HVcDNA0002)2 Hordeum vulgare subsp. 
vulgare cDNA clone HV__Ea0011D18f, mRNA sequence.
Length=542

 Score = 33.7 bits (36),  Expect = 0.055
 Identities = 18/18 (100%), Gaps = 0/18 (0%)
 Strand=Plus/Plus

Query  1    TCCAAAGGGATCGCATTG  18
            ||||||||||||||||||
Sbjct  344  TCCAAAGGGATCGCATTG  361


>gb|CV055207.1| BNEL118a3 Barley EST endosperm library Hordeum vulgare subsp. 
vulgare cDNA clone BNEL118a3 5' similar to similar to Arabidopsis 
thaliana transport inhibitor response 1, mRNA sequence.
Length=688

 Score = 33.7 bits (36),  Expect = 0.055
 Identities = 18/18 (100%), Gaps = 0/18 (0%)
 Strand=Plus/Minus

Query  1   TCCAAAGGGATCGCATTG  18
           ||||||||||||||||||
Sbjct  54  TCCAAAGGGATCGCATTG  37


>gb|CB860441.1| HH06K06w HH Hordeum vulgare cDNA clone HH06K06 5-PRIME, mRNA 
sequence.
Length=609

 Score = 33.7 bits (36),  Expect = 0.055
 Identities = 18/18 (100%), Gaps = 0/18 (0%)
 Strand=Plus/Minus

Query  1    TCCAAAGGGATCGCATTG  18
            ||||||||||||||||||
Sbjct  587  TCCAAAGGGATCGCATTG  570


>gb|CA004635.1| HS18D14r HS Hordeum vulgare subsp. vulgare cDNA clone HS18D14 
5-PRIME, mRNA sequence.
Length=419

 Score = 33.7 bits (36),  Expect = 0.055
 Identities = 18/18 (100%), Gaps = 0/18 (0%)
 Strand=Plus/Minus

Query  1   TCCAAAGGGATCGCATTG  18
           ||||||||||||||||||
Sbjct  50  TCCAAAGGGATCGCATTG  33


>gb|BU973213.1| HB24C09r BC Hordeum vulgare subsp. vulgare cDNA clone HB24C09 
5-PRIME, mRNA sequence.
Length=501

 Score = 33.7 bits (36),  Expect = 0.055
 Identities = 18/18 (100%), Gaps = 0/18 (0%)
 Strand=Plus/Minus

Query  1    TCCAAAGGGATCGCATTG  18
            ||||||||||||||||||
Sbjct  439  TCCAAAGGGATCGCATTG  422


>dbj|BJ461212.1| BJ461212 K. Sato unpublished cDNA library, cv. Akashinriki vegetative 
stage leaves Hordeum vulgare subsp. vulgare cDNA clone 
baak44a23 3', mRNA sequence.
Length=635

 Score = 33.7 bits (36),  Expect = 0.055
 Identities = 18/18 (100%), Gaps = 0/18 (0%)
 Strand=Plus/Plus

Query  1    TCCAAAGGGATCGCATTG  18
            ||||||||||||||||||
Sbjct  532  TCCAAAGGGATCGCATTG  549


>dbj|BJ453671.1| BJ453671 K. Sato unpublished cDNA library, cv. Akashinriki vegetative 
stage leaves Hordeum vulgare subsp. vulgare cDNA clone 
baak44a23 5', mRNA sequence.
Length=622

 Score = 33.7 bits (36),  Expect = 0.055
 Identities = 18/18 (100%), Gaps = 0/18 (0%)
 Strand=Plus/Minus

Query  1    TCCAAAGGGATCGCATTG  18
            ||||||||||||||||||
Sbjct  564  TCCAAAGGGATCGCATTG  547


>emb|AJ432418.1| AJ432418 S00011 Hordeum vulgare cDNA clone S0001100015F03F1, 
mRNA sequence.
Length=657

 Score = 33.7 bits (36),  Expect = 0.055
 Identities = 18/18 (100%), Gaps = 0/18 (0%)
 Strand=Plus/Minus

Query  1    TCCAAAGGGATCGCATTG  18
            ||||||||||||||||||
Sbjct  217  TCCAAAGGGATCGCATTG  200


>gb|BE603282.2| HVSMEh0102P10f Hordeum vulgare 5-45 DAP spike EST library HVcDNA0009 
(5 to 45 DAP) Hordeum vulgare subsp. vulgare cDNA clone 
HVSMEh0102P10f, mRNA sequence.
Length=529

 Score = 33.7 bits (36),  Expect = 0.055
 Identities = 18/18 (100%), Gaps = 0/18 (0%)
 Strand=Plus/Minus

Query  1    TCCAAAGGGATCGCATTG  18
            ||||||||||||||||||
Sbjct  323  TCCAAAGGGATCGCATTG  306


Query=   bna-miR397b MIMAT0005601
Length=22


                                                                   Score     E
Sequences producing significant alignments:                       (Bits)  Value

gb|FD518508.1|  RUS28B03w HB (Hordeum vulgare cv. Barke) Horde...  33.7    0.055
gb|CA014459.1|  HT11F23r HT Hordeum vulgare subsp. vulgare cDN...  33.7    0.055
gb|CA007960.1|  HU09I02r HU Hordeum vulgare subsp. vulgare cDN...  33.7    0.055
gb|CA005607.1|  HU09I02u HU Hordeum vulgare subsp. vulgare cDN...  33.7    0.055
gb|BU966899.1|  HB02L08r BC Hordeum vulgare subsp. vulgare cDN...  33.7    0.055
gb|BU966762.1|  HB02E14r BC Hordeum vulgare subsp. vulgare cDN...  33.7    0.055
gb|BQ665274.1|  HX02N11u HX Hordeum vulgare subsp. vulgare cDN...  33.7    0.055
gb|BQ461815.1|  HD03C22r HD Hordeum vulgare cDNA clone HD03C22...  33.7    0.055
gb|BM097863.1|  EBem04_SQ002_O24_R embryo, 12 DPA, no treatmen...  33.7    0.055
gb|BG415888.2|  HVSMEk0008M01f Hordeum vulgare testa/pericarp ...  33.7    0.055

ALIGNMENTS
>gb|FD518508.1| RUS28B03w HB (Hordeum vulgare cv. Barke) Hordeum vulgare subsp. 
vulgare cDNA clone HB02L08, mRNA sequence.
Length=455

 Score = 33.7 bits (36),  Expect = 0.055
 Identities = 18/18 (100%), Gaps = 0/18 (0%)
 Strand=Plus/Plus

Query  4    TTGAGTGCAGCGTTGATG  21
            ||||||||||||||||||
Sbjct  176  TTGAGTGCAGCGTTGATG  193


>gb|CA014459.1| HT11F23r HT Hordeum vulgare subsp. vulgare cDNA clone HT11F23 
5-PRIME, mRNA sequence.
Length=589

 Score = 33.7 bits (36),  Expect = 0.055
 Identities = 18/18 (100%), Gaps = 0/18 (0%)
 Strand=Plus/Minus

Query  4    TTGAGTGCAGCGTTGATG  21
            ||||||||||||||||||
Sbjct  454  TTGAGTGCAGCGTTGATG  437


>gb|CA007960.1| HU09I02r HU Hordeum vulgare subsp. vulgare cDNA clone HU09I02 
5-PRIME, mRNA sequence.
Length=273

 Score = 33.7 bits (36),  Expect = 0.055
 Identities = 18/18 (100%), Gaps = 0/18 (0%)
 Strand=Plus/Minus

Query  4   TTGAGTGCAGCGTTGATG  21
           ||||||||||||||||||
Sbjct  58  TTGAGTGCAGCGTTGATG  41


>gb|CA005607.1| HU09I02u HU Hordeum vulgare subsp. vulgare cDNA clone HU09I02 
3-PRIME, mRNA sequence.
Length=274

 Score = 33.7 bits (36),  Expect = 0.055
 Identities = 18/18 (100%), Gaps = 0/18 (0%)
 Strand=Plus/Plus

Query  4    TTGAGTGCAGCGTTGATG  21
            ||||||||||||||||||
Sbjct  217  TTGAGTGCAGCGTTGATG  234


>gb|BU966899.1| HB02L08r BC Hordeum vulgare subsp. vulgare cDNA clone HB02L08 
5-PRIME, mRNA sequence.
Length=385

 Score = 33.7 bits (36),  Expect = 0.055
 Identities = 18/18 (100%), Gaps = 0/18 (0%)
 Strand=Plus/Minus

Query  4    TTGAGTGCAGCGTTGATG  21
            ||||||||||||||||||
Sbjct  313  TTGAGTGCAGCGTTGATG  296


>gb|BU966762.1| HB02E14r BC Hordeum vulgare subsp. vulgare cDNA clone HB02E14 
5-PRIME, mRNA sequence.
Length=389

 Score = 33.7 bits (36),  Expect = 0.055
 Identities = 18/18 (100%), Gaps = 0/18 (0%)
 Strand=Plus/Minus

Query  4    TTGAGTGCAGCGTTGATG  21
            ||||||||||||||||||
Sbjct  313  TTGAGTGCAGCGTTGATG  296


>gb|BQ665274.1| HX02N11u HX Hordeum vulgare subsp. vulgare cDNA clone HX02N11 
3-PRIME, mRNA sequence.
Length=442

 Score = 33.7 bits (36),  Expect = 0.055
 Identities = 18/18 (100%), Gaps = 0/18 (0%)
 Strand=Plus/Plus

Query  4    TTGAGTGCAGCGTTGATG  21
            ||||||||||||||||||
Sbjct  199  TTGAGTGCAGCGTTGATG  216


>gb|BQ461815.1| HD03C22r HD Hordeum vulgare cDNA clone HD03C22 5-PRIME, mRNA 
sequence.
Length=468

 Score = 33.7 bits (36),  Expect = 0.055
 Identities = 18/18 (100%), Gaps = 0/18 (0%)
 Strand=Plus/Minus

Query  4    TTGAGTGCAGCGTTGATG  21
            ||||||||||||||||||
Sbjct  305  TTGAGTGCAGCGTTGATG  288


>gb|BM097863.1| EBem04_SQ002_O24_R embryo, 12 DPA, no treatment, cv Optic, EBem04 
Hordeum vulgare subsp. vulgare cDNA clone EBem04_SQ002_O24 
5', mRNA sequence.
Length=239

 Score = 33.7 bits (36),  Expect = 0.055
 Identities = 18/18 (100%), Gaps = 0/18 (0%)
 Strand=Plus/Minus

Query  4   TTGAGTGCAGCGTTGATG  21
           ||||||||||||||||||
Sbjct  87  TTGAGTGCAGCGTTGATG  70


>gb|BG415888.2| HVSMEk0008M01f Hordeum vulgare testa/pericarp EST library HVcDNA0013 
(normal) Hordeum vulgare subsp. vulgare cDNA clone HVSMEk0008M01f, 
mRNA sequence.
Length=462

 Score = 33.7 bits (36),  Expect = 0.055
 Identities = 18/18 (100%), Gaps = 0/18 (0%)
 Strand=Plus/Minus

Query  4    TTGAGTGCAGCGTTGATG  21
            ||||||||||||||||||
Sbjct  265  TTGAGTGCAGCGTTGATG  248


Query=   bna-miR156a MIMAT0004445
Length=21


                                                                   Score     E
Sequences producing significant alignments:                       (Bits)  Value

gb|BG300360.1|  HVSMEb0016B08f Hordeum vulgare seedling shoot ...  39.2    0.001
gb|GH218557.1|  HVSMEg0012M18f2 Hordeum vulgare pre-anthesis s...  33.7    0.055
gb|FD528446.1|  RUS97G03w HZ Hordeum vulgare subsp. vulgare cD...  33.7    0.055
gb|FD526024.1|  RUS83E02w HZ Hordeum vulgare subsp. vulgare cD...  33.7    0.055
gb|FD527301.1|  RUS87A08w HZ Hordeum vulgare subsp. vulgare cD...  33.7    0.055
gb|EX598089.1|  HDP11D21T HDP Hordeum vulgare subsp. vulgare c...  33.7    0.055
gb|CA032492.1|  HX13D15r HX Hordeum vulgare subsp. vulgare cDN...  33.7    0.055
gb|CA020690.1|  HZ37D02r HZ Hordeum vulgare subsp. vulgare cDN...  33.7    0.055
dbj|BJ478354.1|  BJ478354 K. Sato unpublished cDNA library, st...  33.7    0.055
gb|BF258419.2|  HVSMEf0015K19f Hordeum vulgare seedling root E...  33.7    0.055
gb|BE060620.2|  HVSMEg0012M18f Hordeum vulgare pre-anthesis sp...  33.7    0.055

ALIGNMENTS
>gb|BG300360.1| HVSMEb0016B08f Hordeum vulgare seedling shoot EST library HVcDNA0002 
(Dehydration stress) Hordeum vulgare subsp. vulgare 
cDNA clone HVSMEb0016B08f, mRNA sequence.
Length=624

 Score = 39.2 bits (42),  Expect = 0.001
 Identities = 21/21 (100%), Gaps = 0/21 (0%)
 Strand=Plus/Plus

Query  1    TGACAGAAGAGAGTGAGCACA  21
            |||||||||||||||||||||
Sbjct  231  TGACAGAAGAGAGTGAGCACA  251


>gb|GH218557.1| HVSMEg0012M18f2 Hordeum vulgare pre-anthesis spike (white to 
yellow anther) cDNA library HVSMEg (HVcDNA0008)2 Hordeum vulgare 
subsp. vulgare cDNA clone HV__Ea0024F02r, mRNA sequence.
Length=544

 Score = 33.7 bits (36),  Expect = 0.055
 Identities = 20/21 (95%), Gaps = 0/21 (0%)
 Strand=Plus/Minus

Query  1    TGACAGAAGAGAGTGAGCACA  21
            ||||||||||||| |||||||
Sbjct  394  TGACAGAAGAGAGAGAGCACA  374


>gb|FD528446.1| RUS97G03w HZ Hordeum vulgare subsp. vulgare cDNA clone HZ50G12, 
mRNA sequence.
Length=699

 Score = 33.7 bits (36),  Expect = 0.055
 Identities = 20/21 (95%), Gaps = 0/21 (0%)
 Strand=Plus/Plus

Query  1    TGACAGAAGAGAGTGAGCACA  21
            ||||||||||||| |||||||
Sbjct  434  TGACAGAAGAGAGAGAGCACA  454


>gb|FD526024.1| RUS83E02w HZ Hordeum vulgare subsp. vulgare cDNA clone HZ37D02, 
mRNA sequence.
Length=700

 Score = 33.7 bits (36),  Expect = 0.055
 Identities = 20/21 (95%), Gaps = 0/21 (0%)
 Strand=Plus/Plus

Query  1    TGACAGAAGAGAGTGAGCACA  21
            ||||||||||||| |||||||
Sbjct  327  TGACAGAAGAGAGAGAGCACA  347


>gb|FD527301.1| RUS87A08w HZ Hordeum vulgare subsp. vulgare cDNA clone HZ41A18, 
mRNA sequence.
Length=614

 Score = 33.7 bits (36),  Expect = 0.055
 Identities = 20/21 (95%), Gaps = 0/21 (0%)
 Strand=Plus/Plus

Query  1    TGACAGAAGAGAGTGAGCACA  21
            ||||||||||||| |||||||
Sbjct  448  TGACAGAAGAGAGAGAGCACA  468


>gb|EX598089.1| HDP11D21T HDP Hordeum vulgare subsp. vulgare cDNA clone HDP11D21, 
mRNA sequence.
Length=552

 Score = 33.7 bits (36),  Expect = 0.055
 Identities = 20/21 (95%), Gaps = 0/21 (0%)
 Strand=Plus/Minus

Query  1    TGACAGAAGAGAGTGAGCACA  21
            ||||||||||||| |||||||
Sbjct  260  TGACAGAAGAGAGAGAGCACA  240


>gb|CA032492.1| HX13D15r HX Hordeum vulgare subsp. vulgare cDNA clone HX13D15 
5-PRIME, mRNA sequence.
Length=647

 Score = 33.7 bits (36),  Expect = 0.055
 Identities = 20/21 (95%), Gaps = 0/21 (0%)
 Strand=Plus/Minus

Query  1    TGACAGAAGAGAGTGAGCACA  21
            ||||||||||||| |||||||
Sbjct  542  TGACAGAAGAGAGAGAGCACA  522


>gb|CA020690.1| HZ37D02r HZ Hordeum vulgare subsp. vulgare cDNA clone HZ37D02 
5-PRIME, mRNA sequence.
Length=515

 Score = 33.7 bits (36),  Expect = 0.055
 Identities = 20/21 (95%), Gaps = 0/21 (0%)
 Strand=Plus/Minus

Query  1    TGACAGAAGAGAGTGAGCACA  21
            ||||||||||||| |||||||
Sbjct  458  TGACAGAAGAGAGAGAGCACA  438


>dbj|BJ478354.1| BJ478354 K. Sato unpublished cDNA library, strain H602 adult, 
heading stage top three leaves Hordeum vulgare subsp. spontaneum 
cDNA clone bah43j04 5', mRNA sequence.
Length=418

 Score = 33.7 bits (36),  Expect = 0.055
 Identities = 20/21 (95%), Gaps = 0/21 (0%)
 Strand=Plus/Minus

Query  1    TGACAGAAGAGAGTGAGCACA  21
            ||||||||||||| |||||||
Sbjct  344  TGACAGAAGAGAGAGAGCACA  324


>gb|BF258419.2| HVSMEf0015K19f Hordeum vulgare seedling root EST library HVcDNA0007 
(Etiolated and unstressed) Hordeum vulgare subsp. vulgare 
cDNA clone HVSMEf0015K19f, mRNA sequence.
Length=902

 Score = 33.7 bits (36),  Expect = 0.055
 Identities = 20/21 (95%), Gaps = 0/21 (0%)
 Strand=Plus/Minus

Query  1    TGACAGAAGAGAGTGAGCACA  21
            ||||||||||||| |||||||
Sbjct  203  TGACAGAAGAGAGAGAGCACA  183


>gb|BE060620.2| HVSMEg0012M18f Hordeum vulgare pre-anthesis spike EST library 
HVcDNA0008 (white to yellow anther) Hordeum vulgare subsp. 
vulgare cDNA clone HVSMEg0012M18f, mRNA sequence.
Length=722

 Score = 33.7 bits (36),  Expect = 0.055
 Identities = 20/21 (95%), Gaps = 0/21 (0%)
 Strand=Plus/Minus

Query  1    TGACAGAAGAGAGTGAGCACA  21
            ||||||||||||| |||||||
Sbjct  398  TGACAGAAGAGAGAGAGCACA  378


Query=   bna-miR171g MIMAT0004446
Length=22


                                                                   Score     E
Sequences producing significant alignments:                       (Bits)  Value

gb|BQ461013.1|  HE01H10r HE Hordeum vulgare subsp. vulgare cDN...  41.0    4e-04
gb|CA009309.1|  HU13M08r HU Hordeum vulgare subsp. vulgare cDN...  35.6    0.016

ALIGNMENTS
>gb|BQ461013.1| HE01H10r HE Hordeum vulgare subsp. vulgare cDNA clone HE01H10 
5-PRIME, mRNA sequence.
Length=446

 Score = 41.0 bits (44),  Expect = 4e-04
 Identities = 22/22 (100%), Gaps = 0/22 (0%)
 Strand=Plus/Minus

Query  1    TGATTGAGCCGCGCCAATATCT  22
            ||||||||||||||||||||||
Sbjct  259  TGATTGAGCCGCGCCAATATCT  238


>gb|CA009309.1| HU13M08r HU Hordeum vulgare subsp. vulgare cDNA clone HU13M08 
5-PRIME, mRNA sequence.
Length=621

 Score = 35.6 bits (38),  Expect = 0.016
 Identities = 21/22 (95%), Gaps = 0/22 (0%)
 Strand=Plus/Plus

Query  1    TGATTGAGCCGCGCCAATATCT  22
            ||||||||||| ||||||||||
Sbjct  394  TGATTGAGCCGTGCCAATATCT  415


Query=   gma-miR1528 MIMAT0007390
Length=23


                                                                   Score     E
Sequences producing significant alignments:                       (Bits)  Value

gb|BE196454.3|  HVSMEh0092F11f Hordeum vulgare 5-45 DAP spike ...  33.7    0.055

ALIGNMENTS
>gb|BE196454.3| HVSMEh0092F11f Hordeum vulgare 5-45 DAP spike EST library HVcDNA0009 
(5 to 45 DAP) Hordeum vulgare subsp. vulgare cDNA clone 
HVSMEh0092F11f, mRNA sequence.
Length=988

 Score = 33.7 bits (36),  Expect = 0.055
 Identities = 21/23 (91%), Gaps = 0/23 (0%)
 Strand=Plus/Plus

Query  1    ATAGATTAGATCAATATATTAGT  23
            ||||||||||||||| | |||||
Sbjct  160  ATAGATTAGATCAATTTCTTAGT  182


Query=   gma-miR1533 MIMAT0007396
Length=19


                                                                   Score     E
Sequences producing significant alignments:                       (Bits)  Value

gb|EX591095.1|  HDP08F11w HDP Hordeum vulgare subsp. vulgare c...  33.7    0.055
gb|EX582096.1|  HDP17F19w HDP Hordeum vulgare subsp. vulgare c...  33.7    0.055
gb|EX582095.1|  HDP17F19T HDP Hordeum vulgare subsp. vulgare c...  33.7    0.055

ALIGNMENTS
>gb|EX591095.1| HDP08F11w HDP Hordeum vulgare subsp. vulgare cDNA clone HDP08F11, 
mRNA sequence.
Length=494

 Score = 33.7 bits (36),  Expect = 0.055
 Identities = 18/18 (100%), Gaps = 0/18 (0%)
 Strand=Plus/Plus

Query  2    TAATAAAAATAATAATGA  19
            ||||||||||||||||||
Sbjct  471  TAATAAAAATAATAATGA  488


>gb|EX582096.1| HDP17F19w HDP Hordeum vulgare subsp. vulgare cDNA clone HDP17F19, 
mRNA sequence.
Length=448

 Score = 33.7 bits (36),  Expect = 0.055
 Identities = 18/18 (100%), Gaps = 0/18 (0%)
 Strand=Plus/Plus

Query  2    TAATAAAAATAATAATGA  19
            ||||||||||||||||||
Sbjct  419  TAATAAAAATAATAATGA  436


>gb|EX582095.1| HDP17F19T HDP Hordeum vulgare subsp. vulgare cDNA clone HDP17F19, 
mRNA sequence.
Length=452

 Score = 33.7 bits (36),  Expect = 0.055
 Identities = 18/18 (100%), Gaps = 0/18 (0%)
 Strand=Plus/Minus

Query  2   TAATAAAAATAATAATGA  19
           ||||||||||||||||||
Sbjct  19  TAATAAAAATAATAATGA  2


Query=   gma-miR156b MIMAT0001692
Length=21


                                                                   Score     E
Sequences producing significant alignments:                       (Bits)  Value

gb|GH218557.1|  HVSMEg0012M18f2 Hordeum vulgare pre-anthesis s...  39.2    0.001
gb|FD528446.1|  RUS97G03w HZ Hordeum vulgare subsp. vulgare cD...  39.2    0.001
gb|FD526024.1|  RUS83E02w HZ Hordeum vulgare subsp. vulgare cD...  39.2    0.001
gb|FD527301.1|  RUS87A08w HZ Hordeum vulgare subsp. vulgare cD...  39.2    0.001
gb|EX598089.1|  HDP11D21T HDP Hordeum vulgare subsp. vulgare c...  39.2    0.001
gb|CA032492.1|  HX13D15r HX Hordeum vulgare subsp. vulgare cDN...  39.2    0.001
gb|CA020690.1|  HZ37D02r HZ Hordeum vulgare subsp. vulgare cDN...  39.2    0.001
dbj|BJ478354.1|  BJ478354 K. Sato unpublished cDNA library, st...  39.2    0.001
gb|BF258419.2|  HVSMEf0015K19f Hordeum vulgare seedling root E...  39.2    0.001
gb|BE060620.2|  HVSMEg0012M18f Hordeum vulgare pre-anthesis sp...  39.2    0.001
gb|EX597081.1|  HDP15L02w HDP Hordeum vulgare subsp. vulgare c...  37.4    0.004
gb|EX597080.1|  HDP15L02T HDP Hordeum vulgare subsp. vulgare c...  37.4    0.004
gb|GH228608.1|  HVSMEn0021E17f2 Hordeum vulgare rachis cDNA li...  35.6    0.016
gb|BQ665502.1|  HX03O09u HX Hordeum vulgare subsp. vulgare cDN...  35.6    0.016
dbj|BJ485673.1|  BJ485673 K. Sato unpublished cDNA library, st...  35.6    0.016
dbj|AV910992.1|  AV910992 K. Sato unpublished cDNA library, cv...  35.6    0.016
dbj|AV909109.1|  AV909109 K. Sato unpublished cDNA library, cv...  35.6    0.016
gb|BG300360.1|  HVSMEb0016B08f Hordeum vulgare seedling shoot ...  33.7    0.055

ALIGNMENTS
>gb|GH218557.1| HVSMEg0012M18f2 Hordeum vulgare pre-anthesis spike (white to 
yellow anther) cDNA library HVSMEg (HVcDNA0008)2 Hordeum vulgare 
subsp. vulgare cDNA clone HV__Ea0024F02r, mRNA sequence.
Length=544

 Score = 39.2 bits (42),  Expect = 0.001
 Identities = 21/21 (100%), Gaps = 0/21 (0%)
 Strand=Plus/Minus

Query  1    TGACAGAAGAGAGAGAGCACA  21
            |||||||||||||||||||||
Sbjct  394  TGACAGAAGAGAGAGAGCACA  374


>gb|FD528446.1| RUS97G03w HZ Hordeum vulgare subsp. vulgare cDNA clone HZ50G12, 
mRNA sequence.
Length=699

 Score = 39.2 bits (42),  Expect = 0.001
 Identities = 21/21 (100%), Gaps = 0/21 (0%)
 Strand=Plus/Plus

Query  1    TGACAGAAGAGAGAGAGCACA  21
            |||||||||||||||||||||
Sbjct  434  TGACAGAAGAGAGAGAGCACA  454


>gb|FD526024.1| RUS83E02w HZ Hordeum vulgare subsp. vulgare cDNA clone HZ37D02, 
mRNA sequence.
Length=700

 Score = 39.2 bits (42),  Expect = 0.001
 Identities = 21/21 (100%), Gaps = 0/21 (0%)
 Strand=Plus/Plus

Query  1    TGACAGAAGAGAGAGAGCACA  21
            |||||||||||||||||||||
Sbjct  327  TGACAGAAGAGAGAGAGCACA  347


>gb|FD527301.1| RUS87A08w HZ Hordeum vulgare subsp. vulgare cDNA clone HZ41A18, 
mRNA sequence.
Length=614

 Score = 39.2 bits (42),  Expect = 0.001
 Identities = 21/21 (100%), Gaps = 0/21 (0%)
 Strand=Plus/Plus

Query  1    TGACAGAAGAGAGAGAGCACA  21
            |||||||||||||||||||||
Sbjct  448  TGACAGAAGAGAGAGAGCACA  468


>gb|EX598089.1| HDP11D21T HDP Hordeum vulgare subsp. vulgare cDNA clone HDP11D21, 
mRNA sequence.
Length=552

 Score = 39.2 bits (42),  Expect = 0.001
 Identities = 21/21 (100%), Gaps = 0/21 (0%)
 Strand=Plus/Minus

Query  1    TGACAGAAGAGAGAGAGCACA  21
            |||||||||||||||||||||
Sbjct  260  TGACAGAAGAGAGAGAGCACA  240


>gb|CA032492.1| HX13D15r HX Hordeum vulgare subsp. vulgare cDNA clone HX13D15 
5-PRIME, mRNA sequence.
Length=647

 Score = 39.2 bits (42),  Expect = 0.001
 Identities = 21/21 (100%), Gaps = 0/21 (0%)
 Strand=Plus/Minus

Query  1    TGACAGAAGAGAGAGAGCACA  21
            |||||||||||||||||||||
Sbjct  542  TGACAGAAGAGAGAGAGCACA  522


>gb|CA020690.1| HZ37D02r HZ Hordeum vulgare subsp. vulgare cDNA clone HZ37D02 
5-PRIME, mRNA sequence.
Length=515

 Score = 39.2 bits (42),  Expect = 0.001
 Identities = 21/21 (100%), Gaps = 0/21 (0%)
 Strand=Plus/Minus

Query  1    TGACAGAAGAGAGAGAGCACA  21
            |||||||||||||||||||||
Sbjct  458  TGACAGAAGAGAGAGAGCACA  438


>dbj|BJ478354.1| BJ478354 K. Sato unpublished cDNA library, strain H602 adult, 
heading stage top three leaves Hordeum vulgare subsp. spontaneum 
cDNA clone bah43j04 5', mRNA sequence.
Length=418

 Score = 39.2 bits (42),  Expect = 0.001
 Identities = 21/21 (100%), Gaps = 0/21 (0%)
 Strand=Plus/Minus

Query  1    TGACAGAAGAGAGAGAGCACA  21
            |||||||||||||||||||||
Sbjct  344  TGACAGAAGAGAGAGAGCACA  324


>gb|BF258419.2| HVSMEf0015K19f Hordeum vulgare seedling root EST library HVcDNA0007 
(Etiolated and unstressed) Hordeum vulgare subsp. vulgare 
cDNA clone HVSMEf0015K19f, mRNA sequence.
Length=902

 Score = 39.2 bits (42),  Expect = 0.001
 Identities = 21/21 (100%), Gaps = 0/21 (0%)
 Strand=Plus/Minus

Query  1    TGACAGAAGAGAGAGAGCACA  21
            |||||||||||||||||||||
Sbjct  203  TGACAGAAGAGAGAGAGCACA  183


>gb|BE060620.2| HVSMEg0012M18f Hordeum vulgare pre-anthesis spike EST library 
HVcDNA0008 (white to yellow anther) Hordeum vulgare subsp. 
vulgare cDNA clone HVSMEg0012M18f, mRNA sequence.
Length=722

 Score = 39.2 bits (42),  Expect = 0.001
 Identities = 21/21 (100%), Gaps = 0/21 (0%)
 Strand=Plus/Minus

Query  1    TGACAGAAGAGAGAGAGCACA  21
            |||||||||||||||||||||
Sbjct  398  TGACAGAAGAGAGAGAGCACA  378


>gb|EX597081.1| HDP15L02w HDP Hordeum vulgare subsp. vulgare cDNA clone HDP15L02, 
mRNA sequence.
Length=599

 Score = 37.4 bits (40),  Expect = 0.004
 Identities = 20/20 (100%), Gaps = 0/20 (0%)
 Strand=Plus/Minus

Query  1    TGACAGAAGAGAGAGAGCAC  20
            ||||||||||||||||||||
Sbjct  187  TGACAGAAGAGAGAGAGCAC  168


>gb|EX597080.1| HDP15L02T HDP Hordeum vulgare subsp. vulgare cDNA clone HDP15L02, 
mRNA sequence.
Length=682

 Score = 37.4 bits (40),  Expect = 0.004
 Identities = 20/20 (100%), Gaps = 0/20 (0%)
 Strand=Plus/Plus

Query  1    TGACAGAAGAGAGAGAGCAC  20
            ||||||||||||||||||||
Sbjct  494  TGACAGAAGAGAGAGAGCAC  513


>gb|GH228608.1| HVSMEn0021E17f2 Hordeum vulgare rachis cDNA library HVSMEn (HVcDNA0015)2 
Hordeum vulgare subsp. vulgare cDNA clone HV__Ea0047F14r, 
mRNA sequence.
Length=625

 Score = 35.6 bits (38),  Expect = 0.016
 Identities = 19/19 (100%), Gaps = 0/19 (0%)
 Strand=Plus/Minus

Query  1    TGACAGAAGAGAGAGAGCA  19
            |||||||||||||||||||
Sbjct  249  TGACAGAAGAGAGAGAGCA  231


>gb|BQ665502.1| HX03O09u HX Hordeum vulgare subsp. vulgare cDNA clone HX03O09 
3-PRIME, mRNA sequence.
Length=556

 Score = 35.6 bits (38),  Expect = 0.016
 Identities = 19/19 (100%), Gaps = 0/19 (0%)
 Strand=Plus/Plus

Query  1    TGACAGAAGAGAGAGAGCA  19
            |||||||||||||||||||
Sbjct  535  TGACAGAAGAGAGAGAGCA  553


>dbj|BJ485673.1| BJ485673 K. Sato unpublished cDNA library, strain H602 adult, 
heading stage top three leaves Hordeum vulgare subsp. spontaneum 
cDNA clone bah58a16 3', mRNA sequence.
Length=638

 Score = 35.6 bits (38),  Expect = 0.016
 Identities = 19/19 (100%), Gaps = 0/19 (0%)
 Strand=Plus/Plus

Query  1    TGACAGAAGAGAGAGAGCA  19
            |||||||||||||||||||
Sbjct  480  TGACAGAAGAGAGAGAGCA  498


>dbj|AV910992.1| AV910992 K. Sato unpublished cDNA library, cv. Akashinriki vegetative 
stage leaves Hordeum vulgare subsp. vulgare cDNA clone 
baak11k01 3', mRNA sequence.
Length=672

 Score = 35.6 bits (38),  Expect = 0.016
 Identities = 19/19 (100%), Gaps = 0/19 (0%)
 Strand=Plus/Plus

Query  1    TGACAGAAGAGAGAGAGCA  19
            |||||||||||||||||||
Sbjct  456  TGACAGAAGAGAGAGAGCA  474


>dbj|AV909109.1| AV909109 K. Sato unpublished cDNA library, cv. Akashinriki vegetative 
stage leaves Hordeum vulgare subsp. vulgare cDNA clone 
baak11k01 5', mRNA sequence.
Length=599

 Score = 35.6 bits (38),  Expect = 0.016
 Identities = 19/19 (100%), Gaps = 0/19 (0%)
 Strand=Plus/Minus

Query  1    TGACAGAAGAGAGAGAGCA  19
            |||||||||||||||||||
Sbjct  240  TGACAGAAGAGAGAGAGCA  222


>gb|BG300360.1| HVSMEb0016B08f Hordeum vulgare seedling shoot EST library HVcDNA0002 
(Dehydration stress) Hordeum vulgare subsp. vulgare 
cDNA clone HVSMEb0016B08f, mRNA sequence.
Length=624

 Score = 33.7 bits (36),  Expect = 0.055
 Identities = 20/21 (95%), Gaps = 0/21 (0%)
 Strand=Plus/Plus

Query  1    TGACAGAAGAGAGAGAGCACA  21
            ||||||||||||| |||||||
Sbjct  231  TGACAGAAGAGAGTGAGCACA  251


Query=   gma-miR159c MIMAT0007352
Length=21


                                                                   Score     E
Sequences producing significant alignments:                       (Bits)  Value

gb|CA006699.1|  HU05H10r HU Hordeum vulgare subsp. vulgare cDN...  35.6    0.016
gb|BQ466150.1|  HT01L14T HT Hordeum vulgare subsp. vulgare cDN...  35.6    0.016
emb|AJ480356.1|  AJ480356 S00011 Hordeum vulgare cDNA clone S0...  35.6    0.016
emb|AJ480355.1|  AJ480355 S00011 Hordeum vulgare cDNA clone S0...  35.6    0.016

ALIGNMENTS
>gb|CA006699.1| HU05H10r HU Hordeum vulgare subsp. vulgare cDNA clone HU05H10 
5-PRIME, mRNA sequence.
Length=646

 Score = 35.6 bits (38),  Expect = 0.016
 Identities = 19/19 (100%), Gaps = 0/19 (0%)
 Strand=Plus/Minus

Query  2    TTGGAGTGAAGGGAGCTCC  20
            |||||||||||||||||||
Sbjct  621  TTGGAGTGAAGGGAGCTCC  603


>gb|BQ466150.1| HT01L14T HT Hordeum vulgare subsp. vulgare cDNA clone HT01L14 
5-PRIME, mRNA sequence.
Length=672

 Score = 35.6 bits (38),  Expect = 0.016
 Identities = 19/19 (100%), Gaps = 0/19 (0%)
 Strand=Plus/Minus

Query  2    TTGGAGTGAAGGGAGCTCC  20
            |||||||||||||||||||
Sbjct  588  TTGGAGTGAAGGGAGCTCC  570


>emb|AJ480356.1| AJ480356 S00011 Hordeum vulgare cDNA clone S0001100133A04F1, 
mRNA sequence.
Length=480

 Score = 35.6 bits (38),  Expect = 0.016
 Identities = 19/19 (100%), Gaps = 0/19 (0%)
 Strand=Plus/Minus

Query  2   TTGGAGTGAAGGGAGCTCC  20
           |||||||||||||||||||
Sbjct  37  TTGGAGTGAAGGGAGCTCC  19


>emb|AJ480355.1| AJ480355 S00011 Hordeum vulgare cDNA clone S0001100075C07F1, 
mRNA sequence.
Length=480

 Score = 35.6 bits (38),  Expect = 0.016
 Identities = 19/19 (100%), Gaps = 0/19 (0%)
 Strand=Plus/Minus

Query  2   TTGGAGTGAAGGGAGCTCC  20
           |||||||||||||||||||
Sbjct  50  TTGGAGTGAAGGGAGCTCC  32


Query=   gma-miR390a-3p MIMAT0007360
Length=20


                                                                   Score     E
Sequences producing significant alignments:                       (Bits)  Value

emb|AL505279.1|  AL505279 Hordeum vulgare Barke roots Hordeum ...  33.7    0.055

ALIGNMENTS
>emb|AL505279.1| AL505279 Hordeum vulgare Barke roots Hordeum vulgare subsp. vulgare 
cDNA clone HW07P13 5', mRNA sequence.
Length=547

 Score = 33.7 bits (36),  Expect = 0.055
 Identities = 18/18 (100%), Gaps = 0/18 (0%)
 Strand=Plus/Plus

Query  1   CGCTATCCATCCTGAGTT  18
           ||||||||||||||||||
Sbjct  39  CGCTATCCATCCTGAGTT  56


Query=   gma-miR159b MIMAT0007351
Length=21


                                                                   Score     E
Sequences producing significant alignments:                       (Bits)  Value

gb|CA006699.1|  HU05H10r HU Hordeum vulgare subsp. vulgare cDN...  37.4    0.004
gb|BQ466150.1|  HT01L14T HT Hordeum vulgare subsp. vulgare cDN...  37.4    0.004
emb|AJ480356.1|  AJ480356 S00011 Hordeum vulgare cDNA clone S0...  37.4    0.004
emb|AJ480355.1|  AJ480355 S00011 Hordeum vulgare cDNA clone S0...  37.4    0.004

ALIGNMENTS
>gb|CA006699.1| HU05H10r HU Hordeum vulgare subsp. vulgare cDNA clone HU05H10 
5-PRIME, mRNA sequence.
Length=646

 Score = 37.4 bits (40),  Expect = 0.004
 Identities = 20/20 (100%), Gaps = 0/20 (0%)
 Strand=Plus/Minus

Query  2    TTGGAGTGAAGGGAGCTCCA  21
            ||||||||||||||||||||
Sbjct  621  TTGGAGTGAAGGGAGCTCCA  602


>gb|BQ466150.1| HT01L14T HT Hordeum vulgare subsp. vulgare cDNA clone HT01L14 
5-PRIME, mRNA sequence.
Length=672

 Score = 37.4 bits (40),  Expect = 0.004
 Identities = 20/20 (100%), Gaps = 0/20 (0%)
 Strand=Plus/Minus

Query  2    TTGGAGTGAAGGGAGCTCCA  21
            ||||||||||||||||||||
Sbjct  588  TTGGAGTGAAGGGAGCTCCA  569


>emb|AJ480356.1| AJ480356 S00011 Hordeum vulgare cDNA clone S0001100133A04F1, 
mRNA sequence.
Length=480

 Score = 37.4 bits (40),  Expect = 0.004
 Identities = 20/20 (100%), Gaps = 0/20 (0%)
 Strand=Plus/Minus

Query  2   TTGGAGTGAAGGGAGCTCCA  21
           ||||||||||||||||||||
Sbjct  37  TTGGAGTGAAGGGAGCTCCA  18


>emb|AJ480355.1| AJ480355 S00011 Hordeum vulgare cDNA clone S0001100075C07F1, 
mRNA sequence.
Length=480

 Score = 37.4 bits (40),  Expect = 0.004
 Identities = 20/20 (100%), Gaps = 0/20 (0%)
 Strand=Plus/Minus

Query  2   TTGGAGTGAAGGGAGCTCCA  21
           ||||||||||||||||||||
Sbjct  50  TTGGAGTGAAGGGAGCTCCA  31


Query=   mtr-miR171 MIMAT0001655
Length=21


                                                                   Score     E
Sequences producing significant alignments:                       (Bits)  Value

gb|CA009309.1|  HU13M08r HU Hordeum vulgare subsp. vulgare cDN...  33.7    0.055

ALIGNMENTS
>gb|CA009309.1| HU13M08r HU Hordeum vulgare subsp. vulgare cDNA clone HU13M08 
5-PRIME, mRNA sequence.
Length=621

 Score = 33.7 bits (36),  Expect = 0.055
 Identities = 20/21 (95%), Gaps = 0/21 (0%)
 Strand=Plus/Plus

Query  1    TGATTGAGTCGTGCCAATATC  21
            |||||||| ||||||||||||
Sbjct  394  TGATTGAGCCGTGCCAATATC  414


Query=   mtr-miR399e MIMAT0001652
Length=21


                                                                   Score     E
Sequences producing significant alignments:                       (Bits)  Value

dbj|AV835204.1|  AV835204 K. Sato unpublished cDNA library: Ho...  35.6    0.016

ALIGNMENTS
>dbj|AV835204.1| AV835204 K. Sato unpublished cDNA library: Hordeum vulgare subsp. 
spontaneum top three leaves adult, heading stage Hordeum 
vulgare subsp. spontaneum cDNA clone bah27b04, mRNA sequence.
Length=541

 Score = 35.6 bits (38),  Expect = 0.016
 Identities = 19/19 (100%), Gaps = 0/19 (0%)
 Strand=Plus/Minus

Query  1    TGCCAAAGGAGATTTGCCC  19
            |||||||||||||||||||
Sbjct  351  TGCCAAAGGAGATTTGCCC  333


 Score = 33.7 bits (36),  Expect = 0.055
 Identities = 18/18 (100%), Gaps = 0/18 (0%)
 Strand=Plus/Minus

Query  2    GCCAAAGGAGATTTGCCC  19
            ||||||||||||||||||
Sbjct  241  GCCAAAGGAGATTTGCCC  224


 Score = 33.7 bits (36),  Expect = 0.055
 Identities = 18/18 (100%), Gaps = 0/18 (0%)
 Strand=Plus/Minus

Query  1    TGCCAAAGGAGATTTGCC  18
            ||||||||||||||||||
Sbjct  432  TGCCAAAGGAGATTTGCC  415


Query=   ptc-miR171k MIMAT0003943
Length=21


                                                                   Score     E
Sequences producing significant alignments:                       (Bits)  Value

gb|BQ461013.1|  HE01H10r HE Hordeum vulgare subsp. vulgare cDN...  37.4    0.004

ALIGNMENTS
>gb|BQ461013.1| HE01H10r HE Hordeum vulgare subsp. vulgare cDNA clone HE01H10 
5-PRIME, mRNA sequence.
Length=446

 Score = 37.4 bits (40),  Expect = 0.004
 Identities = 20/20 (100%), Gaps = 0/20 (0%)
 Strand=Plus/Minus

Query  2    GATTGAGCCGCGCCAATATC  21
            ||||||||||||||||||||
Sbjct  258  GATTGAGCCGCGCCAATATC  239


Query=   ptc-miR169o MIMAT0001971
Length=21


                                                                   Score     E
Sequences producing significant alignments:                       (Bits)  Value

gb|GH209055.1|  HV_CEb0022E16r2 Hordeum vulgare (Blumeria chal...  33.7    0.055
gb|EX600178.1|  HDP38G22T HDP Hordeum vulgare subsp. vulgare c...  33.7    0.055
gb|EX589523.1|  HDP16M21T HDP Hordeum vulgare subsp. vulgare c...  33.7    0.055
gb|DN188642.1|  HO19K21w HO Hordeum vulgare cDNA clone HO19K21...  33.7    0.055
gb|DN160484.1|  GPN001J08u GPN Hordeum vulgare cDNA clone GPN0...  33.7    0.055
dbj|BJ474459.1|  BJ474459 K. Sato unpublished cDNA library, cv...  33.7    0.055
dbj|BJ469257.1|  BJ469257 K. Sato unpublished cDNA library, cv...  33.7    0.055

ALIGNMENTS
>gb|GH209055.1| HV_CEb0022E16r2 Hordeum vulgare (Blumeria challenged) seedling 
green leaf cDNA library HV_CEb (HVcDNA0005)2 Hordeum vulgare 
subsp. vulgare cDNA clone HV__Ea0005F11f, mRNA sequence.
Length=574

 Score = 33.7 bits (36),  Expect = 0.055
 Identities = 20/21 (95%), Gaps = 0/21 (0%)
 Strand=Plus/Plus

Query  1    AAGCCAAGGATGACTTGCCTG  21
            ||||||||||||| |||||||
Sbjct  181  AAGCCAAGGATGAGTTGCCTG  201


>gb|EX600178.1| HDP38G22T HDP Hordeum vulgare subsp. vulgare cDNA clone HDP38G22, 
mRNA sequence.
Length=638

 Score = 33.7 bits (36),  Expect = 0.055
 Identities = 20/21 (95%), Gaps = 0/21 (0%)
 Strand=Plus/Plus

Query  1    AAGCCAAGGATGACTTGCCTG  21
            ||||||||||||| |||||||
Sbjct  154  AAGCCAAGGATGAGTTGCCTG  174


>gb|EX589523.1| HDP16M21T HDP Hordeum vulgare subsp. vulgare cDNA clone HDP16M21, 
mRNA sequence.
Length=678

 Score = 33.7 bits (36),  Expect = 0.055
 Identities = 20/21 (95%), Gaps = 0/21 (0%)
 Strand=Plus/Plus

Query  1    AAGCCAAGGATGACTTGCCTG  21
            ||||||||||||| |||||||
Sbjct  194  AAGCCAAGGATGAGTTGCCTG  214


>gb|DN188642.1| HO19K21w HO Hordeum vulgare cDNA clone HO19K21 3-PRIME, mRNA 
sequence.
Length=609

 Score = 33.7 bits (36),  Expect = 0.055
 Identities = 20/21 (95%), Gaps = 0/21 (0%)
 Strand=Plus/Plus

Query  1    AAGCCAAGGATGACTTGCCTG  21
            ||||||||||||| |||||||
Sbjct  154  AAGCCAAGGATGAGTTGCCTG  174


>gb|DN160484.1| GPN001J08u GPN Hordeum vulgare cDNA clone GPN001J08 3-PRIME, 
mRNA sequence.
Length=700

 Score = 33.7 bits (36),  Expect = 0.055
 Identities = 20/21 (95%), Gaps = 0/21 (0%)
 Strand=Plus/Plus

Query  1    AAGCCAAGGATGACTTGCCTG  21
            ||||||||||||| |||||||
Sbjct  161  AAGCCAAGGATGAGTTGCCTG  181


>dbj|BJ474459.1| BJ474459 K. Sato unpublished cDNA library, cv. Haruna Nijo adult, 
heading stage top three leaves Hordeum vulgare subsp. vulgare 
cDNA clone baal13o10 3', mRNA sequence.
Length=639

 Score = 33.7 bits (36),  Expect = 0.055
 Identities = 20/21 (95%), Gaps = 0/21 (0%)
 Strand=Plus/Plus

Query  1    AAGCCAAGGATGACTTGCCTG  21
            ||||||||||||| |||||||
Sbjct  140  AAGCCAAGGATGAGTTGCCTG  160


>dbj|BJ469257.1| BJ469257 K. Sato unpublished cDNA library, cv. Haruna Nijo adult, 
heading stage top three leaves Hordeum vulgare subsp. vulgare 
cDNA clone baal13o10 5', mRNA sequence.
Length=551

 Score = 33.7 bits (36),  Expect = 0.055
 Identities = 20/21 (95%), Gaps = 0/21 (0%)
 Strand=Plus/Minus

Query  1    AAGCCAAGGATGACTTGCCTG  21
            ||||||||||||| |||||||
Sbjct  500  AAGCCAAGGATGAGTTGCCTG  480


Query=   ptc-miR172i MIMAT0002001
Length=21


                                                                   Score     E
Sequences producing significant alignments:                       (Bits)  Value

gb|GH213313.1|  HVSMEb0013I05f2 Hordeum vulgare seedling shoot...  37.4    0.004
gb|DN188672.1|  HO19M04w HO Hordeum vulgare cDNA clone HO19M04...  37.4    0.004
gb|DN182702.1|  HO19M04S HO Hordeum vulgare cDNA clone HO19M04...  37.4    0.004
gb|CD662228.1|  UCRHV18_01ah05_b1 Drought-stressed Dicktoo bar...  37.4    0.004
gb|CB878060.1|  HP07D01T HP Hordeum vulgare subsp. vulgare cDN...  37.4    0.004
gb|CB872382.1|  HC07L20y CH Hordeum vulgare cDNA clone HC07L20...  37.4    0.004
gb|BQ464715.1|  HU01A22T HU Hordeum vulgare subsp. vulgare cDN...  37.4    0.004
dbj|BJ462299.1|  BJ462299 K. Sato unpublished cDNA library, cv...  37.4    0.004
dbj|BJ457290.1|  BJ457290 K. Sato unpublished cDNA library, cv...  37.4    0.004
dbj|BJ454494.1|  BJ454494 K. Sato unpublished cDNA library, cv...  37.4    0.004
dbj|BJ451082.1|  BJ451082 K. Sato unpublished cDNA library, cv...  37.4    0.004
dbj|BJ449870.1|  BJ449870 K. Sato unpublished cDNA library, cv...  37.4    0.004
gb|BM816977.1|  HC113B11_SK.ab1 HC Hordeum vulgare subsp. vulg...  37.4    0.004
dbj|AV912081.1|  AV912081 K. Sato unpublished cDNA library, cv...  37.4    0.004
gb|BI954904.1|  HVSMEm0020F01f Hordeum vulgare green seedling ...  37.4    0.004

ALIGNMENTS
>gb|GH213313.1| HVSMEb0013I05f2 Hordeum vulgare seedling shoot (dehydration stress) 
cDNA library HVSMEb (HVcDNA0002)2 Hordeum vulgare subsp. 
vulgare cDNA clone HV__Ea0013K23r, mRNA sequence.
Length=590

 Score = 37.4 bits (40),  Expect = 0.004
 Identities = 20/20 (100%), Gaps = 0/20 (0%)
 Strand=Plus/Minus

Query  1    AGAATCCTGATGATGCTGCA  20
            ||||||||||||||||||||
Sbjct  483  AGAATCCTGATGATGCTGCA  464


>gb|DN188672.1| HO19M04w HO Hordeum vulgare cDNA clone HO19M04 3-PRIME, mRNA 
sequence.
Length=700

 Score = 37.4 bits (40),  Expect = 0.004
 Identities = 20/20 (100%), Gaps = 0/20 (0%)
 Strand=Plus/Plus

Query  1    AGAATCCTGATGATGCTGCA  20
            ||||||||||||||||||||
Sbjct  409  AGAATCCTGATGATGCTGCA  428


>gb|DN182702.1| HO19M04S HO Hordeum vulgare cDNA clone HO19M04 5-PRIME, mRNA 
sequence.
Length=664

 Score = 37.4 bits (40),  Expect = 0.004
 Identities = 20/20 (100%), Gaps = 0/20 (0%)
 Strand=Plus/Minus

Query  1    AGAATCCTGATGATGCTGCA  20
            ||||||||||||||||||||
Sbjct  652  AGAATCCTGATGATGCTGCA  633


>gb|CD662228.1| UCRHV18_01ah05_b1 Drought-stressed Dicktoo barley epidermis cDNA 
library Hordeum vulgare subsp. vulgare cDNA clone UCRHV18_01ah05, 
mRNA sequence.
Length=314

 Score = 37.4 bits (40),  Expect = 0.004
 Identities = 20/20 (100%), Gaps = 0/20 (0%)
 Strand=Plus/Plus

Query  1    AGAATCCTGATGATGCTGCA  20
            ||||||||||||||||||||
Sbjct  248  AGAATCCTGATGATGCTGCA  267


>gb|CB878060.1| HP07D01T HP Hordeum vulgare subsp. vulgare cDNA clone HP07D01 
5-PRIME, mRNA sequence.
Length=598

 Score = 37.4 bits (40),  Expect = 0.004
 Identities = 20/20 (100%), Gaps = 0/20 (0%)
 Strand=Plus/Minus

Query  1    AGAATCCTGATGATGCTGCA  20
            ||||||||||||||||||||
Sbjct  201  AGAATCCTGATGATGCTGCA  182


>gb|CB872382.1| HC07L20y CH Hordeum vulgare cDNA clone HC07L20 3-PRIME, mRNA 
sequence.
Length=403

 Score = 37.4 bits (40),  Expect = 0.004
 Identities = 20/20 (100%), Gaps = 0/20 (0%)
 Strand=Plus/Plus

Query  1    AGAATCCTGATGATGCTGCA  20
            ||||||||||||||||||||
Sbjct  298  AGAATCCTGATGATGCTGCA  317


>gb|BQ464715.1| HU01A22T HU Hordeum vulgare subsp. vulgare cDNA clone HU01A22 
5-PRIME, mRNA sequence.
Length=597

 Score = 37.4 bits (40),  Expect = 0.004
 Identities = 20/20 (100%), Gaps = 0/20 (0%)
 Strand=Plus/Minus

Query  1    AGAATCCTGATGATGCTGCA  20
            ||||||||||||||||||||
Sbjct  468  AGAATCCTGATGATGCTGCA  449


>dbj|BJ462299.1| BJ462299 K. Sato unpublished cDNA library, cv. Akashinriki vegetative 
stage leaves Hordeum vulgare subsp. vulgare cDNA clone 
baak24k18 3', mRNA sequence.
Length=652

 Score = 37.4 bits (40),  Expect = 0.004
 Identities = 20/20 (100%), Gaps = 0/20 (0%)
 Strand=Plus/Plus

Query  1    AGAATCCTGATGATGCTGCA  20
            ||||||||||||||||||||
Sbjct  398  AGAATCCTGATGATGCTGCA  417


>dbj|BJ457290.1| BJ457290 K. Sato unpublished cDNA library, cv. Akashinriki vegetative 
stage leaves Hordeum vulgare subsp. vulgare cDNA clone 
baak27b05 3', mRNA sequence.
Length=570

 Score = 37.4 bits (40),  Expect = 0.004
 Identities = 20/20 (100%), Gaps = 0/20 (0%)
 Strand=Plus/Plus

Query  1    AGAATCCTGATGATGCTGCA  20
            ||||||||||||||||||||
Sbjct  394  AGAATCCTGATGATGCTGCA  413


>dbj|BJ454494.1| BJ454494 K. Sato unpublished cDNA library, cv. Akashinriki vegetative 
stage leaves Hordeum vulgare subsp. vulgare cDNA clone 
baak24k18 5', mRNA sequence.
Length=622

 Score = 37.4 bits (40),  Expect = 0.004
 Identities = 20/20 (100%), Gaps = 0/20 (0%)
 Strand=Plus/Minus

Query  1    AGAATCCTGATGATGCTGCA  20
            ||||||||||||||||||||
Sbjct  258  AGAATCCTGATGATGCTGCA  239


>dbj|BJ451082.1| BJ451082 K. Sato unpublished cDNA library, cv. Akashinriki vegetative 
stage leaves Hordeum vulgare subsp. vulgare cDNA clone 
baak32j24 5', mRNA sequence.
Length=644

 Score = 37.4 bits (40),  Expect = 0.004
 Identities = 20/20 (100%), Gaps = 0/20 (0%)
 Strand=Plus/Minus

Query  1    AGAATCCTGATGATGCTGCA  20
            ||||||||||||||||||||
Sbjct  333  AGAATCCTGATGATGCTGCA  314


>dbj|BJ449870.1| BJ449870 K. Sato unpublished cDNA library, cv. Akashinriki vegetative 
stage leaves Hordeum vulgare subsp. vulgare cDNA clone 
baak27b05 5', mRNA sequence.
Length=605

 Score = 37.4 bits (40),  Expect = 0.004
 Identities = 20/20 (100%), Gaps = 0/20 (0%)
 Strand=Plus/Minus

Query  1    AGAATCCTGATGATGCTGCA  20
            ||||||||||||||||||||
Sbjct  256  AGAATCCTGATGATGCTGCA  237


>gb|BM816977.1| HC113B11_SK.ab1 HC Hordeum vulgare subsp. vulgare cDNA clone 
HC113B11_SK.ab1, mRNA sequence.
Length=871

 Score = 37.4 bits (40),  Expect = 0.004
 Identities = 20/20 (100%), Gaps = 0/20 (0%)
 Strand=Plus/Minus

Query  1    AGAATCCTGATGATGCTGCA  20
            ||||||||||||||||||||
Sbjct  321  AGAATCCTGATGATGCTGCA  302


 Score = 37.4 bits (40),  Expect = 0.004
 Identities = 20/20 (100%), Gaps = 0/20 (0%)
 Strand=Plus/Minus

Query  1    AGAATCCTGATGATGCTGCA  20
            ||||||||||||||||||||
Sbjct  457  AGAATCCTGATGATGCTGCA  438


>dbj|AV912081.1| AV912081 K. Sato unpublished cDNA library, cv. Akashinriki vegetative 
stage leaves Hordeum vulgare subsp. vulgare cDNA clone 
baak2k18 3', mRNA sequence.
Length=534

 Score = 37.4 bits (40),  Expect = 0.004
 Identities = 20/20 (100%), Gaps = 0/20 (0%)
 Strand=Plus/Plus

Query  1    AGAATCCTGATGATGCTGCA  20
            ||||||||||||||||||||
Sbjct  399  AGAATCCTGATGATGCTGCA  418


>gb|BI954904.1| HVSMEm0020F01f Hordeum vulgare green seedling EST library HVcDNA0014 
(Blumeria infected) Hordeum vulgare subsp. vulgare cDNA 
clone HVSMEm0020F01f, mRNA sequence.
Length=672

 Score = 37.4 bits (40),  Expect = 0.004
 Identities = 20/20 (100%), Gaps = 0/20 (0%)
 Strand=Plus/Minus

Query  1    AGAATCCTGATGATGCTGCA  20
            ||||||||||||||||||||
Sbjct  440  AGAATCCTGATGATGCTGCA  421


Query=   ptc-miR164f MIMAT0001923
Length=21


                                                                   Score     E
Sequences producing significant alignments:                       (Bits)  Value

gb|FD526177.1|  RUS100E04w HZ Hordeum vulgare subsp. vulgare c...  33.7    0.055
gb|EX573215.1|  HDP27L22T HDP Hordeum vulgare subsp. vulgare c...  33.7    0.055
gb|EX573211.1|  HDP27L22w HDP Hordeum vulgare subsp. vulgare c...  33.7    0.055
gb|DN187448.1|  HO25M19w HO Hordeum vulgare cDNA clone HO25M19...  33.7    0.055
gb|DN180933.1|  HO25M19S HO Hordeum vulgare cDNA clone HO25M19...  33.7    0.055
gb|CK566882.1|  HO04P03w HO Hordeum vulgare cDNA clone HO04P03...  33.7    0.055
gb|CK565851.1|  HO01L09w HO Hordeum vulgare cDNA clone HO01L09...  33.7    0.055
gb|CB864307.1|  HD05L07w HD Hordeum vulgare cDNA clone HD05L07...  33.7    0.055
gb|BU991009.1|  HD05L07r HD Hordeum vulgare cDNA clone HD05L07...  33.7    0.055

ALIGNMENTS
>gb|FD526177.1| RUS100E04w HZ Hordeum vulgare subsp. vulgare cDNA clone HZ53C04, 
mRNA sequence.
Length=615

 Score = 33.7 bits (36),  Expect = 0.055
 Identities = 20/21 (95%), Gaps = 0/21 (0%)
 Strand=Plus/Plus

Query  1    TGGAGAAGCAGGGCACATGCT  21
            |||||||||||||||| ||||
Sbjct  330  TGGAGAAGCAGGGCACTTGCT  350


>gb|EX573215.1| HDP27L22T HDP Hordeum vulgare subsp. vulgare cDNA clone HDP27L22, 
mRNA sequence.
Length=664

 Score = 33.7 bits (36),  Expect = 0.055
 Identities = 20/21 (95%), Gaps = 0/21 (0%)
 Strand=Plus/Plus

Query  1    TGGAGAAGCAGGGCACATGCT  21
            |||||||||||||||| ||||
Sbjct  496  TGGAGAAGCAGGGCACTTGCT  516


>gb|EX573211.1| HDP27L22w HDP Hordeum vulgare subsp. vulgare cDNA clone HDP27L22, 
mRNA sequence.
Length=693

 Score = 33.7 bits (36),  Expect = 0.055
 Identities = 20/21 (95%), Gaps = 0/21 (0%)
 Strand=Plus/Minus

Query  1    TGGAGAAGCAGGGCACATGCT  21
            |||||||||||||||| ||||
Sbjct  394  TGGAGAAGCAGGGCACTTGCT  374


>gb|DN187448.1| HO25M19w HO Hordeum vulgare cDNA clone HO25M19 3-PRIME, mRNA 
sequence.
Length=606

 Score = 33.7 bits (36),  Expect = 0.055
 Identities = 20/21 (95%), Gaps = 0/21 (0%)
 Strand=Plus/Plus

Query  1    TGGAGAAGCAGGGCACATGCT  21
            |||||||||||||||| ||||
Sbjct  362  TGGAGAAGCAGGGCACTTGCT  382


>gb|DN180933.1| HO25M19S HO Hordeum vulgare cDNA clone HO25M19 5-PRIME, mRNA 
sequence.
Length=587

 Score = 33.7 bits (36),  Expect = 0.055
 Identities = 20/21 (95%), Gaps = 0/21 (0%)
 Strand=Plus/Minus

Query  1    TGGAGAAGCAGGGCACATGCT  21
            |||||||||||||||| ||||
Sbjct  226  TGGAGAAGCAGGGCACTTGCT  206


>gb|CK566882.1| HO04P03w HO Hordeum vulgare cDNA clone HO04P03 3-PRIME, mRNA 
sequence.
Length=700

 Score = 33.7 bits (36),  Expect = 0.055
 Identities = 20/21 (95%), Gaps = 0/21 (0%)
 Strand=Plus/Plus

Query  1    TGGAGAAGCAGGGCACATGCT  21
            |||||||||||||||| ||||
Sbjct  430  TGGAGAAGCAGGGCACTTGCT  450


>gb|CK565851.1| HO01L09w HO Hordeum vulgare cDNA clone HO01L09 3-PRIME, mRNA 
sequence.
Length=700

 Score = 33.7 bits (36),  Expect = 0.055
 Identities = 20/21 (95%), Gaps = 0/21 (0%)
 Strand=Plus/Plus

Query  1    TGGAGAAGCAGGGCACATGCT  21
            |||||||||||||||| ||||
Sbjct  305  TGGAGAAGCAGGGCACTTGCT  325


>gb|CB864307.1| HD05L07w HD Hordeum vulgare cDNA clone HD05L07 3-PRIME, mRNA 
sequence.
Length=556

 Score = 33.7 bits (36),  Expect = 0.055
 Identities = 20/21 (95%), Gaps = 0/21 (0%)
 Strand=Plus/Plus

Query  1    TGGAGAAGCAGGGCACATGCT  21
            |||||||||||||||| ||||
Sbjct  481  TGGAGAAGCAGGGCACTTGCT  501


>gb|BU991009.1| HD05L07r HD Hordeum vulgare cDNA clone HD05L07 5-PRIME, mRNA 
sequence.
Length=527

 Score = 33.7 bits (36),  Expect = 0.055
 Identities = 20/21 (95%), Gaps = 0/21 (0%)
 Strand=Plus/Minus

Query  1   TGGAGAAGCAGGGCACATGCT  21
           |||||||||||||||| ||||
Sbjct  48  TGGAGAAGCAGGGCACTTGCT  28


Query=   ptc-miR399d MIMAT0002047
Length=21


                                                                   Score     E
Sequences producing significant alignments:                       (Bits)  Value

dbj|AV835204.1|  AV835204 K. Sato unpublished cDNA library: Ho...  33.7    0.055

ALIGNMENTS
>dbj|AV835204.1| AV835204 K. Sato unpublished cDNA library: Hordeum vulgare subsp. 
spontaneum top three leaves adult, heading stage Hordeum 
vulgare subsp. spontaneum cDNA clone bah27b04, mRNA sequence.
Length=541

 Score = 33.7 bits (36),  Expect = 0.055
 Identities = 20/21 (95%), Gaps = 0/21 (0%)
 Strand=Plus/Minus

Query  1    TGCCAAAGAAGATTTGCCCCG  21
            |||||||| ||||||||||||
Sbjct  351  TGCCAAAGGAGATTTGCCCCG  331


Query=   ptc-miR160h MIMAT0001914
Length=21


                                                                   Score     E
Sequences producing significant alignments:                       (Bits)  Value

gb|CA002787.1|  HS08I15r HS Hordeum vulgare subsp. vulgare cDN...  33.7    0.055

ALIGNMENTS
>gb|CA002787.1| HS08I15r HS Hordeum vulgare subsp. vulgare cDNA clone HS08I15 
5-PRIME, mRNA sequence.
Length=355

 Score = 33.7 bits (36),  Expect = 0.055
 Identities = 20/21 (95%), Gaps = 0/21 (0%)
 Strand=Plus/Plus

Query  1    TGCCTGGCTCCCTGCATGCCA  21
            |||||||||||||| ||||||
Sbjct  324  TGCCTGGCTCCCTGTATGCCA  344


Query=   ptc-miR171i MIMAT0001991
Length=21


                                                                   Score     E
Sequences producing significant alignments:                       (Bits)  Value

gb|CA009309.1|  HU13M08r HU Hordeum vulgare subsp. vulgare cDN...  39.2    0.001
gb|BQ461013.1|  HE01H10r HE Hordeum vulgare subsp. vulgare cDN...  33.7    0.055

ALIGNMENTS
>gb|CA009309.1| HU13M08r HU Hordeum vulgare subsp. vulgare cDNA clone HU13M08 
5-PRIME, mRNA sequence.
Length=621

 Score = 39.2 bits (42),  Expect = 0.001
 Identities = 21/21 (100%), Gaps = 0/21 (0%)
 Strand=Plus/Plus

Query  1    TGATTGAGCCGTGCCAATATC  21
            |||||||||||||||||||||
Sbjct  394  TGATTGAGCCGTGCCAATATC  414


>gb|BQ461013.1| HE01H10r HE Hordeum vulgare subsp. vulgare cDNA clone HE01H10 
5-PRIME, mRNA sequence.
Length=446

 Score = 33.7 bits (36),  Expect = 0.055
 Identities = 20/21 (95%), Gaps = 0/21 (0%)
 Strand=Plus/Minus

Query  1    TGATTGAGCCGTGCCAATATC  21
            ||||||||||| |||||||||
Sbjct  259  TGATTGAGCCGCGCCAATATC  239


Query=   ptc-miR160f MIMAT0001912
Length=21


                                                                   Score     E
Sequences producing significant alignments:                       (Bits)  Value

gb|CA002787.1|  HS08I15r HS Hordeum vulgare subsp. vulgare cDN...  33.7    0.055

ALIGNMENTS
>gb|CA002787.1| HS08I15r HS Hordeum vulgare subsp. vulgare cDNA clone HS08I15 
5-PRIME, mRNA sequence.
Length=355

 Score = 33.7 bits (36),  Expect = 0.055
 Identities = 20/21 (95%), Gaps = 0/21 (0%)
 Strand=Plus/Plus

Query  1    TGCCTGGCTCCCTGAATGCCA  21
            |||||||||||||| ||||||
Sbjct  324  TGCCTGGCTCCCTGTATGCCA  344


Query=   ptc-miR171d MIMAT0001986
Length=21


                                                                   Score     E
Sequences producing significant alignments:                       (Bits)  Value

gb|BQ461013.1|  HE01H10r HE Hordeum vulgare subsp. vulgare cDN...  37.4    0.004

ALIGNMENTS
>gb|BQ461013.1| HE01H10r HE Hordeum vulgare subsp. vulgare cDNA clone HE01H10 
5-PRIME, mRNA sequence.
Length=446

 Score = 37.4 bits (40),  Expect = 0.004
 Identities = 20/20 (100%), Gaps = 0/20 (0%)
 Strand=Plus/Minus

Query  2    GATTGAGCCGCGCCAATATC  21
            ||||||||||||||||||||
Sbjct  258  GATTGAGCCGCGCCAATATC  239


Query=   ptc-miR166n MIMAT0001937
Length=21


                                                                   Score     E
Sequences producing significant alignments:                       (Bits)  Value

dbj|BY841849.1|  BY841849 Etiolated seedling shoot Hordeum vul...  35.6    0.016
gb|BQ760548.1|  EBro03_SQ001_G05_R root, 3 week, waterlogged, ...  35.6    0.016

ALIGNMENTS
>dbj|BY841849.1| BY841849 Etiolated seedling shoot Hordeum vulgare subsp. vulgare 
cDNA clone baet63d10 5', mRNA sequence.
Length=407

 Score = 35.6 bits (38),  Expect = 0.016
 Identities = 19/19 (100%), Gaps = 0/19 (0%)
 Strand=Plus/Plus

Query  1    TCGGACCAGGCTTCATTCC  19
            |||||||||||||||||||
Sbjct  138  TCGGACCAGGCTTCATTCC  156


>gb|BQ760548.1| EBro03_SQ001_G05_R root, 3 week, waterlogged, cv Optic, EBro03 
Hordeum vulgare subsp. vulgare cDNA clone EBro03_SQ001_G05 
5', mRNA sequence.
Length=433

 Score = 35.6 bits (38),  Expect = 0.016
 Identities = 19/19 (100%), Gaps = 0/19 (0%)
 Strand=Plus/Plus

Query  1    TCGGACCAGGCTTCATTCC  19
            |||||||||||||||||||
Sbjct  136  TCGGACCAGGCTTCATTCC  154


Query=   ptc-miR156k MIMAT0001900
Length=20


                                                                   Score     E
Sequences producing significant alignments:                       (Bits)  Value

gb|EX576980.1|  HDP06E24w HDP Hordeum vulgare subsp. vulgare c...  35.6    0.016
gb|EX593949.1|  HDP06E24T HDP Hordeum vulgare subsp. vulgare c...  35.6    0.016
gb|CB858958.1|  HI08N13w HI Hordeum vulgare subsp. vulgare cDN...  35.6    0.016
gb|BF630636.2|  HVSMEb0012I04f Hordeum vulgare seedling shoot ...  33.7    0.055

ALIGNMENTS
>gb|EX576980.1| HDP06E24w HDP Hordeum vulgare subsp. vulgare cDNA clone HDP06E24, 
mRNA sequence.
Length=446

 Score = 35.6 bits (38),  Expect = 0.016
 Identities = 19/19 (100%), Gaps = 0/19 (0%)
 Strand=Plus/Minus

Query  1    TGACAGAAGAGAGGGAGCA  19
            |||||||||||||||||||
Sbjct  142  TGACAGAAGAGAGGGAGCA  124


>gb|EX593949.1| HDP06E24T HDP Hordeum vulgare subsp. vulgare cDNA clone HDP06E24, 
mRNA sequence.
Length=424

 Score = 35.6 bits (38),  Expect = 0.016
 Identities = 19/19 (100%), Gaps = 0/19 (0%)
 Strand=Plus/Plus

Query  1    TGACAGAAGAGAGGGAGCA  19
            |||||||||||||||||||
Sbjct  300  TGACAGAAGAGAGGGAGCA  318


>gb|CB858958.1| HI08N13w HI Hordeum vulgare subsp. vulgare cDNA clone HI08N13 
3-PRIME, mRNA sequence.
Length=627

 Score = 35.6 bits (38),  Expect = 0.016
 Identities = 19/19 (100%), Gaps = 0/19 (0%)
 Strand=Plus/Plus

Query  1    TGACAGAAGAGAGGGAGCA  19
            |||||||||||||||||||
Sbjct  258  TGACAGAAGAGAGGGAGCA  276


>gb|BF630636.2| HVSMEb0012I04f Hordeum vulgare seedling shoot EST library HVcDNA0002 
(Dehydration stress) Hordeum vulgare subsp. vulgare 
cDNA clone HVSMEb0012I04f, mRNA sequence.
Length=419

 Score = 33.7 bits (36),  Expect = 0.055
 Identities = 18/18 (100%), Gaps = 0/18 (0%)
 Strand=Plus/Minus

Query  1    TGACAGAAGAGAGGGAGC  18
            ||||||||||||||||||
Sbjct  206  TGACAGAAGAGAGGGAGC  189


Query=   ptc-miR169z MIMAT0001982
Length=21


                                                                   Score     E
Sequences producing significant alignments:                       (Bits)  Value

gb|GH222471.1|  HVSMEk0014G01r2 Hordeum vulgare testa/pericarp...  33.7    0.055
gb|GH222470.1|  HVSMEk0014G01f2 Hordeum vulgare testa/pericarp...  33.7    0.055
dbj|AV832521.1|  AV832521 K. Sato unpublished cDNA library: Ho...  33.7    0.055

ALIGNMENTS
>gb|GH222471.1| HVSMEk0014G01r2 Hordeum vulgare testa/pericarp cDNA library HVSMEk 
(HVcDNA0013)2 Hordeum vulgare subsp. vulgare cDNA clone 
HV__Ea0034M23f, mRNA sequence.
Length=576

 Score = 33.7 bits (36),  Expect = 0.055
 Identities = 18/18 (100%), Gaps = 0/18 (0%)
 Strand=Plus/Plus

Query  2    AGCCAAGAATGATTTGCC  19
            ||||||||||||||||||
Sbjct  385  AGCCAAGAATGATTTGCC  402


>gb|GH222470.1| HVSMEk0014G01f2 Hordeum vulgare testa/pericarp cDNA library HVSMEk 
(HVcDNA0013)2 Hordeum vulgare subsp. vulgare cDNA clone 
HV__Ea0034M23r, mRNA sequence.
Length=521

 Score = 33.7 bits (36),  Expect = 0.055
 Identities = 18/18 (100%), Gaps = 0/18 (0%)
 Strand=Plus/Minus

Query  2    AGCCAAGAATGATTTGCC  19
            ||||||||||||||||||
Sbjct  214  AGCCAAGAATGATTTGCC  197


>dbj|AV832521.1| AV832521 K. Sato unpublished cDNA library: Hordeum vulgare subsp. 
vulgare leaves vegetative stage Hordeum vulgare subsp. 
vulgare cDNA clone baak4m22, mRNA sequence.
Length=486

 Score = 33.7 bits (36),  Expect = 0.055
 Identities = 18/18 (100%), Gaps = 0/18 (0%)
 Strand=Plus/Minus

Query  2    AGCCAAGAATGATTTGCC  19
            ||||||||||||||||||
Sbjct  131  AGCCAAGAATGATTTGCC  114


Query=   ptc-miR171j MIMAT0001992
Length=21


                                                                   Score     E
Sequences producing significant alignments:                       (Bits)  Value

gb|BQ461013.1|  HE01H10r HE Hordeum vulgare subsp. vulgare cDN...  33.7    0.055

ALIGNMENTS
>gb|BQ461013.1| HE01H10r HE Hordeum vulgare subsp. vulgare cDNA clone HE01H10 
5-PRIME, mRNA sequence.
Length=446

 Score = 33.7 bits (36),  Expect = 0.055
 Identities = 18/18 (100%), Gaps = 0/18 (0%)
 Strand=Plus/Minus

Query  2    GATTGAGCCGCGCCAATA  19
            ||||||||||||||||||
Sbjct  258  GATTGAGCCGCGCCAATA  241


Query=   ptc-miR159d MIMAT0001904
Length=21


                                                                   Score     E
Sequences producing significant alignments:                       (Bits)  Value

emb|AJ475696.1|  AJ475696 S00008 Hordeum vulgare cDNA clone S0...  33.7    0.055
dbj|BJ456281.1|  BJ456281 K. Sato unpublished cDNA library, cv...  33.7    0.055
dbj|BJ448559.1|  BJ448559 K. Sato unpublished cDNA library, cv...  33.7    0.055

ALIGNMENTS
>emb|AJ475696.1| AJ475696 S00008 Hordeum vulgare cDNA clone S0000800055A04F1, 
mRNA sequence.
Length=420

 Score = 33.7 bits (36),  Expect = 0.055
 Identities = 18/18 (100%), Gaps = 0/18 (0%)
 Strand=Plus/Plus

Query  2   TTGGATTGAAGGGAGCTC  19
           ||||||||||||||||||
Sbjct  23  TTGGATTGAAGGGAGCTC  40


>dbj|BJ456281.1| BJ456281 K. Sato unpublished cDNA library, cv. Akashinriki vegetative 
stage leaves Hordeum vulgare subsp. vulgare cDNA clone 
baak20g06 3', mRNA sequence.
Length=597

 Score = 33.7 bits (36),  Expect = 0.055
 Identities = 18/18 (100%), Gaps = 0/18 (0%)
 Strand=Plus/Minus

Query  2    TTGGATTGAAGGGAGCTC  19
            ||||||||||||||||||
Sbjct  221  TTGGATTGAAGGGAGCTC  204


>dbj|BJ448559.1| BJ448559 K. Sato unpublished cDNA library, cv. Akashinriki vegetative 
stage leaves Hordeum vulgare subsp. vulgare cDNA clone 
baak20g06 5', mRNA sequence.
Length=622

 Score = 33.7 bits (36),  Expect = 0.055
 Identities = 18/18 (100%), Gaps = 0/18 (0%)
 Strand=Plus/Plus

Query  2    TTGGATTGAAGGGAGCTC  19
            ||||||||||||||||||
Sbjct  377  TTGGATTGAAGGGAGCTC  394


Query=   ptc-miR397b MIMAT0002039
Length=21


                                                                   Score     E
Sequences producing significant alignments:                       (Bits)  Value

gb|FD518508.1|  RUS28B03w HB (Hordeum vulgare cv. Barke) Horde...  33.7    0.055
gb|CA014459.1|  HT11F23r HT Hordeum vulgare subsp. vulgare cDN...  33.7    0.055
gb|CA007960.1|  HU09I02r HU Hordeum vulgare subsp. vulgare cDN...  33.7    0.055
gb|CA005607.1|  HU09I02u HU Hordeum vulgare subsp. vulgare cDN...  33.7    0.055
gb|BU966899.1|  HB02L08r BC Hordeum vulgare subsp. vulgare cDN...  33.7    0.055
gb|BU966762.1|  HB02E14r BC Hordeum vulgare subsp. vulgare cDN...  33.7    0.055
gb|BQ665274.1|  HX02N11u HX Hordeum vulgare subsp. vulgare cDN...  33.7    0.055
gb|BQ461815.1|  HD03C22r HD Hordeum vulgare cDNA clone HD03C22...  33.7    0.055
gb|BM097863.1|  EBem04_SQ002_O24_R embryo, 12 DPA, no treatmen...  33.7    0.055
gb|BG415888.2|  HVSMEk0008M01f Hordeum vulgare testa/pericarp ...  33.7    0.055

ALIGNMENTS
>gb|FD518508.1| RUS28B03w HB (Hordeum vulgare cv. Barke) Hordeum vulgare subsp. 
vulgare cDNA clone HB02L08, mRNA sequence.
Length=455

 Score = 33.7 bits (36),  Expect = 0.055
 Identities = 20/21 (95%), Gaps = 0/21 (0%)
 Strand=Plus/Plus

Query  1    CCATTGAGTGCAGCGTTGATG  21
            || ||||||||||||||||||
Sbjct  173  CCGTTGAGTGCAGCGTTGATG  193


>gb|CA014459.1| HT11F23r HT Hordeum vulgare subsp. vulgare cDNA clone HT11F23 
5-PRIME, mRNA sequence.
Length=589

 Score = 33.7 bits (36),  Expect = 0.055
 Identities = 20/21 (95%), Gaps = 0/21 (0%)
 Strand=Plus/Minus

Query  1    CCATTGAGTGCAGCGTTGATG  21
            || ||||||||||||||||||
Sbjct  457  CCGTTGAGTGCAGCGTTGATG  437


>gb|CA007960.1| HU09I02r HU Hordeum vulgare subsp. vulgare cDNA clone HU09I02 
5-PRIME, mRNA sequence.
Length=273

 Score = 33.7 bits (36),  Expect = 0.055
 Identities = 20/21 (95%), Gaps = 0/21 (0%)
 Strand=Plus/Minus

Query  1   CCATTGAGTGCAGCGTTGATG  21
           || ||||||||||||||||||
Sbjct  61  CCGTTGAGTGCAGCGTTGATG  41


>gb|CA005607.1| HU09I02u HU Hordeum vulgare subsp. vulgare cDNA clone HU09I02 
3-PRIME, mRNA sequence.
Length=274

 Score = 33.7 bits (36),  Expect = 0.055
 Identities = 20/21 (95%), Gaps = 0/21 (0%)
 Strand=Plus/Plus

Query  1    CCATTGAGTGCAGCGTTGATG  21
            || ||||||||||||||||||
Sbjct  214  CCGTTGAGTGCAGCGTTGATG  234


>gb|BU966899.1| HB02L08r BC Hordeum vulgare subsp. vulgare cDNA clone HB02L08 
5-PRIME, mRNA sequence.
Length=385

 Score = 33.7 bits (36),  Expect = 0.055
 Identities = 20/21 (95%), Gaps = 0/21 (0%)
 Strand=Plus/Minus

Query  1    CCATTGAGTGCAGCGTTGATG  21
            || ||||||||||||||||||
Sbjct  316  CCGTTGAGTGCAGCGTTGATG  296


>gb|BU966762.1| HB02E14r BC Hordeum vulgare subsp. vulgare cDNA clone HB02E14 
5-PRIME, mRNA sequence.
Length=389

 Score = 33.7 bits (36),  Expect = 0.055
 Identities = 20/21 (95%), Gaps = 0/21 (0%)
 Strand=Plus/Minus

Query  1    CCATTGAGTGCAGCGTTGATG  21
            || ||||||||||||||||||
Sbjct  316  CCGTTGAGTGCAGCGTTGATG  296


>gb|BQ665274.1| HX02N11u HX Hordeum vulgare subsp. vulgare cDNA clone HX02N11 
3-PRIME, mRNA sequence.
Length=442

 Score = 33.7 bits (36),  Expect = 0.055
 Identities = 20/21 (95%), Gaps = 0/21 (0%)
 Strand=Plus/Plus

Query  1    CCATTGAGTGCAGCGTTGATG  21
            || ||||||||||||||||||
Sbjct  196  CCGTTGAGTGCAGCGTTGATG  216


>gb|BQ461815.1| HD03C22r HD Hordeum vulgare cDNA clone HD03C22 5-PRIME, mRNA 
sequence.
Length=468

 Score = 33.7 bits (36),  Expect = 0.055
 Identities = 20/21 (95%), Gaps = 0/21 (0%)
 Strand=Plus/Minus

Query  1    CCATTGAGTGCAGCGTTGATG  21
            || ||||||||||||||||||
Sbjct  308  CCGTTGAGTGCAGCGTTGATG  288


>gb|BM097863.1| EBem04_SQ002_O24_R embryo, 12 DPA, no treatment, cv Optic, EBem04 
Hordeum vulgare subsp. vulgare cDNA clone EBem04_SQ002_O24 
5', mRNA sequence.
Length=239

 Score = 33.7 bits (36),  Expect = 0.055
 Identities = 20/21 (95%), Gaps = 0/21 (0%)
 Strand=Plus/Minus

Query  1   CCATTGAGTGCAGCGTTGATG  21
           || ||||||||||||||||||
Sbjct  90  CCGTTGAGTGCAGCGTTGATG  70


>gb|BG415888.2| HVSMEk0008M01f Hordeum vulgare testa/pericarp EST library HVcDNA0013 
(normal) Hordeum vulgare subsp. vulgare cDNA clone HVSMEk0008M01f, 
mRNA sequence.
Length=462

 Score = 33.7 bits (36),  Expect = 0.055
 Identities = 20/21 (95%), Gaps = 0/21 (0%)
 Strand=Plus/Minus

Query  1    CCATTGAGTGCAGCGTTGATG  21
            || ||||||||||||||||||
Sbjct  268  CCGTTGAGTGCAGCGTTGATG  248


Query=   ptc-miR160g MIMAT0001913
Length=21


                                                                   Score     E
Sequences producing significant alignments:                       (Bits)  Value

gb|CA002787.1|  HS08I15r HS Hordeum vulgare subsp. vulgare cDN...  33.7    0.055

ALIGNMENTS
>gb|CA002787.1| HS08I15r HS Hordeum vulgare subsp. vulgare cDNA clone HS08I15 
5-PRIME, mRNA sequence.
Length=355

 Score = 33.7 bits (36),  Expect = 0.055
 Identities = 20/21 (95%), Gaps = 0/21 (0%)
 Strand=Plus/Plus

Query  1    TGCCTGGCTCCCTGGATGCCA  21
            |||||||||||||| ||||||
Sbjct  324  TGCCTGGCTCCCTGTATGCCA  344


Query=   ptc-miR827 MIMAT0006003
Length=21


                                                                   Score     E
Sequences producing significant alignments:                       (Bits)  Value

gb|GH217971.1|  HVSMEg0008P20f2 Hordeum vulgare pre-anthesis s...  35.6    0.016
dbj|BJ470052.1|  BJ470052 K. Sato unpublished cDNA library, cv...  35.6    0.016
gb|AW983262.2|  HVSMEg0008P20f Hordeum vulgare pre-anthesis sp...  35.6    0.016

ALIGNMENTS
>gb|GH217971.1| HVSMEg0008P20f2 Hordeum vulgare pre-anthesis spike (white to 
yellow anther) cDNA library HVSMEg (HVcDNA0008)2 Hordeum vulgare 
subsp. vulgare cDNA clone HV__Ea0023H15r, mRNA sequence.
Length=626

 Score = 35.6 bits (38),  Expect = 0.016
 Identities = 19/19 (100%), Gaps = 0/19 (0%)
 Strand=Plus/Minus

Query  1    TTAGATGACCATCAACGAA  19
            |||||||||||||||||||
Sbjct  177  TTAGATGACCATCAACGAA  159


>dbj|BJ470052.1| BJ470052 K. Sato unpublished cDNA library, cv. Haruna Nijo adult, 
heading stage top three leaves Hordeum vulgare subsp. vulgare 
cDNA clone baal15a14 5', mRNA sequence.
Length=583

 Score = 35.6 bits (38),  Expect = 0.016
 Identities = 19/19 (100%), Gaps = 0/19 (0%)
 Strand=Plus/Minus

Query  1    TTAGATGACCATCAACGAA  19
            |||||||||||||||||||
Sbjct  165  TTAGATGACCATCAACGAA  147


>gb|AW983262.2| HVSMEg0008P20f Hordeum vulgare pre-anthesis spike EST library 
HVcDNA0008 (white to yellow anther) Hordeum vulgare subsp. 
vulgare cDNA clone HVSMEg0008P20f, mRNA sequence.
Length=905

 Score = 35.6 bits (38),  Expect = 0.016
 Identities = 19/19 (100%), Gaps = 0/19 (0%)
 Strand=Plus/Minus

Query  1    TTAGATGACCATCAACGAA  19
            |||||||||||||||||||
Sbjct  177  TTAGATGACCATCAACGAA  159


Query=   ptc-miR159f MIMAT0001906
Length=21


                                                                   Score     E
Sequences producing significant alignments:                       (Bits)  Value

gb|CA006699.1|  HU05H10r HU Hordeum vulgare subsp. vulgare cDN...  33.7    0.055
gb|BQ466150.1|  HT01L14T HT Hordeum vulgare subsp. vulgare cDN...  33.7    0.055
emb|AJ480356.1|  AJ480356 S00011 Hordeum vulgare cDNA clone S0...  33.7    0.055
emb|AJ480355.1|  AJ480355 S00011 Hordeum vulgare cDNA clone S0...  33.7    0.055

ALIGNMENTS
>gb|CA006699.1| HU05H10r HU Hordeum vulgare subsp. vulgare cDNA clone HU05H10 
5-PRIME, mRNA sequence.
Length=646

 Score = 33.7 bits (36),  Expect = 0.055
 Identities = 18/18 (100%), Gaps = 0/18 (0%)
 Strand=Plus/Minus

Query  2    TTGGAGTGAAGGGAGCTC  19
            ||||||||||||||||||
Sbjct  621  TTGGAGTGAAGGGAGCTC  604


>gb|BQ466150.1| HT01L14T HT Hordeum vulgare subsp. vulgare cDNA clone HT01L14 
5-PRIME, mRNA sequence.
Length=672

 Score = 33.7 bits (36),  Expect = 0.055
 Identities = 18/18 (100%), Gaps = 0/18 (0%)
 Strand=Plus/Minus

Query  2    TTGGAGTGAAGGGAGCTC  19
            ||||||||||||||||||
Sbjct  588  TTGGAGTGAAGGGAGCTC  571


>emb|AJ480356.1| AJ480356 S00011 Hordeum vulgare cDNA clone S0001100133A04F1, 
mRNA sequence.
Length=480

 Score = 33.7 bits (36),  Expect = 0.055
 Identities = 18/18 (100%), Gaps = 0/18 (0%)
 Strand=Plus/Minus

Query  2   TTGGAGTGAAGGGAGCTC  19
           ||||||||||||||||||
Sbjct  37  TTGGAGTGAAGGGAGCTC  20


>emb|AJ480355.1| AJ480355 S00011 Hordeum vulgare cDNA clone S0001100075C07F1, 
mRNA sequence.
Length=480

 Score = 33.7 bits (36),  Expect = 0.055
 Identities = 18/18 (100%), Gaps = 0/18 (0%)
 Strand=Plus/Minus

Query  2   TTGGAGTGAAGGGAGCTC  19
           ||||||||||||||||||
Sbjct  50  TTGGAGTGAAGGGAGCTC  33


Query=   sly-miR171d MIMAT0007925
Length=20


                                                                   Score     E
Sequences producing significant alignments:                       (Bits)  Value

gb|BQ461013.1|  HE01H10r HE Hordeum vulgare subsp. vulgare cDN...  33.7    0.055

ALIGNMENTS
>gb|BQ461013.1| HE01H10r HE Hordeum vulgare subsp. vulgare cDNA clone HE01H10 
5-PRIME, mRNA sequence.
Length=446

 Score = 33.7 bits (36),  Expect = 0.055
 Identities = 18/18 (100%), Gaps = 0/18 (0%)
 Strand=Plus/Minus

Query  1    TTGAGCCGCGCCAATATC  18
            ||||||||||||||||||
Sbjct  256  TTGAGCCGCGCCAATATC  239


Query=   sly-miR397 MIMAT0007928
Length=20


                                                                   Score     E
Sequences producing significant alignments:                       (Bits)  Value

gb|FD518508.1|  RUS28B03w HB (Hordeum vulgare cv. Barke) Horde...  35.6    0.016
gb|CA014459.1|  HT11F23r HT Hordeum vulgare subsp. vulgare cDN...  35.6    0.016
gb|CA007960.1|  HU09I02r HU Hordeum vulgare subsp. vulgare cDN...  35.6    0.016
gb|CA005607.1|  HU09I02u HU Hordeum vulgare subsp. vulgare cDN...  35.6    0.016
gb|BU966899.1|  HB02L08r BC Hordeum vulgare subsp. vulgare cDN...  35.6    0.016
gb|BU966762.1|  HB02E14r BC Hordeum vulgare subsp. vulgare cDN...  35.6    0.016
gb|BQ665274.1|  HX02N11u HX Hordeum vulgare subsp. vulgare cDN...  35.6    0.016
gb|BQ461815.1|  HD03C22r HD Hordeum vulgare cDNA clone HD03C22...  35.6    0.016
gb|BM097863.1|  EBem04_SQ002_O24_R embryo, 12 DPA, no treatmen...  35.6    0.016
gb|BG415888.2|  HVSMEk0008M01f Hordeum vulgare testa/pericarp ...  35.6    0.016

ALIGNMENTS
>gb|FD518508.1| RUS28B03w HB (Hordeum vulgare cv. Barke) Hordeum vulgare subsp. 
vulgare cDNA clone HB02L08, mRNA sequence.
Length=455

 Score = 35.6 bits (38),  Expect = 0.016
 Identities = 19/19 (100%), Gaps = 0/19 (0%)
 Strand=Plus/Plus

Query  2    TTGAGTGCAGCGTTGATGA  20
            |||||||||||||||||||
Sbjct  176  TTGAGTGCAGCGTTGATGA  194


>gb|CA014459.1| HT11F23r HT Hordeum vulgare subsp. vulgare cDNA clone HT11F23 
5-PRIME, mRNA sequence.
Length=589

 Score = 35.6 bits (38),  Expect = 0.016
 Identities = 19/19 (100%), Gaps = 0/19 (0%)
 Strand=Plus/Minus

Query  2    TTGAGTGCAGCGTTGATGA  20
            |||||||||||||||||||
Sbjct  454  TTGAGTGCAGCGTTGATGA  436


>gb|CA007960.1| HU09I02r HU Hordeum vulgare subsp. vulgare cDNA clone HU09I02 
5-PRIME, mRNA sequence.
Length=273

 Score = 35.6 bits (38),  Expect = 0.016
 Identities = 19/19 (100%), Gaps = 0/19 (0%)
 Strand=Plus/Minus

Query  2   TTGAGTGCAGCGTTGATGA  20
           |||||||||||||||||||
Sbjct  58  TTGAGTGCAGCGTTGATGA  40


>gb|CA005607.1| HU09I02u HU Hordeum vulgare subsp. vulgare cDNA clone HU09I02 
3-PRIME, mRNA sequence.
Length=274

 Score = 35.6 bits (38),  Expect = 0.016
 Identities = 19/19 (100%), Gaps = 0/19 (0%)
 Strand=Plus/Plus

Query  2    TTGAGTGCAGCGTTGATGA  20
            |||||||||||||||||||
Sbjct  217  TTGAGTGCAGCGTTGATGA  235


>gb|BU966899.1| HB02L08r BC Hordeum vulgare subsp. vulgare cDNA clone HB02L08 
5-PRIME, mRNA sequence.
Length=385

 Score = 35.6 bits (38),  Expect = 0.016
 Identities = 19/19 (100%), Gaps = 0/19 (0%)
 Strand=Plus/Minus

Query  2    TTGAGTGCAGCGTTGATGA  20
            |||||||||||||||||||
Sbjct  313  TTGAGTGCAGCGTTGATGA  295


>gb|BU966762.1| HB02E14r BC Hordeum vulgare subsp. vulgare cDNA clone HB02E14 
5-PRIME, mRNA sequence.
Length=389

 Score = 35.6 bits (38),  Expect = 0.016
 Identities = 19/19 (100%), Gaps = 0/19 (0%)
 Strand=Plus/Minus

Query  2    TTGAGTGCAGCGTTGATGA  20
            |||||||||||||||||||
Sbjct  313  TTGAGTGCAGCGTTGATGA  295


>gb|BQ665274.1| HX02N11u HX Hordeum vulgare subsp. vulgare cDNA clone HX02N11 
3-PRIME, mRNA sequence.
Length=442

 Score = 35.6 bits (38),  Expect = 0.016
 Identities = 19/19 (100%), Gaps = 0/19 (0%)
 Strand=Plus/Plus

Query  2    TTGAGTGCAGCGTTGATGA  20
            |||||||||||||||||||
Sbjct  199  TTGAGTGCAGCGTTGATGA  217


>gb|BQ461815.1| HD03C22r HD Hordeum vulgare cDNA clone HD03C22 5-PRIME, mRNA 
sequence.
Length=468

 Score = 35.6 bits (38),  Expect = 0.016
 Identities = 19/19 (100%), Gaps = 0/19 (0%)
 Strand=Plus/Minus

Query  2    TTGAGTGCAGCGTTGATGA  20
            |||||||||||||||||||
Sbjct  305  TTGAGTGCAGCGTTGATGA  287


>gb|BM097863.1| EBem04_SQ002_O24_R embryo, 12 DPA, no treatment, cv Optic, EBem04 
Hordeum vulgare subsp. vulgare cDNA clone EBem04_SQ002_O24 
5', mRNA sequence.
Length=239

 Score = 35.6 bits (38),  Expect = 0.016
 Identities = 19/19 (100%), Gaps = 0/19 (0%)
 Strand=Plus/Minus

Query  2   TTGAGTGCAGCGTTGATGA  20
           |||||||||||||||||||
Sbjct  87  TTGAGTGCAGCGTTGATGA  69


>gb|BG415888.2| HVSMEk0008M01f Hordeum vulgare testa/pericarp EST library HVcDNA0013 
(normal) Hordeum vulgare subsp. vulgare cDNA clone HVSMEk0008M01f, 
mRNA sequence.
Length=462

 Score = 35.6 bits (38),  Expect = 0.016
 Identities = 19/19 (100%), Gaps = 0/19 (0%)
 Strand=Plus/Minus

Query  2    TTGAGTGCAGCGTTGATGA  20
            |||||||||||||||||||
Sbjct  265  TTGAGTGCAGCGTTGATGA  247


Query=   vvi-miR159a MIMAT0005648
Length=21


                                                                   Score     E
Sequences producing significant alignments:                       (Bits)  Value

gb|CA006699.1|  HU05H10r HU Hordeum vulgare subsp. vulgare cDN...  35.6    0.016
gb|BQ466150.1|  HT01L14T HT Hordeum vulgare subsp. vulgare cDN...  35.6    0.016
emb|AJ480356.1|  AJ480356 S00011 Hordeum vulgare cDNA clone S0...  35.6    0.016
emb|AJ480355.1|  AJ480355 S00011 Hordeum vulgare cDNA clone S0...  35.6    0.016

ALIGNMENTS
>gb|CA006699.1| HU05H10r HU Hordeum vulgare subsp. vulgare cDNA clone HU05H10 
5-PRIME, mRNA sequence.
Length=646

 Score = 35.6 bits (38),  Expect = 0.016
 Identities = 19/19 (100%), Gaps = 0/19 (0%)
 Strand=Plus/Minus

Query  1    CTTGGAGTGAAGGGAGCTC  19
            |||||||||||||||||||
Sbjct  622  CTTGGAGTGAAGGGAGCTC  604


>gb|BQ466150.1| HT01L14T HT Hordeum vulgare subsp. vulgare cDNA clone HT01L14 
5-PRIME, mRNA sequence.
Length=672

 Score = 35.6 bits (38),  Expect = 0.016
 Identities = 19/19 (100%), Gaps = 0/19 (0%)
 Strand=Plus/Minus

Query  1    CTTGGAGTGAAGGGAGCTC  19
            |||||||||||||||||||
Sbjct  589  CTTGGAGTGAAGGGAGCTC  571


>emb|AJ480356.1| AJ480356 S00011 Hordeum vulgare cDNA clone S0001100133A04F1, 
mRNA sequence.
Length=480

 Score = 35.6 bits (38),  Expect = 0.016
 Identities = 19/19 (100%), Gaps = 0/19 (0%)
 Strand=Plus/Minus

Query  1   CTTGGAGTGAAGGGAGCTC  19
           |||||||||||||||||||
Sbjct  38  CTTGGAGTGAAGGGAGCTC  20


>emb|AJ480355.1| AJ480355 S00011 Hordeum vulgare cDNA clone S0001100075C07F1, 
mRNA sequence.
Length=480

 Score = 35.6 bits (38),  Expect = 0.016
 Identities = 19/19 (100%), Gaps = 0/19 (0%)
 Strand=Plus/Minus

Query  1   CTTGGAGTGAAGGGAGCTC  19
           |||||||||||||||||||
Sbjct  51  CTTGGAGTGAAGGGAGCTC  33


Query=   vvi-miR166d MIMAT0005665
Length=22


                                                                   Score     E
Sequences producing significant alignments:                       (Bits)  Value

dbj|BY841849.1|  BY841849 Etiolated seedling shoot Hordeum vul...  39.2    0.001
gb|BQ760548.1|  EBro03_SQ001_G05_R root, 3 week, waterlogged, ...  39.2    0.001

ALIGNMENTS
>dbj|BY841849.1| BY841849 Etiolated seedling shoot Hordeum vulgare subsp. vulgare 
cDNA clone baet63d10 5', mRNA sequence.
Length=407

 Score = 39.2 bits (42),  Expect = 0.001
 Identities = 21/21 (100%), Gaps = 0/21 (0%)
 Strand=Plus/Plus

Query  1    TCGGACCAGGCTTCATTCCCC  21
            |||||||||||||||||||||
Sbjct  138  TCGGACCAGGCTTCATTCCCC  158


>gb|BQ760548.1| EBro03_SQ001_G05_R root, 3 week, waterlogged, cv Optic, EBro03 
Hordeum vulgare subsp. vulgare cDNA clone EBro03_SQ001_G05 
5', mRNA sequence.
Length=433

 Score = 39.2 bits (42),  Expect = 0.001
 Identities = 21/21 (100%), Gaps = 0/21 (0%)
 Strand=Plus/Plus

Query  1    TCGGACCAGGCTTCATTCCCC  21
            |||||||||||||||||||||
Sbjct  136  TCGGACCAGGCTTCATTCCCC  156


Query=   vvi-miR166b MIMAT0005663
Length=21


                                                                   Score     E
Sequences producing significant alignments:                       (Bits)  Value

dbj|BY841849.1|  BY841849 Etiolated seedling shoot Hordeum vul...  35.6    0.016
gb|BQ760548.1|  EBro03_SQ001_G05_R root, 3 week, waterlogged, ...  35.6    0.016

ALIGNMENTS
>dbj|BY841849.1| BY841849 Etiolated seedling shoot Hordeum vulgare subsp. vulgare 
cDNA clone baet63d10 5', mRNA sequence.
Length=407

 Score = 35.6 bits (38),  Expect = 0.016
 Identities = 19/19 (100%), Gaps = 0/19 (0%)
 Strand=Plus/Plus

Query  1    TCGGACCAGGCTTCATTCC  19
            |||||||||||||||||||
Sbjct  138  TCGGACCAGGCTTCATTCC  156


>gb|BQ760548.1| EBro03_SQ001_G05_R root, 3 week, waterlogged, cv Optic, EBro03 
Hordeum vulgare subsp. vulgare cDNA clone EBro03_SQ001_G05 
5', mRNA sequence.
Length=433

 Score = 35.6 bits (38),  Expect = 0.016
 Identities = 19/19 (100%), Gaps = 0/19 (0%)
 Strand=Plus/Plus

Query  1    TCGGACCAGGCTTCATTCC  19
            |||||||||||||||||||
Sbjct  136  TCGGACCAGGCTTCATTCC  154


Query=   vvi-miR166e MIMAT0005666
Length=22


                                                                   Score     E
Sequences producing significant alignments:                       (Bits)  Value

dbj|BY841849.1|  BY841849 Etiolated seedling shoot Hordeum vul...  41.0    4e-04
gb|BQ760548.1|  EBro03_SQ001_G05_R root, 3 week, waterlogged, ...  39.2    0.001

ALIGNMENTS
>dbj|BY841849.1| BY841849 Etiolated seedling shoot Hordeum vulgare subsp. vulgare 
cDNA clone baet63d10 5', mRNA sequence.
Length=407

 Score = 41.0 bits (44),  Expect = 4e-04
 Identities = 22/22 (100%), Gaps = 0/22 (0%)
 Strand=Plus/Plus

Query  1    TCGGACCAGGCTTCATTCCCCC  22
            ||||||||||||||||||||||
Sbjct  138  TCGGACCAGGCTTCATTCCCCC  159


>gb|BQ760548.1| EBro03_SQ001_G05_R root, 3 week, waterlogged, cv Optic, EBro03 
Hordeum vulgare subsp. vulgare cDNA clone EBro03_SQ001_G05 
5', mRNA sequence.
Length=433

 Score = 39.2 bits (42),  Expect = 0.001
 Identities = 21/21 (100%), Gaps = 0/21 (0%)
 Strand=Plus/Plus

Query  1    TCGGACCAGGCTTCATTCCCC  21
            |||||||||||||||||||||
Sbjct  136  TCGGACCAGGCTTCATTCCCC  156


Query=   vvi-miR171a MIMAT0005691
Length=21


                                                                   Score     E
Sequences producing significant alignments:                       (Bits)  Value

gb|CA009309.1|  HU13M08r HU Hordeum vulgare subsp. vulgare cDN...  33.7    0.055

ALIGNMENTS
>gb|CA009309.1| HU13M08r HU Hordeum vulgare subsp. vulgare cDNA clone HU13M08 
5-PRIME, mRNA sequence.
Length=621

 Score = 33.7 bits (36),  Expect = 0.055
 Identities = 18/18 (100%), Gaps = 0/18 (0%)
 Strand=Plus/Plus

Query  1    TTGAGCCGTGCCAATATC  18
            ||||||||||||||||||
Sbjct  397  TTGAGCCGTGCCAATATC  414


Query=   vvi-miR171h MIMAT0005697
Length=21


                                                                   Score     E
Sequences producing significant alignments:                       (Bits)  Value

gb|BQ461013.1|  HE01H10r HE Hordeum vulgare subsp. vulgare cDN...  33.7    0.055

ALIGNMENTS
>gb|BQ461013.1| HE01H10r HE Hordeum vulgare subsp. vulgare cDNA clone HE01H10 
5-PRIME, mRNA sequence.
Length=446

 Score = 33.7 bits (36),  Expect = 0.055
 Identities = 20/21 (95%), Gaps = 0/21 (0%)
 Strand=Plus/Minus

Query  1    TGGTTGAGCCGCGCCAATATC  21
            || ||||||||||||||||||
Sbjct  259  TGATTGAGCCGCGCCAATATC  239


Query=   vvi-miR845b MIMAT0006580
Length=21


                                                                   Score     E
Sequences producing significant alignments:                       (Bits)  Value

gb|BQ470108.1|  HX01M19T HX Hordeum vulgare subsp. vulgare cDN...  35.6    0.016

ALIGNMENTS
>gb|BQ470108.1| HX01M19T HX Hordeum vulgare subsp. vulgare cDNA clone HX01M19 
5-PRIME, mRNA sequence.
Length=614

 Score = 35.6 bits (38),  Expect = 0.016
 Identities = 19/19 (100%), Gaps = 0/19 (0%)
 Strand=Plus/Plus

Query  1    TAGCTCTGATACCAATTGA  19
            |||||||||||||||||||
Sbjct  122  TAGCTCTGATACCAATTGA  140


Query=   vvi-miR171b MIMAT0005692
Length=21


                                                                   Score     E
Sequences producing significant alignments:                       (Bits)  Value

gb|BQ461013.1|  HE01H10r HE Hordeum vulgare subsp. vulgare cDN...  33.7    0.055

ALIGNMENTS
>gb|BQ461013.1| HE01H10r HE Hordeum vulgare subsp. vulgare cDNA clone HE01H10 
5-PRIME, mRNA sequence.
Length=446

 Score = 33.7 bits (36),  Expect = 0.055
 Identities = 20/21 (95%), Gaps = 0/21 (0%)
 Strand=Plus/Minus

Query  1    TGATTGAGCCGCGTCAATATC  21
            ||||||||||||| |||||||
Sbjct  259  TGATTGAGCCGCGCCAATATC  239


Query=   vvi-miR171f MIMAT0005696
Length=21


                                                                   Score     E
Sequences producing significant alignments:                       (Bits)  Value

gb|BQ461013.1|  HE01H10r HE Hordeum vulgare subsp. vulgare cDN...  33.7    0.055

ALIGNMENTS
>gb|BQ461013.1| HE01H10r HE Hordeum vulgare subsp. vulgare cDNA clone HE01H10 
5-PRIME, mRNA sequence.
Length=446

 Score = 33.7 bits (36),  Expect = 0.055
 Identities = 18/18 (100%), Gaps = 0/18 (0%)
 Strand=Plus/Minus

Query  1    TTGAGCCGCGCCAATATC  18
            ||||||||||||||||||
Sbjct  256  TTGAGCCGCGCCAATATC  239


Query=   vvi-miR399g MIMAT0005731
Length=21


                                                                   Score     E
Sequences producing significant alignments:                       (Bits)  Value

dbj|AV835204.1|  AV835204 K. Sato unpublished cDNA library: Ho...  37.4    0.004

ALIGNMENTS
>dbj|AV835204.1| AV835204 K. Sato unpublished cDNA library: Hordeum vulgare subsp. 
spontaneum top three leaves adult, heading stage Hordeum 
vulgare subsp. spontaneum cDNA clone bah27b04, mRNA sequence.
Length=541

 Score = 37.4 bits (40),  Expect = 0.004
 Identities = 20/20 (100%), Gaps = 0/20 (0%)
 Strand=Plus/Minus

Query  1    TGCCAAAGGAGATTTGCCCC  20
            ||||||||||||||||||||
Sbjct  351  TGCCAAAGGAGATTTGCCCC  332


 Score = 33.7 bits (36),  Expect = 0.055
 Identities = 18/18 (100%), Gaps = 0/18 (0%)
 Strand=Plus/Minus

Query  2    GCCAAAGGAGATTTGCCC  19
            ||||||||||||||||||
Sbjct  241  GCCAAAGGAGATTTGCCC  224


 Score = 33.7 bits (36),  Expect = 0.055
 Identities = 18/18 (100%), Gaps = 0/18 (0%)
 Strand=Plus/Minus

Query  1    TGCCAAAGGAGATTTGCC  18
            ||||||||||||||||||
Sbjct  432  TGCCAAAGGAGATTTGCC  415


Query=   vvi-miR156h MIMAT0006544
Length=20


                                                                   Score     E
Sequences producing significant alignments:                       (Bits)  Value

gb|GH228608.1|  HVSMEn0021E17f2 Hordeum vulgare rachis cDNA li...  37.4    0.004
gb|BQ665502.1|  HX03O09u HX Hordeum vulgare subsp. vulgare cDN...  37.4    0.004
dbj|BJ485673.1|  BJ485673 K. Sato unpublished cDNA library, st...  37.4    0.004
dbj|AV910992.1|  AV910992 K. Sato unpublished cDNA library, cv...  37.4    0.004
dbj|AV909109.1|  AV909109 K. Sato unpublished cDNA library, cv...  37.4    0.004
gb|GH218557.1|  HVSMEg0012M18f2 Hordeum vulgare pre-anthesis s...  35.6    0.016
gb|FD528446.1|  RUS97G03w HZ Hordeum vulgare subsp. vulgare cD...  35.6    0.016
gb|FD526024.1|  RUS83E02w HZ Hordeum vulgare subsp. vulgare cD...  35.6    0.016
gb|FD527301.1|  RUS87A08w HZ Hordeum vulgare subsp. vulgare cD...  35.6    0.016
gb|EX597081.1|  HDP15L02w HDP Hordeum vulgare subsp. vulgare c...  35.6    0.016
gb|EX597080.1|  HDP15L02T HDP Hordeum vulgare subsp. vulgare c...  35.6    0.016
gb|EX598089.1|  HDP11D21T HDP Hordeum vulgare subsp. vulgare c...  35.6    0.016
gb|CA032492.1|  HX13D15r HX Hordeum vulgare subsp. vulgare cDN...  35.6    0.016
gb|CA020690.1|  HZ37D02r HZ Hordeum vulgare subsp. vulgare cDN...  35.6    0.016
dbj|BJ478354.1|  BJ478354 K. Sato unpublished cDNA library, st...  35.6    0.016
gb|BF258419.2|  HVSMEf0015K19f Hordeum vulgare seedling root E...  35.6    0.016
gb|BE060620.2|  HVSMEg0012M18f Hordeum vulgare pre-anthesis sp...  35.6    0.016

ALIGNMENTS
>gb|GH228608.1| HVSMEn0021E17f2 Hordeum vulgare rachis cDNA library HVSMEn (HVcDNA0015)2 
Hordeum vulgare subsp. vulgare cDNA clone HV__Ea0047F14r, 
mRNA sequence.
Length=625

 Score = 37.4 bits (40),  Expect = 0.004
 Identities = 20/20 (100%), Gaps = 0/20 (0%)
 Strand=Plus/Minus

Query  1    TGACAGAAGAGAGAGAGCAT  20
            ||||||||||||||||||||
Sbjct  249  TGACAGAAGAGAGAGAGCAT  230


>gb|BQ665502.1| HX03O09u HX Hordeum vulgare subsp. vulgare cDNA clone HX03O09 
3-PRIME, mRNA sequence.
Length=556

 Score = 37.4 bits (40),  Expect = 0.004
 Identities = 20/20 (100%), Gaps = 0/20 (0%)
 Strand=Plus/Plus

Query  1    TGACAGAAGAGAGAGAGCAT  20
            ||||||||||||||||||||
Sbjct  535  TGACAGAAGAGAGAGAGCAT  554


>dbj|BJ485673.1| BJ485673 K. Sato unpublished cDNA library, strain H602 adult, 
heading stage top three leaves Hordeum vulgare subsp. spontaneum 
cDNA clone bah58a16 3', mRNA sequence.
Length=638

 Score = 37.4 bits (40),  Expect = 0.004
 Identities = 20/20 (100%), Gaps = 0/20 (0%)
 Strand=Plus/Plus

Query  1    TGACAGAAGAGAGAGAGCAT  20
            ||||||||||||||||||||
Sbjct  480  TGACAGAAGAGAGAGAGCAT  499


>dbj|AV910992.1| AV910992 K. Sato unpublished cDNA library, cv. Akashinriki vegetative 
stage leaves Hordeum vulgare subsp. vulgare cDNA clone 
baak11k01 3', mRNA sequence.
Length=672

 Score = 37.4 bits (40),  Expect = 0.004
 Identities = 20/20 (100%), Gaps = 0/20 (0%)
 Strand=Plus/Plus

Query  1    TGACAGAAGAGAGAGAGCAT  20
            ||||||||||||||||||||
Sbjct  456  TGACAGAAGAGAGAGAGCAT  475


>dbj|AV909109.1| AV909109 K. Sato unpublished cDNA library, cv. Akashinriki vegetative 
stage leaves Hordeum vulgare subsp. vulgare cDNA clone 
baak11k01 5', mRNA sequence.
Length=599

 Score = 37.4 bits (40),  Expect = 0.004
 Identities = 20/20 (100%), Gaps = 0/20 (0%)
 Strand=Plus/Minus

Query  1    TGACAGAAGAGAGAGAGCAT  20
            ||||||||||||||||||||
Sbjct  240  TGACAGAAGAGAGAGAGCAT  221


>gb|GH218557.1| HVSMEg0012M18f2 Hordeum vulgare pre-anthesis spike (white to 
yellow anther) cDNA library HVSMEg (HVcDNA0008)2 Hordeum vulgare 
subsp. vulgare cDNA clone HV__Ea0024F02r, mRNA sequence.
Length=544

 Score = 35.6 bits (38),  Expect = 0.016
 Identities = 19/19 (100%), Gaps = 0/19 (0%)
 Strand=Plus/Minus

Query  1    TGACAGAAGAGAGAGAGCA  19
            |||||||||||||||||||
Sbjct  394  TGACAGAAGAGAGAGAGCA  376


>gb|FD528446.1| RUS97G03w HZ Hordeum vulgare subsp. vulgare cDNA clone HZ50G12, 
mRNA sequence.
Length=699

 Score = 35.6 bits (38),  Expect = 0.016
 Identities = 19/19 (100%), Gaps = 0/19 (0%)
 Strand=Plus/Plus

Query  1    TGACAGAAGAGAGAGAGCA  19
            |||||||||||||||||||
Sbjct  434  TGACAGAAGAGAGAGAGCA  452


>gb|FD526024.1| RUS83E02w HZ Hordeum vulgare subsp. vulgare cDNA clone HZ37D02, 
mRNA sequence.
Length=700

 Score = 35.6 bits (38),  Expect = 0.016
 Identities = 19/19 (100%), Gaps = 0/19 (0%)
 Strand=Plus/Plus

Query  1    TGACAGAAGAGAGAGAGCA  19
            |||||||||||||||||||
Sbjct  327  TGACAGAAGAGAGAGAGCA  345


>gb|FD527301.1| RUS87A08w HZ Hordeum vulgare subsp. vulgare cDNA clone HZ41A18, 
mRNA sequence.
Length=614

 Score = 35.6 bits (38),  Expect = 0.016
 Identities = 19/19 (100%), Gaps = 0/19 (0%)
 Strand=Plus/Plus

Query  1    TGACAGAAGAGAGAGAGCA  19
            |||||||||||||||||||
Sbjct  448  TGACAGAAGAGAGAGAGCA  466


>gb|EX597081.1| HDP15L02w HDP Hordeum vulgare subsp. vulgare cDNA clone HDP15L02, 
mRNA sequence.
Length=599

 Score = 35.6 bits (38),  Expect = 0.016
 Identities = 19/19 (100%), Gaps = 0/19 (0%)
 Strand=Plus/Minus

Query  1    TGACAGAAGAGAGAGAGCA  19
            |||||||||||||||||||
Sbjct  187  TGACAGAAGAGAGAGAGCA  169


>gb|EX597080.1| HDP15L02T HDP Hordeum vulgare subsp. vulgare cDNA clone HDP15L02, 
mRNA sequence.
Length=682

 Score = 35.6 bits (38),  Expect = 0.016
 Identities = 19/19 (100%), Gaps = 0/19 (0%)
 Strand=Plus/Plus

Query  1    TGACAGAAGAGAGAGAGCA  19
            |||||||||||||||||||
Sbjct  494  TGACAGAAGAGAGAGAGCA  512


>gb|EX598089.1| HDP11D21T HDP Hordeum vulgare subsp. vulgare cDNA clone HDP11D21, 
mRNA sequence.
Length=552

 Score = 35.6 bits (38),  Expect = 0.016
 Identities = 19/19 (100%), Gaps = 0/19 (0%)
 Strand=Plus/Minus

Query  1    TGACAGAAGAGAGAGAGCA  19
            |||||||||||||||||||
Sbjct  260  TGACAGAAGAGAGAGAGCA  242


>gb|CA032492.1| HX13D15r HX Hordeum vulgare subsp. vulgare cDNA clone HX13D15 
5-PRIME, mRNA sequence.
Length=647

 Score = 35.6 bits (38),  Expect = 0.016
 Identities = 19/19 (100%), Gaps = 0/19 (0%)
 Strand=Plus/Minus

Query  1    TGACAGAAGAGAGAGAGCA  19
            |||||||||||||||||||
Sbjct  542  TGACAGAAGAGAGAGAGCA  524


>gb|CA020690.1| HZ37D02r HZ Hordeum vulgare subsp. vulgare cDNA clone HZ37D02 
5-PRIME, mRNA sequence.
Length=515

 Score = 35.6 bits (38),  Expect = 0.016
 Identities = 19/19 (100%), Gaps = 0/19 (0%)
 Strand=Plus/Minus

Query  1    TGACAGAAGAGAGAGAGCA  19
            |||||||||||||||||||
Sbjct  458  TGACAGAAGAGAGAGAGCA  440


>dbj|BJ478354.1| BJ478354 K. Sato unpublished cDNA library, strain H602 adult, 
heading stage top three leaves Hordeum vulgare subsp. spontaneum 
cDNA clone bah43j04 5', mRNA sequence.
Length=418

 Score = 35.6 bits (38),  Expect = 0.016
 Identities = 19/19 (100%), Gaps = 0/19 (0%)
 Strand=Plus/Minus

Query  1    TGACAGAAGAGAGAGAGCA  19
            |||||||||||||||||||
Sbjct  344  TGACAGAAGAGAGAGAGCA  326


>gb|BF258419.2| HVSMEf0015K19f Hordeum vulgare seedling root EST library HVcDNA0007 
(Etiolated and unstressed) Hordeum vulgare subsp. vulgare 
cDNA clone HVSMEf0015K19f, mRNA sequence.
Length=902

 Score = 35.6 bits (38),  Expect = 0.016
 Identities = 19/19 (100%), Gaps = 0/19 (0%)
 Strand=Plus/Minus

Query  1    TGACAGAAGAGAGAGAGCA  19
            |||||||||||||||||||
Sbjct  203  TGACAGAAGAGAGAGAGCA  185


>gb|BE060620.2| HVSMEg0012M18f Hordeum vulgare pre-anthesis spike EST library 
HVcDNA0008 (white to yellow anther) Hordeum vulgare subsp. 
vulgare cDNA clone HVSMEg0012M18f, mRNA sequence.
Length=722

 Score = 35.6 bits (38),  Expect = 0.016
 Identities = 19/19 (100%), Gaps = 0/19 (0%)
 Strand=Plus/Minus

Query  1    TGACAGAAGAGAGAGAGCA  19
            |||||||||||||||||||
Sbjct  398  TGACAGAAGAGAGAGAGCA  380


Query=   vvi-miR169v MIMAT0006552
Length=21


                                                                   Score     E
Sequences producing significant alignments:                       (Bits)  Value

dbj|BJ482409.1|  BJ482409 K. Sato unpublished cDNA library, st...  35.6    0.016

ALIGNMENTS
>dbj|BJ482409.1| BJ482409 K. Sato unpublished cDNA library, strain H602 adult, 
heading stage top three leaves Hordeum vulgare subsp. spontaneum 
cDNA clone bah35c05 3', mRNA sequence.
Length=605

 Score = 35.6 bits (38),  Expect = 0.016
 Identities = 19/19 (100%), Gaps = 0/19 (0%)
 Strand=Plus/Plus

Query  1    AAGCCAAGGATGAATTGCC  19
            |||||||||||||||||||
Sbjct  258  AAGCCAAGGATGAATTGCC  276


Query=   vvi-miR166a MIMAT0005662
Length=21


                                                                   Score     E
Sequences producing significant alignments:                       (Bits)  Value

dbj|BY841849.1|  BY841849 Etiolated seedling shoot Hordeum vul...  35.6    0.016
gb|BQ760548.1|  EBro03_SQ001_G05_R root, 3 week, waterlogged, ...  35.6    0.016

ALIGNMENTS
>dbj|BY841849.1| BY841849 Etiolated seedling shoot Hordeum vulgare subsp. vulgare 
cDNA clone baet63d10 5', mRNA sequence.
Length=407

 Score = 35.6 bits (38),  Expect = 0.016
 Identities = 19/19 (100%), Gaps = 0/19 (0%)
 Strand=Plus/Plus

Query  1    TCGGACCAGGCTTCATTCC  19
            |||||||||||||||||||
Sbjct  138  TCGGACCAGGCTTCATTCC  156


>gb|BQ760548.1| EBro03_SQ001_G05_R root, 3 week, waterlogged, cv Optic, EBro03 
Hordeum vulgare subsp. vulgare cDNA clone EBro03_SQ001_G05 
5', mRNA sequence.
Length=433

 Score = 35.6 bits (38),  Expect = 0.016
 Identities = 19/19 (100%), Gaps = 0/19 (0%)
 Strand=Plus/Plus

Query  1    TCGGACCAGGCTTCATTCC  19
            |||||||||||||||||||
Sbjct  136  TCGGACCAGGCTTCATTCC  154


Query=   vvi-miR171i MIMAT0005698
Length=21


                                                                   Score     E
Sequences producing significant alignments:                       (Bits)  Value

gb|CA009309.1|  HU13M08r HU Hordeum vulgare subsp. vulgare cDN...  33.7    0.055

ALIGNMENTS
>gb|CA009309.1| HU13M08r HU Hordeum vulgare subsp. vulgare cDNA clone HU13M08 
5-PRIME, mRNA sequence.
Length=621

 Score = 33.7 bits (36),  Expect = 0.055
 Identities = 18/18 (100%), Gaps = 0/18 (0%)
 Strand=Plus/Plus

Query  1    TTGAGCCGTGCCAATATC  18
            ||||||||||||||||||
Sbjct  397  TTGAGCCGTGCCAATATC  414


Query=   osa-miR1439 MIMAT0005993
Length=21


                                                                   Score     E
Sequences producing significant alignments:                       (Bits)  Value

gb|GH215029.1|  HVSMEf0008P19f2 Hordeum vulgare seedling root ...  35.6    0.016
gb|BU984969.1|  HF05L07r HF Hordeum vulgare subsp. vulgare cDN...  35.6    0.016
dbj|BJ473266.1|  BJ473266 K. Sato unpublished cDNA library, cv...  35.6    0.016
dbj|BJ472225.1|  BJ472225 K. Sato unpublished cDNA library, cv...  35.6    0.016
dbj|BJ471375.1|  BJ471375 K. Sato unpublished cDNA library, cv...  35.6    0.016
dbj|BJ470543.1|  BJ470543 K. Sato unpublished cDNA library, cv...  35.6    0.016
gb|BF256174.1|  HVSMEf0008P19f Hordeum vulgare seedling root E...  35.6    0.016
dbj|BY863662.1|  BY863662 Etiolated seedling shoot Hordeum vul...  33.7    0.055
dbj|BY874243.1|  BY874243 Germination shoots Hordeum vulgare s...  33.7    0.055
gb|CD664034.1|  UCRHV18_07ca08_b1 Drought-stressed Dicktoo bar...  33.7    0.055
gb|BQ658389.1|  HB09F16w BC Hordeum vulgare subsp. vulgare cDN...  33.7    0.055
gb|BQ658360.1|  HB09H17w BC Hordeum vulgare subsp. vulgare cDN...  33.7    0.055
dbj|BJ486131.1|  BJ486131 K. Sato unpublished cDNA library, st...  33.7    0.055
dbj|AV836203.1|  AV836203 K. Sato unpublished cDNA library: Ho...  33.7    0.055

ALIGNMENTS
>gb|GH215029.1| HVSMEf0008P19f2 Hordeum vulgare seedling root (etiolated unstressed) 
cDNA library HVSMEf (HVcDNA0007)2 Hordeum vulgare subsp. 
vulgare cDNA clone HV__Ea0017J08r, mRNA sequence.
Length=536

 Score = 35.6 bits (38),  Expect = 0.016
 Identities = 19/19 (100%), Gaps = 0/19 (0%)
 Strand=Plus/Minus

Query  1    TTTTGGAACGGAGTGAGTA  19
            |||||||||||||||||||
Sbjct  396  TTTTGGAACGGAGTGAGTA  378


>gb|BU984969.1| HF05L07r HF Hordeum vulgare subsp. vulgare cDNA clone HF05L07 
5-PRIME, mRNA sequence.
Length=508

 Score = 35.6 bits (38),  Expect = 0.016
 Identities = 19/19 (100%), Gaps = 0/19 (0%)
 Strand=Plus/Plus

Query  1   TTTTGGAACGGAGTGAGTA  19
           |||||||||||||||||||
Sbjct  37  TTTTGGAACGGAGTGAGTA  55


>dbj|BJ473266.1| BJ473266 K. Sato unpublished cDNA library, cv. Haruna Nijo adult, 
heading stage top three leaves Hordeum vulgare subsp. vulgare 
cDNA clone baal41g22 5', mRNA sequence.
Length=579

 Score = 35.6 bits (38),  Expect = 0.016
 Identities = 19/19 (100%), Gaps = 0/19 (0%)
 Strand=Plus/Minus

Query  1    TTTTGGAACGGAGTGAGTA  19
            |||||||||||||||||||
Sbjct  573  TTTTGGAACGGAGTGAGTA  555


>dbj|BJ472225.1| BJ472225 K. Sato unpublished cDNA library, cv. Haruna Nijo adult, 
heading stage top three leaves Hordeum vulgare subsp. vulgare 
cDNA clone baal32o09 5', mRNA sequence.
Length=622

 Score = 35.6 bits (38),  Expect = 0.016
 Identities = 19/19 (100%), Gaps = 0/19 (0%)
 Strand=Plus/Minus

Query  1    TTTTGGAACGGAGTGAGTA  19
            |||||||||||||||||||
Sbjct  616  TTTTGGAACGGAGTGAGTA  598


>dbj|BJ471375.1| BJ471375 K. Sato unpublished cDNA library, cv. Haruna Nijo adult, 
heading stage top three leaves Hordeum vulgare subsp. vulgare 
cDNA clone baal18b03 5', mRNA sequence.
Length=620

 Score = 35.6 bits (38),  Expect = 0.016
 Identities = 19/19 (100%), Gaps = 0/19 (0%)
 Strand=Plus/Minus

Query  1    TTTTGGAACGGAGTGAGTA  19
            |||||||||||||||||||
Sbjct  614  TTTTGGAACGGAGTGAGTA  596


>dbj|BJ470543.1| BJ470543 K. Sato unpublished cDNA library, cv. Haruna Nijo adult, 
heading stage top three leaves Hordeum vulgare subsp. vulgare 
cDNA clone baal25a18 5', mRNA sequence.
Length=591

 Score = 35.6 bits (38),  Expect = 0.016
 Identities = 19/19 (100%), Gaps = 0/19 (0%)
 Strand=Plus/Minus

Query  1    TTTTGGAACGGAGTGAGTA  19
            |||||||||||||||||||
Sbjct  585  TTTTGGAACGGAGTGAGTA  567


>gb|BF256174.1| HVSMEf0008P19f Hordeum vulgare seedling root EST library HVcDNA0007 
(Etiolated and unstressed) Hordeum vulgare subsp. vulgare 
cDNA clone HVSMEf0008P19f, mRNA sequence.
Length=887

 Score = 35.6 bits (38),  Expect = 0.016
 Identities = 19/19 (100%), Gaps = 0/19 (0%)
 Strand=Plus/Minus

Query  1    TTTTGGAACGGAGTGAGTA  19
            |||||||||||||||||||
Sbjct  398  TTTTGGAACGGAGTGAGTA  380


>dbj|BY863662.1| BY863662 Etiolated seedling shoot Hordeum vulgare subsp. vulgare 
cDNA clone baet63e04 3', mRNA sequence.
Length=442

 Score = 33.7 bits (36),  Expect = 0.055
 Identities = 20/21 (95%), Gaps = 0/21 (0%)
 Strand=Plus/Plus

Query  1   TTTTGGAACGGAGTGAGTATT  21
           ||||||||||||| |||||||
Sbjct  25  TTTTGGAACGGAGGGAGTATT  45


>dbj|BY874243.1| BY874243 Germination shoots Hordeum vulgare subsp. vulgare cDNA 
clone bastl01f09 3', mRNA sequence.
Length=415

 Score = 33.7 bits (36),  Expect = 0.055
 Identities = 20/21 (95%), Gaps = 0/21 (0%)
 Strand=Plus/Plus

Query  1    TTTTGGAACGGAGTGAGTATT  21
            |||||| ||||||||||||||
Sbjct  123  TTTTGGGACGGAGTGAGTATT  143


>gb|CD664034.1| UCRHV18_07ca08_b1 Drought-stressed Dicktoo barley epidermis cDNA 
library Hordeum vulgare subsp. vulgare cDNA clone UCRHV18_07ca08, 
mRNA sequence.
Length=760

 Score = 33.7 bits (36),  Expect = 0.055
 Identities = 20/21 (95%), Gaps = 0/21 (0%)
 Strand=Plus/Minus

Query  1    TTTTGGAACGGAGTGAGTATT  21
            ||||||||||||| |||||||
Sbjct  503  TTTTGGAACGGAGAGAGTATT  483


>gb|BQ658389.1| HB09F16w BC Hordeum vulgare subsp. vulgare cDNA clone HB09F16 
3-PRIME, mRNA sequence.
Length=541

 Score = 33.7 bits (36),  Expect = 0.055
 Identities = 20/21 (95%), Gaps = 0/21 (0%)
 Strand=Plus/Plus

Query  1    TTTTGGAACGGAGTGAGTATT  21
            |||||| ||||||||||||||
Sbjct  126  TTTTGGGACGGAGTGAGTATT  146


>gb|BQ658360.1| HB09H17w BC Hordeum vulgare subsp. vulgare cDNA clone HB09H17 
3-PRIME, mRNA sequence.
Length=567

 Score = 33.7 bits (36),  Expect = 0.055
 Identities = 20/21 (95%), Gaps = 0/21 (0%)
 Strand=Plus/Plus

Query  1    TTTTGGAACGGAGTGAGTATT  21
            |||||| ||||||||||||||
Sbjct  126  TTTTGGGACGGAGTGAGTATT  146


>dbj|BJ486131.1| BJ486131 K. Sato unpublished cDNA library, strain H602 adult, 
heading stage top three leaves Hordeum vulgare subsp. spontaneum 
cDNA clone bah60h10 3', mRNA sequence.
Length=687

 Score = 33.7 bits (36),  Expect = 0.055
 Identities = 20/21 (95%), Gaps = 0/21 (0%)
 Strand=Plus/Minus

Query  1    TTTTGGAACGGAGTGAGTATT  21
            ||| |||||||||||||||||
Sbjct  121  TTTAGGAACGGAGTGAGTATT  101


>dbj|AV836203.1| AV836203 K. Sato unpublished cDNA library: Hordeum vulgare subsp. 
spontaneum top three leaves adult, heading stage Hordeum 
vulgare subsp. spontaneum cDNA clone bah39l24, mRNA sequence.
Length=609

 Score = 33.7 bits (36),  Expect = 0.055
 Identities = 20/21 (95%), Gaps = 0/21 (0%)
 Strand=Plus/Minus

Query  1   TTTTGGAACGGAGTGAGTATT  21
           ||| |||||||||||||||||
Sbjct  39  TTTAGGAACGGAGTGAGTATT  19


Query=   osa-miR819c MIMAT0004070
Length=22


                                                                   Score     E
Sequences producing significant alignments:                       (Bits)  Value

gb|BF254890.3|  HVSMEf0005F09f Hordeum vulgare seedling root E...  41.0    4e-04

ALIGNMENTS
>gb|BF254890.3| HVSMEf0005F09f Hordeum vulgare seedling root EST library HVcDNA0007 
(Etiolated and unstressed) Hordeum vulgare subsp. vulgare 
cDNA clone HVSMEf0005F09f, mRNA sequence.
Length=876

 Score = 41.0 bits (44),  Expect = 4e-04
 Identities = 22/22 (100%), Gaps = 0/22 (0%)
 Strand=Plus/Plus

Query  1    TCAGGTTATAAGACTTTCTAGC  22
            ||||||||||||||||||||||
Sbjct  434  TCAGGTTATAAGACTTTCTAGC  455


Query=   osa-miR159c MIMAT0001024
Length=21


                                                                   Score     E
Sequences producing significant alignments:                       (Bits)  Value

emb|AJ475696.1|  AJ475696 S00008 Hordeum vulgare cDNA clone S0...  33.7    0.055
dbj|BJ456281.1|  BJ456281 K. Sato unpublished cDNA library, cv...  33.7    0.055
dbj|BJ448559.1|  BJ448559 K. Sato unpublished cDNA library, cv...  33.7    0.055

ALIGNMENTS
>emb|AJ475696.1| AJ475696 S00008 Hordeum vulgare cDNA clone S0000800055A04F1, 
mRNA sequence.
Length=420

 Score = 33.7 bits (36),  Expect = 0.055
 Identities = 18/18 (100%), Gaps = 0/18 (0%)
 Strand=Plus/Plus

Query  2   TTGGATTGAAGGGAGCTC  19
           ||||||||||||||||||
Sbjct  23  TTGGATTGAAGGGAGCTC  40


>dbj|BJ456281.1| BJ456281 K. Sato unpublished cDNA library, cv. Akashinriki vegetative 
stage leaves Hordeum vulgare subsp. vulgare cDNA clone 
baak20g06 3', mRNA sequence.
Length=597

 Score = 33.7 bits (36),  Expect = 0.055
 Identities = 18/18 (100%), Gaps = 0/18 (0%)
 Strand=Plus/Minus

Query  2    TTGGATTGAAGGGAGCTC  19
            ||||||||||||||||||
Sbjct  221  TTGGATTGAAGGGAGCTC  204


>dbj|BJ448559.1| BJ448559 K. Sato unpublished cDNA library, cv. Akashinriki vegetative 
stage leaves Hordeum vulgare subsp. vulgare cDNA clone 
baak20g06 5', mRNA sequence.
Length=622

 Score = 33.7 bits (36),  Expect = 0.055
 Identities = 18/18 (100%), Gaps = 0/18 (0%)
 Strand=Plus/Plus

Query  2    TTGGATTGAAGGGAGCTC  19
            ||||||||||||||||||
Sbjct  377  TTGGATTGAAGGGAGCTC  394


Query=   osa-miR444c.2 MIMAT0005970
Length=21


                                                                   Score     E
Sequences producing significant alignments:                       (Bits)  Value

gb|DN188095.1|  HO24A05w HO Hordeum vulgare cDNA clone HO24A05...  33.7    0.055

ALIGNMENTS
>gb|DN188095.1| HO24A05w HO Hordeum vulgare cDNA clone HO24A05 3-PRIME, mRNA 
sequence.
Length=677

 Score = 33.7 bits (36),  Expect = 0.055
 Identities = 20/21 (95%), Gaps = 0/21 (0%)
 Strand=Plus/Minus

Query  1    TGCAGTTGTTGTCTCAAGCTT  21
            |||||||| ||||||||||||
Sbjct  491  TGCAGTTGCTGTCTCAAGCTT  471


Query=   osa-miR1871 MIMAT0007824
Length=24


                                                                   Score     E
Sequences producing significant alignments:                       (Bits)  Value

gb|EX575651.1|  HDP14H10T HDP Hordeum vulgare subsp. vulgare c...  35.6    0.016
gb|EX594871.1|  HDP28L06w HDP Hordeum vulgare subsp. vulgare c...  33.7    0.055
gb|EX594870.1|  HDP28L06T HDP Hordeum vulgare subsp. vulgare c...  33.7    0.055

ALIGNMENTS
>gb|EX575651.1| HDP14H10T HDP Hordeum vulgare subsp. vulgare cDNA clone HDP14H10, 
mRNA sequence.
Length=695

 Score = 35.6 bits (38),  Expect = 0.016
 Identities = 19/19 (100%), Gaps = 0/19 (0%)
 Strand=Plus/Minus

Query  2    TGGCTCTGATATCATGTTG  20
            |||||||||||||||||||
Sbjct  476  TGGCTCTGATATCATGTTG  458


>gb|EX594871.1| HDP28L06w HDP Hordeum vulgare subsp. vulgare cDNA clone HDP28L06, 
mRNA sequence.
Length=699

 Score = 33.7 bits (36),  Expect = 0.055
 Identities = 18/18 (100%), Gaps = 0/18 (0%)
 Strand=Plus/Plus

Query  2    TGGCTCTGATATCATGTT  19
            ||||||||||||||||||
Sbjct  280  TGGCTCTGATATCATGTT  297


>gb|EX594870.1| HDP28L06T HDP Hordeum vulgare subsp. vulgare cDNA clone HDP28L06, 
mRNA sequence.
Length=699

 Score = 33.7 bits (36),  Expect = 0.055
 Identities = 18/18 (100%), Gaps = 0/18 (0%)
 Strand=Plus/Minus

Query  2    TGGCTCTGATATCATGTT  19
            ||||||||||||||||||
Sbjct  477  TGGCTCTGATATCATGTT  460


Query=   osa-miR159d MIMAT0001025
Length=21


                                                                   Score     E
Sequences producing significant alignments:                       (Bits)  Value

emb|AJ475696.1|  AJ475696 S00008 Hordeum vulgare cDNA clone S0...  33.7    0.055
dbj|BJ456281.1|  BJ456281 K. Sato unpublished cDNA library, cv...  33.7    0.055
dbj|BJ448559.1|  BJ448559 K. Sato unpublished cDNA library, cv...  33.7    0.055

ALIGNMENTS
>emb|AJ475696.1| AJ475696 S00008 Hordeum vulgare cDNA clone S0000800055A04F1, 
mRNA sequence.
Length=420

 Score = 33.7 bits (36),  Expect = 0.055
 Identities = 18/18 (100%), Gaps = 0/18 (0%)
 Strand=Plus/Plus

Query  2   TTGGATTGAAGGGAGCTC  19
           ||||||||||||||||||
Sbjct  23  TTGGATTGAAGGGAGCTC  40


>dbj|BJ456281.1| BJ456281 K. Sato unpublished cDNA library, cv. Akashinriki vegetative 
stage leaves Hordeum vulgare subsp. vulgare cDNA clone 
baak20g06 3', mRNA sequence.
Length=597

 Score = 33.7 bits (36),  Expect = 0.055
 Identities = 18/18 (100%), Gaps = 0/18 (0%)
 Strand=Plus/Minus

Query  2    TTGGATTGAAGGGAGCTC  19
            ||||||||||||||||||
Sbjct  221  TTGGATTGAAGGGAGCTC  204


>dbj|BJ448559.1| BJ448559 K. Sato unpublished cDNA library, cv. Akashinriki vegetative 
stage leaves Hordeum vulgare subsp. vulgare cDNA clone 
baak20g06 5', mRNA sequence.
Length=622

 Score = 33.7 bits (36),  Expect = 0.055
 Identities = 18/18 (100%), Gaps = 0/18 (0%)
 Strand=Plus/Plus

Query  2    TTGGATTGAAGGGAGCTC  19
            ||||||||||||||||||
Sbjct  377  TTGGATTGAAGGGAGCTC  394


Query=   osa-miR2091-5p MIMAT0010046
Length=21


                                                                   Score     E
Sequences producing significant alignments:                       (Bits)  Value

gb|BU999635.1|  HI15C20r HI Hordeum vulgare subsp. vulgare cDN...  33.7    0.055
gb|BI952042.1|  HVSMEm0004F02f Hordeum vulgare green seedling ...  33.7    0.055

ALIGNMENTS
>gb|BU999635.1| HI15C20r HI Hordeum vulgare subsp. vulgare cDNA clone HI15C20 
5-PRIME, mRNA sequence.
Length=583

 Score = 33.7 bits (36),  Expect = 0.055
 Identities = 18/18 (100%), Gaps = 0/18 (0%)
 Strand=Plus/Minus

Query  2    CAACCGAGCCGAGGAGGA  19
            ||||||||||||||||||
Sbjct  271  CAACCGAGCCGAGGAGGA  254


>gb|BI952042.1| HVSMEm0004F02f Hordeum vulgare green seedling EST library HVcDNA0014 
(Blumeria infected) Hordeum vulgare subsp. vulgare cDNA 
clone HVSMEm0004F02f, mRNA sequence.
Length=937

 Score = 33.7 bits (36),  Expect = 0.055
 Identities = 18/18 (100%), Gaps = 0/18 (0%)
 Strand=Plus/Plus

Query  4    ACCGAGCCGAGGAGGAGG  21
            ||||||||||||||||||
Sbjct  90   ACCGAGCCGAGGAGGAGG  107


Query=   osa-miR159a.1 MIMAT0001022
Length=21


                                                                   Score     E
Sequences producing significant alignments:                       (Bits)  Value

emb|AJ475696.1|  AJ475696 S00008 Hordeum vulgare cDNA clone S0...  39.2    0.001
dbj|BJ456281.1|  BJ456281 K. Sato unpublished cDNA library, cv...  39.2    0.001
dbj|BJ448559.1|  BJ448559 K. Sato unpublished cDNA library, cv...  39.2    0.001

ALIGNMENTS
>emb|AJ475696.1| AJ475696 S00008 Hordeum vulgare cDNA clone S0000800055A04F1, 
mRNA sequence.
Length=420

 Score = 39.2 bits (42),  Expect = 0.001
 Identities = 21/21 (100%), Gaps = 0/21 (0%)
 Strand=Plus/Plus

Query  1   TTTGGATTGAAGGGAGCTCTG  21
           |||||||||||||||||||||
Sbjct  22  TTTGGATTGAAGGGAGCTCTG  42


>dbj|BJ456281.1| BJ456281 K. Sato unpublished cDNA library, cv. Akashinriki vegetative 
stage leaves Hordeum vulgare subsp. vulgare cDNA clone 
baak20g06 3', mRNA sequence.
Length=597

 Score = 39.2 bits (42),  Expect = 0.001
 Identities = 21/21 (100%), Gaps = 0/21 (0%)
 Strand=Plus/Minus

Query  1    TTTGGATTGAAGGGAGCTCTG  21
            |||||||||||||||||||||
Sbjct  222  TTTGGATTGAAGGGAGCTCTG  202


>dbj|BJ448559.1| BJ448559 K. Sato unpublished cDNA library, cv. Akashinriki vegetative 
stage leaves Hordeum vulgare subsp. vulgare cDNA clone 
baak20g06 5', mRNA sequence.
Length=622

 Score = 39.2 bits (42),  Expect = 0.001
 Identities = 21/21 (100%), Gaps = 0/21 (0%)
 Strand=Plus/Plus

Query  1    TTTGGATTGAAGGGAGCTCTG  21
            |||||||||||||||||||||
Sbjct  376  TTTGGATTGAAGGGAGCTCTG  396


Query=   osa-miR2102-5p MIMAT0010068
Length=20


                                                                   Score     E
Sequences producing significant alignments:                       (Bits)  Value

gb|BF621506.1|  HVSMEa0011D14f Hordeum vulgare seedling shoot ...  33.7    0.055

ALIGNMENTS
>gb|BF621506.1| HVSMEa0011D14f Hordeum vulgare seedling shoot EST library HVcDNA0001 
(Cold stress) Hordeum vulgare subsp. vulgare cDNA clone 
HVSMEa0011D14f, mRNA sequence.
Length=882

 Score = 33.7 bits (36),  Expect = 0.055
 Identities = 18/18 (100%), Gaps = 0/18 (0%)
 Strand=Plus/Plus

Query  2   GGCAAGCCGCCGCCGCCA  19
           ||||||||||||||||||
Sbjct  17  GGCAAGCCGCCGCCGCCA  34


Query=   osa-miR818b MIMAT0004064
Length=22


                                                                   Score     E
Sequences producing significant alignments:                       (Bits)  Value

gb|EX600769.1|  HDP42H12T HDP Hordeum vulgare subsp. vulgare c...  35.6    0.016
gb|CB863041.1|  HH01K18u HH Hordeum vulgare cDNA clone HH01K18...  35.6    0.016
gb|CB862673.1|  HH03I11u HH Hordeum vulgare cDNA clone HH03I11...  35.6    0.016
dbj|AV834592.1|  AV834592 K. Sato unpublished cDNA library: Ho...  35.6    0.016
dbj|BJ482549.1|  BJ482549 K. Sato unpublished cDNA library, st...  33.7    0.055
dbj|AV832941.1|  AV832941 K. Sato unpublished cDNA library: Ho...  33.7    0.055

ALIGNMENTS
>gb|EX600769.1| HDP42H12T HDP Hordeum vulgare subsp. vulgare cDNA clone HDP42H12, 
mRNA sequence.
Length=544

 Score = 35.6 bits (38),  Expect = 0.016
 Identities = 19/19 (100%), Gaps = 0/19 (0%)
 Strand=Plus/Minus

Query  4   CCCTTATATTATGGGACGG  22
           |||||||||||||||||||
Sbjct  54  CCCTTATATTATGGGACGG  36


>gb|CB863041.1| HH01K18u HH Hordeum vulgare cDNA clone HH01K18 3-PRIME, mRNA 
sequence.
Length=676

 Score = 35.6 bits (38),  Expect = 0.016
 Identities = 19/19 (100%), Gaps = 0/19 (0%)
 Strand=Plus/Minus

Query  4   CCCTTATATTATGGGACGG  22
           |||||||||||||||||||
Sbjct  47  CCCTTATATTATGGGACGG  29


>gb|CB862673.1| HH03I11u HH Hordeum vulgare cDNA clone HH03I11 3-PRIME, mRNA 
sequence.
Length=596

 Score = 35.6 bits (38),  Expect = 0.016
 Identities = 19/19 (100%), Gaps = 0/19 (0%)
 Strand=Plus/Minus

Query  4   CCCTTATATTATGGGACGG  22
           |||||||||||||||||||
Sbjct  34  CCCTTATATTATGGGACGG  16


>dbj|AV834592.1| AV834592 K. Sato unpublished cDNA library: Hordeum vulgare subsp. 
vulgare shoots germination Hordeum vulgare subsp. vulgare 
cDNA clone bags3l23, mRNA sequence.
Length=699

 Score = 35.6 bits (38),  Expect = 0.016
 Identities = 19/19 (100%), Gaps = 0/19 (0%)
 Strand=Plus/Minus

Query  4   CCCTTATATTATGGGACGG  22
           |||||||||||||||||||
Sbjct  50  CCCTTATATTATGGGACGG  32


>dbj|BJ482549.1| BJ482549 K. Sato unpublished cDNA library, strain H602 adult, 
heading stage top three leaves Hordeum vulgare subsp. spontaneum 
cDNA clone bah40a22 3', mRNA sequence.
Length=580

 Score = 33.7 bits (36),  Expect = 0.055
 Identities = 18/18 (100%), Gaps = 0/18 (0%)
 Strand=Plus/Plus

Query  5    CCTTATATTATGGGACGG  22
            ||||||||||||||||||
Sbjct  533  CCTTATATTATGGGACGG  550


>dbj|AV832941.1| AV832941 K. Sato unpublished cDNA library: Hordeum vulgare subsp. 
vulgare top three leaves adult, heading stage Hordeum vulgare 
subsp. vulgare cDNA clone baal3o01, mRNA sequence.
Length=713

 Score = 33.7 bits (36),  Expect = 0.055
 Identities = 18/18 (100%), Gaps = 0/18 (0%)
 Strand=Plus/Plus

Query  5    CCTTATATTATGGGACGG  22
            ||||||||||||||||||
Sbjct  599  CCTTATATTATGGGACGG  616


Query=   osa-miR1848 MIMAT0007768
Length=21


                                                                   Score     E
Sequences producing significant alignments:                       (Bits)  Value

gb|BF622978.3|  HVSMEa0012G14f Hordeum vulgare seedling shoot ...  33.7    0.055

ALIGNMENTS
>gb|BF622978.3| HVSMEa0012G14f Hordeum vulgare seedling shoot EST library HVcDNA0001 
(Cold stress) Hordeum vulgare subsp. vulgare cDNA clone 
HVSMEa0012G14f, mRNA sequence.
Length=492

 Score = 33.7 bits (36),  Expect = 0.055
 Identities = 18/18 (100%), Gaps = 0/18 (0%)
 Strand=Plus/Plus

Query  3    TCGCCGGCGCGCGCGTGC  20
            ||||||||||||||||||
Sbjct  89   TCGCCGGCGCGCGCGTGC  106


Query=   osa-miR442 MIMAT0001605
Length=24


                                                                   Score     E
Sequences producing significant alignments:                       (Bits)  Value

gb|EX580398.1|  HDP26J05T HDP Hordeum vulgare subsp. vulgare c...  33.7    0.055

ALIGNMENTS
>gb|EX580398.1| HDP26J05T HDP Hordeum vulgare subsp. vulgare cDNA clone HDP26J05, 
mRNA sequence.
Length=584

 Score = 33.7 bits (36),  Expect = 0.055
 Identities = 21/23 (91%), Gaps = 0/23 (0%)
 Strand=Plus/Plus

Query  1   TGACGTGTAAATTGCGAGACGAA  23
           |||| |||||||||||||| |||
Sbjct  54  TGACATGTAAATTGCGAGAGGAA  76


Query=   osa-miR2094-5p MIMAT0010052
Length=21


                                                                   Score     E
Sequences producing significant alignments:                       (Bits)  Value

gb|BG365648.2|  HVSMEi0003J11f Hordeum vulgare 20 DAP spike ES...  33.7    0.055

ALIGNMENTS
>gb|BG365648.2| HVSMEi0003J11f Hordeum vulgare 20 DAP spike EST library HVcDNA0010 
(20 DAP) Hordeum vulgare subsp. vulgare cDNA clone HVSMEi0003J11f, 
mRNA sequence.
Length=869

 Score = 33.7 bits (36),  Expect = 0.055
 Identities = 18/18 (100%), Gaps = 0/18 (0%)
 Strand=Plus/Plus

Query  4    CTGCTAGGCTCCTGGGTG  21
            ||||||||||||||||||
Sbjct  613  CTGCTAGGCTCCTGGGTG  630


Query=   osa-miR2102-3p MIMAT0010069
Length=22


                                                                   Score     E
Sequences producing significant alignments:                       (Bits)  Value

gb|BE455168.3|  HVSMEh0096H06f Hordeum vulgare 5-45 DAP spike ...  35.6    0.016

ALIGNMENTS
>gb|BE455168.3| HVSMEh0096H06f Hordeum vulgare 5-45 DAP spike EST library HVcDNA0009 
(5 to 45 DAP) Hordeum vulgare subsp. vulgare cDNA clone 
HVSMEh0096H06f, mRNA sequence.
Length=750

 Score = 35.6 bits (38),  Expect = 0.016
 Identities = 19/19 (100%), Gaps = 0/19 (0%)
 Strand=Plus/Plus

Query  3    TGGTGCCGGTTCCGGTGGC  21
            |||||||||||||||||||
Sbjct  448  TGGTGCCGGTTCCGGTGGC  466


Query=   osa-miR444e MIMAT0005975
Length=21


                                                                   Score     E
Sequences producing significant alignments:                       (Bits)  Value

gb|GH228935.1|  HVSMEn0024P10r2 Hordeum vulgare rachis cDNA li...  39.2    0.001
gb|CB882722.1|  HL02K16w HL Hordeum vulgare subsp. vulgare cDN...  39.2    0.001
gb|CA019616.1|  HV12I24r HV Hordeum vulgare subsp. vulgare cDN...  39.2    0.001
gb|CA008118.1|  HU09P07r HU Hordeum vulgare subsp. vulgare cDN...  39.2    0.001
gb|CA006693.1|  HU05H03r HU Hordeum vulgare subsp. vulgare cDN...  39.2    0.001
gb|BQ765702.1|  EBro03_SQ007_M24_R root, 3 week, waterlogged, ...  39.2    0.001
gb|BQ765438.1|  EBro03_SQ007_M04_R root, 3 week, waterlogged, ...  39.2    0.001
gb|BQ754066.1|  EBca01_SQ002_L15_R carpel, pre-anthesis, no tr...  39.2    0.001
emb|AL504006.1|  AL504006 Hordeum vulgare Barke roots Hordeum ...  39.2    0.001
gb|CX630154.1|  GW001J21r GW Hordeum vulgare cDNA clone GW001J...  37.4    0.004
gb|DN188095.1|  HO24A05w HO Hordeum vulgare cDNA clone HO24A05...  33.7    0.055

ALIGNMENTS
>gb|GH228935.1| HVSMEn0024P10r2 Hordeum vulgare rachis cDNA library HVSMEn (HVcDNA0015)2 
Hordeum vulgare subsp. vulgare cDNA clone HV__Ea0048D04f, 
mRNA sequence.
Length=613

 Score = 39.2 bits (42),  Expect = 0.001
 Identities = 21/21 (100%), Gaps = 0/21 (0%)
 Strand=Plus/Plus

Query  1    TGCAGTTGCTGCCTCAAGCTT  21
            |||||||||||||||||||||
Sbjct  366  TGCAGTTGCTGCCTCAAGCTT  386


>gb|CB882722.1| HL02K16w HL Hordeum vulgare subsp. vulgare cDNA clone HL02K16 
3-PRIME, mRNA sequence.
Length=634

 Score = 39.2 bits (42),  Expect = 0.001
 Identities = 21/21 (100%), Gaps = 0/21 (0%)
 Strand=Plus/Plus

Query  1    TGCAGTTGCTGCCTCAAGCTT  21
            |||||||||||||||||||||
Sbjct  207  TGCAGTTGCTGCCTCAAGCTT  227


>gb|CA019616.1| HV12I24r HV Hordeum vulgare subsp. vulgare cDNA clone HV12I24 
5-PRIME, mRNA sequence.
Length=555

 Score = 39.2 bits (42),  Expect = 0.001
 Identities = 21/21 (100%), Gaps = 0/21 (0%)
 Strand=Plus/Plus

Query  1    TGCAGTTGCTGCCTCAAGCTT  21
            |||||||||||||||||||||
Sbjct  199  TGCAGTTGCTGCCTCAAGCTT  219


>gb|CA008118.1| HU09P07r HU Hordeum vulgare subsp. vulgare cDNA clone HU09P07 
5-PRIME, mRNA sequence.
Length=638

 Score = 39.2 bits (42),  Expect = 0.001
 Identities = 21/21 (100%), Gaps = 0/21 (0%)
 Strand=Plus/Plus

Query  1    TGCAGTTGCTGCCTCAAGCTT  21
            |||||||||||||||||||||
Sbjct  215  TGCAGTTGCTGCCTCAAGCTT  235


>gb|CA006693.1| HU05H03r HU Hordeum vulgare subsp. vulgare cDNA clone HU05H03 
5-PRIME, mRNA sequence.
Length=542

 Score = 39.2 bits (42),  Expect = 0.001
 Identities = 21/21 (100%), Gaps = 0/21 (0%)
 Strand=Plus/Plus

Query  1    TGCAGTTGCTGCCTCAAGCTT  21
            |||||||||||||||||||||
Sbjct  446  TGCAGTTGCTGCCTCAAGCTT  466


>gb|BQ765702.1| EBro03_SQ007_M24_R root, 3 week, waterlogged, cv Optic, EBro03 
Hordeum vulgare subsp. vulgare cDNA clone EBro03_SQ007_M24 
5', mRNA sequence.
Length=679

 Score = 39.2 bits (42),  Expect = 0.001
 Identities = 21/21 (100%), Gaps = 0/21 (0%)
 Strand=Plus/Plus

Query  1    TGCAGTTGCTGCCTCAAGCTT  21
            |||||||||||||||||||||
Sbjct  224  TGCAGTTGCTGCCTCAAGCTT  244


>gb|BQ765438.1| EBro03_SQ007_M04_R root, 3 week, waterlogged, cv Optic, EBro03 
Hordeum vulgare subsp. vulgare cDNA clone EBro03_SQ007_M04 
5', mRNA sequence.
Length=675

 Score = 39.2 bits (42),  Expect = 0.001
 Identities = 21/21 (100%), Gaps = 0/21 (0%)
 Strand=Plus/Plus

Query  1    TGCAGTTGCTGCCTCAAGCTT  21
            |||||||||||||||||||||
Sbjct  224  TGCAGTTGCTGCCTCAAGCTT  244


>gb|BQ754066.1| EBca01_SQ002_L15_R carpel, pre-anthesis, no treatment, cv Optic, 
EBca01 Hordeum vulgare subsp. vulgare cDNA clone EBca01_SQ002_L15 
5', mRNA sequence.
Length=357

 Score = 39.2 bits (42),  Expect = 0.001
 Identities = 21/21 (100%), Gaps = 0/21 (0%)
 Strand=Plus/Plus

Query  1    TGCAGTTGCTGCCTCAAGCTT  21
            |||||||||||||||||||||
Sbjct  147  TGCAGTTGCTGCCTCAAGCTT  167


>emb|AL504006.1| AL504006 Hordeum vulgare Barke roots Hordeum vulgare subsp. vulgare 
cDNA clone HW01I03 5', mRNA sequence.
Length=565

 Score = 39.2 bits (42),  Expect = 0.001
 Identities = 21/21 (100%), Gaps = 0/21 (0%)
 Strand=Plus/Plus

Query  1    TGCAGTTGCTGCCTCAAGCTT  21
            |||||||||||||||||||||
Sbjct  215  TGCAGTTGCTGCCTCAAGCTT  235


>gb|CX630154.1| GW001J21r GW Hordeum vulgare cDNA clone GW001J21 5-PRIME, mRNA 
sequence.
Length=430

 Score = 37.4 bits (40),  Expect = 0.004
 Identities = 20/20 (100%), Gaps = 0/20 (0%)
 Strand=Plus/Plus

Query  2    GCAGTTGCTGCCTCAAGCTT  21
            ||||||||||||||||||||
Sbjct  152  GCAGTTGCTGCCTCAAGCTT  171


>gb|DN188095.1| HO24A05w HO Hordeum vulgare cDNA clone HO24A05 3-PRIME, mRNA 
sequence.
Length=677

 Score = 33.7 bits (36),  Expect = 0.055
 Identities = 20/21 (95%), Gaps = 0/21 (0%)
 Strand=Plus/Minus

Query  1    TGCAGTTGCTGCCTCAAGCTT  21
            ||||||||||| |||||||||
Sbjct  491  TGCAGTTGCTGTCTCAAGCTT  471


Query=   osa-miR444d.1 MIMAT0005974
Length=21


                                                                   Score     E
Sequences producing significant alignments:                       (Bits)  Value

gb|GH228935.1|  HVSMEn0024P10r2 Hordeum vulgare rachis cDNA li...  39.2    0.001
gb|CB882722.1|  HL02K16w HL Hordeum vulgare subsp. vulgare cDN...  39.2    0.001
gb|CA019616.1|  HV12I24r HV Hordeum vulgare subsp. vulgare cDN...  39.2    0.001
gb|CA008118.1|  HU09P07r HU Hordeum vulgare subsp. vulgare cDN...  39.2    0.001
gb|CA006693.1|  HU05H03r HU Hordeum vulgare subsp. vulgare cDN...  39.2    0.001
gb|BQ765702.1|  EBro03_SQ007_M24_R root, 3 week, waterlogged, ...  39.2    0.001
gb|BQ765438.1|  EBro03_SQ007_M04_R root, 3 week, waterlogged, ...  39.2    0.001
gb|BQ754066.1|  EBca01_SQ002_L15_R carpel, pre-anthesis, no tr...  39.2    0.001
emb|AL504006.1|  AL504006 Hordeum vulgare Barke roots Hordeum ...  39.2    0.001
gb|CX630154.1|  GW001J21r GW Hordeum vulgare cDNA clone GW001J...  33.7    0.055

ALIGNMENTS
>gb|GH228935.1| HVSMEn0024P10r2 Hordeum vulgare rachis cDNA library HVSMEn (HVcDNA0015)2 
Hordeum vulgare subsp. vulgare cDNA clone HV__Ea0048D04f, 
mRNA sequence.
Length=613

 Score = 39.2 bits (42),  Expect = 0.001
 Identities = 21/21 (100%), Gaps = 0/21 (0%)
 Strand=Plus/Plus

Query  1    TTGCTGCCTCAAGCTTGCTGC  21
            |||||||||||||||||||||
Sbjct  371  TTGCTGCCTCAAGCTTGCTGC  391


>gb|CB882722.1| HL02K16w HL Hordeum vulgare subsp. vulgare cDNA clone HL02K16 
3-PRIME, mRNA sequence.
Length=634

 Score = 39.2 bits (42),  Expect = 0.001
 Identities = 21/21 (100%), Gaps = 0/21 (0%)
 Strand=Plus/Plus

Query  1    TTGCTGCCTCAAGCTTGCTGC  21
            |||||||||||||||||||||
Sbjct  212  TTGCTGCCTCAAGCTTGCTGC  232


>gb|CA019616.1| HV12I24r HV Hordeum vulgare subsp. vulgare cDNA clone HV12I24 
5-PRIME, mRNA sequence.
Length=555

 Score = 39.2 bits (42),  Expect = 0.001
 Identities = 21/21 (100%), Gaps = 0/21 (0%)
 Strand=Plus/Plus

Query  1    TTGCTGCCTCAAGCTTGCTGC  21
            |||||||||||||||||||||
Sbjct  204  TTGCTGCCTCAAGCTTGCTGC  224


>gb|CA008118.1| HU09P07r HU Hordeum vulgare subsp. vulgare cDNA clone HU09P07 
5-PRIME, mRNA sequence.
Length=638

 Score = 39.2 bits (42),  Expect = 0.001
 Identities = 21/21 (100%), Gaps = 0/21 (0%)
 Strand=Plus/Plus

Query  1    TTGCTGCCTCAAGCTTGCTGC  21
            |||||||||||||||||||||
Sbjct  220  TTGCTGCCTCAAGCTTGCTGC  240


>gb|CA006693.1| HU05H03r HU Hordeum vulgare subsp. vulgare cDNA clone HU05H03 
5-PRIME, mRNA sequence.
Length=542

 Score = 39.2 bits (42),  Expect = 0.001
 Identities = 21/21 (100%), Gaps = 0/21 (0%)
 Strand=Plus/Plus

Query  1    TTGCTGCCTCAAGCTTGCTGC  21
            |||||||||||||||||||||
Sbjct  451  TTGCTGCCTCAAGCTTGCTGC  471


>gb|BQ765702.1| EBro03_SQ007_M24_R root, 3 week, waterlogged, cv Optic, EBro03 
Hordeum vulgare subsp. vulgare cDNA clone EBro03_SQ007_M24 
5', mRNA sequence.
Length=679

 Score = 39.2 bits (42),  Expect = 0.001
 Identities = 21/21 (100%), Gaps = 0/21 (0%)
 Strand=Plus/Plus

Query  1    TTGCTGCCTCAAGCTTGCTGC  21
            |||||||||||||||||||||
Sbjct  229  TTGCTGCCTCAAGCTTGCTGC  249


>gb|BQ765438.1| EBro03_SQ007_M04_R root, 3 week, waterlogged, cv Optic, EBro03 
Hordeum vulgare subsp. vulgare cDNA clone EBro03_SQ007_M04 
5', mRNA sequence.
Length=675

 Score = 39.2 bits (42),  Expect = 0.001
 Identities = 21/21 (100%), Gaps = 0/21 (0%)
 Strand=Plus/Plus

Query  1    TTGCTGCCTCAAGCTTGCTGC  21
            |||||||||||||||||||||
Sbjct  229  TTGCTGCCTCAAGCTTGCTGC  249


>gb|BQ754066.1| EBca01_SQ002_L15_R carpel, pre-anthesis, no treatment, cv Optic, 
EBca01 Hordeum vulgare subsp. vulgare cDNA clone EBca01_SQ002_L15 
5', mRNA sequence.
Length=357

 Score = 39.2 bits (42),  Expect = 0.001
 Identities = 21/21 (100%), Gaps = 0/21 (0%)
 Strand=Plus/Plus

Query  1    TTGCTGCCTCAAGCTTGCTGC  21
            |||||||||||||||||||||
Sbjct  152  TTGCTGCCTCAAGCTTGCTGC  172


>emb|AL504006.1| AL504006 Hordeum vulgare Barke roots Hordeum vulgare subsp. vulgare 
cDNA clone HW01I03 5', mRNA sequence.
Length=565

 Score = 39.2 bits (42),  Expect = 0.001
 Identities = 21/21 (100%), Gaps = 0/21 (0%)
 Strand=Plus/Plus

Query  1    TTGCTGCCTCAAGCTTGCTGC  21
            |||||||||||||||||||||
Sbjct  220  TTGCTGCCTCAAGCTTGCTGC  240


>gb|CX630154.1| GW001J21r GW Hordeum vulgare cDNA clone GW001J21 5-PRIME, mRNA 
sequence.
Length=430

 Score = 33.7 bits (36),  Expect = 0.055
 Identities = 18/18 (100%), Gaps = 0/18 (0%)
 Strand=Plus/Plus

Query  1    TTGCTGCCTCAAGCTTGC  18
            ||||||||||||||||||
Sbjct  156  TTGCTGCCTCAAGCTTGC  173


Query=   osa-miR396e MIMAT0001601
Length=21


                                                                   Score     E
Sequences producing significant alignments:                       (Bits)  Value

dbj|AV925436.1|  AV925436 K. Sato unpublished cDNA library, cv...  39.2    0.001
gb|EX583134.1|  HDP09M03w HDP Hordeum vulgare subsp. vulgare c...  35.6    0.016
gb|CB861140.1|  HH02A24w HH Hordeum vulgare cDNA clone HH02A24...  35.6    0.016
gb|CB860915.1|  HH03P08w HH Hordeum vulgare cDNA clone HH03P08...  35.6    0.016
gb|CA031383.1|  HX09M20r HX Hordeum vulgare subsp. vulgare cDN...  35.6    0.016
gb|CA029723.1|  HX05A15r HX Hordeum vulgare subsp. vulgare cDN...  35.6    0.016
gb|CA026441.1|  HZ55O21r HZ Hordeum vulgare subsp. vulgare cDN...  35.6    0.016
gb|BQ665746.1|  HX04P12u HX Hordeum vulgare subsp. vulgare cDN...  35.6    0.016
gb|BQ660731.1|  HI05C18u HI Hordeum vulgare subsp. vulgare cDN...  35.6    0.016
gb|BQ470551.1|  HX03F05r HX Hordeum vulgare subsp. vulgare cDN...  35.6    0.016
gb|BE455467.3|  HVSMEg0017E21f Hordeum vulgare pre-anthesis sp...  35.6    0.016
gb|BI958861.1|  HVSMEn0016O19f Hordeum vulgare rachis EST libr...  35.6    0.016

ALIGNMENTS
>dbj|AV925436.1| AV925436 K. Sato unpublished cDNA library, cv. Haruna Nijo second 
leaf stage seedling leaves Hordeum vulgare subsp. vulgare 
cDNA clone basd24d08 5', mRNA sequence.
Length=654

 Score = 39.2 bits (42),  Expect = 0.001
 Identities = 21/21 (100%), Gaps = 0/21 (0%)
 Strand=Plus/Plus

Query  1   TCCACAGGCTTTCTTGAACTG  21
           |||||||||||||||||||||
Sbjct  13  TCCACAGGCTTTCTTGAACTG  33


>gb|EX583134.1| HDP09M03w HDP Hordeum vulgare subsp. vulgare cDNA clone HDP09M03, 
mRNA sequence.
Length=681

 Score = 35.6 bits (38),  Expect = 0.016
 Identities = 19/19 (100%), Gaps = 0/19 (0%)
 Strand=Plus/Minus

Query  1    TCCACAGGCTTTCTTGAAC  19
            |||||||||||||||||||
Sbjct  140  TCCACAGGCTTTCTTGAAC  122


>gb|CB861140.1| HH02A24w HH Hordeum vulgare cDNA clone HH02A24 5-PRIME, mRNA 
sequence.
Length=656

 Score = 35.6 bits (38),  Expect = 0.016
 Identities = 19/19 (100%), Gaps = 0/19 (0%)
 Strand=Plus/Minus

Query  1    TCCACAGGCTTTCTTGAAC  19
            |||||||||||||||||||
Sbjct  413  TCCACAGGCTTTCTTGAAC  395


>gb|CB860915.1| HH03P08w HH Hordeum vulgare cDNA clone HH03P08 5-PRIME, mRNA 
sequence.
Length=465

 Score = 35.6 bits (38),  Expect = 0.016
 Identities = 19/19 (100%), Gaps = 0/19 (0%)
 Strand=Plus/Minus

Query  1    TCCACAGGCTTTCTTGAAC  19
            |||||||||||||||||||
Sbjct  118  TCCACAGGCTTTCTTGAAC  100


>gb|CA031383.1| HX09M20r HX Hordeum vulgare subsp. vulgare cDNA clone HX09M20 
5-PRIME, mRNA sequence.
Length=633

 Score = 35.6 bits (38),  Expect = 0.016
 Identities = 19/19 (100%), Gaps = 0/19 (0%)
 Strand=Plus/Minus

Query  1    TCCACAGGCTTTCTTGAAC  19
            |||||||||||||||||||
Sbjct  534  TCCACAGGCTTTCTTGAAC  516


>gb|CA029723.1| HX05A15r HX Hordeum vulgare subsp. vulgare cDNA clone HX05A15 
5-PRIME, mRNA sequence.
Length=640

 Score = 35.6 bits (38),  Expect = 0.016
 Identities = 19/19 (100%), Gaps = 0/19 (0%)
 Strand=Plus/Minus

Query  1    TCCACAGGCTTTCTTGAAC  19
            |||||||||||||||||||
Sbjct  556  TCCACAGGCTTTCTTGAAC  538


>gb|CA026441.1| HZ55O21r HZ Hordeum vulgare subsp. vulgare cDNA clone HZ55O21 
5-PRIME, mRNA sequence.
Length=271

 Score = 35.6 bits (38),  Expect = 0.016
 Identities = 19/19 (100%), Gaps = 0/19 (0%)
 Strand=Plus/Minus

Query  1    TCCACAGGCTTTCTTGAAC  19
            |||||||||||||||||||
Sbjct  159  TCCACAGGCTTTCTTGAAC  141


>gb|BQ665746.1| HX04P12u HX Hordeum vulgare subsp. vulgare cDNA clone HX04P12 
3-PRIME, mRNA sequence.
Length=476

 Score = 35.6 bits (38),  Expect = 0.016
 Identities = 19/19 (100%), Gaps = 0/19 (0%)
 Strand=Plus/Plus

Query  1    TCCACAGGCTTTCTTGAAC  19
            |||||||||||||||||||
Sbjct  280  TCCACAGGCTTTCTTGAAC  298


>gb|BQ660731.1| HI05C18u HI Hordeum vulgare subsp. vulgare cDNA clone HI05C18 
3-PRIME, mRNA sequence.
Length=480

 Score = 35.6 bits (38),  Expect = 0.016
 Identities = 19/19 (100%), Gaps = 0/19 (0%)
 Strand=Plus/Plus

Query  1    TCCACAGGCTTTCTTGAAC  19
            |||||||||||||||||||
Sbjct  280  TCCACAGGCTTTCTTGAAC  298


>gb|BQ470551.1| HX03F05r HX Hordeum vulgare subsp. vulgare cDNA clone HX03F05 
5-PRIME, mRNA sequence.
Length=658

 Score = 35.6 bits (38),  Expect = 0.016
 Identities = 19/19 (100%), Gaps = 0/19 (0%)
 Strand=Plus/Minus

Query  1    TCCACAGGCTTTCTTGAAC  19
            |||||||||||||||||||
Sbjct  309  TCCACAGGCTTTCTTGAAC  291


>gb|BE455467.3| HVSMEg0017E21f Hordeum vulgare pre-anthesis spike EST library 
HVcDNA0008 (white to yellow anther) Hordeum vulgare subsp. 
vulgare cDNA clone HVSMEg0017E21f, mRNA sequence.
Length=584

 Score = 35.6 bits (38),  Expect = 0.016
 Identities = 19/19 (100%), Gaps = 0/19 (0%)
 Strand=Plus/Minus

Query  1   TCCACAGGCTTTCTTGAAC  19
           |||||||||||||||||||
Sbjct  85  TCCACAGGCTTTCTTGAAC  67


>gb|BI958861.1| HVSMEn0016O19f Hordeum vulgare rachis EST library HVcDNA0015 
(normal) Hordeum vulgare subsp. vulgare cDNA clone HVSMEn0016O19f, 
mRNA sequence.
Length=641

 Score = 35.6 bits (38),  Expect = 0.016
 Identities = 19/19 (100%), Gaps = 0/19 (0%)
 Strand=Plus/Minus

Query  1    TCCACAGGCTTTCTTGAAC  19
            |||||||||||||||||||
Sbjct  277  TCCACAGGCTTTCTTGAAC  259


Query=   osa-miR408 MIMAT0001079
Length=21


                                                                   Score     E
Sequences producing significant alignments:                       (Bits)  Value

gb|GH218076.1|  HVSMEg0009H16f2 Hordeum vulgare pre-anthesis s...  35.6    0.016
gb|CB881899.1|  HM11D18w HM Hordeum vulgare subsp. vulgare cDN...  35.6    0.016
gb|BU995745.1|  HM11D18r HM Hordeum vulgare subsp. vulgare cDN...  35.6    0.016
gb|BU995231.1|  HM09J22r HM Hordeum vulgare subsp. vulgare cDN...  35.6    0.016
gb|BU976391.1|  HA03K02r HA Hordeum vulgare subsp. vulgare cDN...  35.6    0.016
gb|BQ768355.1|  EBro08_SQ011_P12_R root, 3 week, drought-stres...  35.6    0.016
gb|BM372993.2|  EBma04_SQ002_K17_R maternal, 10 DPA, no treatm...  35.6    0.016
gb|BQ468842.1|  HM02I05r HM Hordeum vulgare subsp. vulgare cDN...  35.6    0.016
gb|BM817241.1|  HC05A10_T3.ab1 HC Hordeum vulgare subsp. vulga...  35.6    0.016
gb|BG344510.1|  HVSMEg0009H16f Hordeum vulgare pre-anthesis sp...  35.6    0.016
gb|GH227347.1|  HVSMEn0004G01f2 Hordeum vulgare rachis cDNA li...  33.7    0.055
dbj|BY860269.1|  BY860269 Etiolated seedling shoot Hordeum vul...  33.7    0.055
gb|DN161029.1|  GW003C05f GW Hordeum vulgare cDNA clone GW003C...  33.7    0.055
gb|DN159885.1|  GPN003L24u GPN Hordeum vulgare cDNA clone GPN0...  33.7    0.055
gb|DN159365.1|  GPN004K22u GPN Hordeum vulgare cDNA clone GPN0...  33.7    0.055
gb|CX627754.1|  GBN006D11u GBN Hordeum vulgare cDNA clone GBN0...  33.7    0.055
gb|BU995995.1|  HM12A15r HM Hordeum vulgare subsp. vulgare cDN...  33.7    0.055
gb|BI956607.1|  HVSMEn0004G01f Hordeum vulgare rachis EST libr...  33.7    0.055
emb|AL503077.1|  AL503077 Hordeum vulgare Barke roots Hordeum ...  33.7    0.055

ALIGNMENTS
>gb|GH218076.1| HVSMEg0009H16f2 Hordeum vulgare pre-anthesis spike (white to 
yellow anther) cDNA library HVSMEg (HVcDNA0008)2 Hordeum vulgare 
subsp. vulgare cDNA clone HV__Ea0023F10r, mRNA sequence.
Length=452

 Score = 35.6 bits (38),  Expect = 0.016
 Identities = 19/19 (100%), Gaps = 0/19 (0%)
 Strand=Plus/Minus

Query  1    CTGCACTGCCTCTTCCCTG  19
            |||||||||||||||||||
Sbjct  121  CTGCACTGCCTCTTCCCTG  103


>gb|CB881899.1| HM11D18w HM Hordeum vulgare subsp. vulgare cDNA clone HM11D18 
3-PRIME, mRNA sequence.
Length=645

 Score = 35.6 bits (38),  Expect = 0.016
 Identities = 19/19 (100%), Gaps = 0/19 (0%)
 Strand=Plus/Plus

Query  1    CTGCACTGCCTCTTCCCTG  19
            |||||||||||||||||||
Sbjct  572  CTGCACTGCCTCTTCCCTG  590


>gb|BU995745.1| HM11D18r HM Hordeum vulgare subsp. vulgare cDNA clone HM11D18 
5-PRIME, mRNA sequence.
Length=623

 Score = 35.6 bits (38),  Expect = 0.016
 Identities = 19/19 (100%), Gaps = 0/19 (0%)
 Strand=Plus/Minus

Query  1   CTGCACTGCCTCTTCCCTG  19
           |||||||||||||||||||
Sbjct  96  CTGCACTGCCTCTTCCCTG  78


>gb|BU995231.1| HM09J22r HM Hordeum vulgare subsp. vulgare cDNA clone HM09J22 
5-PRIME, mRNA sequence.
Length=653

 Score = 35.6 bits (38),  Expect = 0.016
 Identities = 19/19 (100%), Gaps = 0/19 (0%)
 Strand=Plus/Minus

Query  1    CTGCACTGCCTCTTCCCTG  19
            |||||||||||||||||||
Sbjct  126  CTGCACTGCCTCTTCCCTG  108


>gb|BU976391.1| HA03K02r HA Hordeum vulgare subsp. vulgare cDNA clone HA03K02 
5-PRIME, mRNA sequence.
Length=544

 Score = 35.6 bits (38),  Expect = 0.016
 Identities = 19/19 (100%), Gaps = 0/19 (0%)
 Strand=Plus/Minus

Query  1    CTGCACTGCCTCTTCCCTG  19
            |||||||||||||||||||
Sbjct  121  CTGCACTGCCTCTTCCCTG  103


>gb|BQ768355.1| EBro08_SQ011_P12_R root, 3 week, drought-stressed, cv Optic, 
EBro08 Hordeum vulgare subsp. vulgare cDNA clone EBro08_SQ011_P12 
5', mRNA sequence.
Length=340

 Score = 35.6 bits (38),  Expect = 0.016
 Identities = 19/19 (100%), Gaps = 0/19 (0%)
 Strand=Plus/Minus

Query  1    CTGCACTGCCTCTTCCCTG  19
            |||||||||||||||||||
Sbjct  116  CTGCACTGCCTCTTCCCTG  98


>gb|BM372993.2| EBma04_SQ002_K17_R maternal, 10 DPA, no treatment, cv Optic, 
EBma04 Hordeum vulgare subsp. vulgare cDNA clone EBma04_SQ002_K17 
5', mRNA sequence.
Length=380

 Score = 35.6 bits (38),  Expect = 0.016
 Identities = 19/19 (100%), Gaps = 0/19 (0%)
 Strand=Plus/Minus

Query  1   CTGCACTGCCTCTTCCCTG  19
           |||||||||||||||||||
Sbjct  97  CTGCACTGCCTCTTCCCTG  79


>gb|BQ468842.1| HM02I05r HM Hordeum vulgare subsp. vulgare cDNA clone HM02I05 
5-PRIME, mRNA sequence.
Length=537

 Score = 35.6 bits (38),  Expect = 0.016
 Identities = 19/19 (100%), Gaps = 0/19 (0%)
 Strand=Plus/Minus

Query  1    CTGCACTGCCTCTTCCCTG  19
            |||||||||||||||||||
Sbjct  120  CTGCACTGCCTCTTCCCTG  102


>gb|BM817241.1| HC05A10_T3.ab1 HC Hordeum vulgare subsp. vulgare cDNA clone HC05A10_T3.ab1 
similar to (AC087181) putative basic protein [Oryza 
sativa], mRNA sequence.
Length=792

 Score = 35.6 bits (38),  Expect = 0.016
 Identities = 19/19 (100%), Gaps = 0/19 (0%)
 Strand=Plus/Minus

Query  1    CTGCACTGCCTCTTCCCTG  19
            |||||||||||||||||||
Sbjct  126  CTGCACTGCCTCTTCCCTG  108


>gb|BG344510.1| HVSMEg0009H16f Hordeum vulgare pre-anthesis spike EST library 
HVcDNA0008 (white to yellow anther) Hordeum vulgare subsp. 
vulgare cDNA clone HVSMEg0009H16f, mRNA sequence.
Length=814

 Score = 35.6 bits (38),  Expect = 0.016
 Identities = 19/19 (100%), Gaps = 0/19 (0%)
 Strand=Plus/Minus

Query  1    CTGCACTGCCTCTTCCCTG  19
            |||||||||||||||||||
Sbjct  123  CTGCACTGCCTCTTCCCTG  105


>gb|GH227347.1| HVSMEn0004G01f2 Hordeum vulgare rachis cDNA library HVSMEn (HVcDNA0015)2 
Hordeum vulgare subsp. vulgare cDNA clone HV__Ea0044O20r, 
mRNA sequence.
Length=378

 Score = 33.7 bits (36),  Expect = 0.055
 Identities = 20/21 (95%), Gaps = 0/21 (0%)
 Strand=Plus/Minus

Query  1    CTGCACTGCCTCTTCCCTGGC  21
            ||||||||||||| |||||||
Sbjct  282  CTGCACTGCCTCTGCCCTGGC  262


>dbj|BY860269.1| BY860269 Etiolated seedling shoot Hordeum vulgare subsp. vulgare 
cDNA clone baet16h03 3', mRNA sequence.
Length=111

 Score = 33.7 bits (36),  Expect = 0.055
 Identities = 20/21 (95%), Gaps = 0/21 (0%)
 Strand=Plus/Plus

Query  1   CTGCACTGCCTCTTCCCTGGC  21
           ||||||||||||| |||||||
Sbjct  58  CTGCACTGCCTCTGCCCTGGC  78


>gb|DN161029.1| GW003C05f GW Hordeum vulgare cDNA clone GW003C05 3-PRIME, mRNA 
sequence.
Length=404

 Score = 33.7 bits (36),  Expect = 0.055
 Identities = 20/21 (95%), Gaps = 0/21 (0%)
 Strand=Plus/Minus

Query  1    CTGCACTGCCTCTTCCCTGGC  21
            ||||||||||||| |||||||
Sbjct  206  CTGCACTGCCTCTGCCCTGGC  186


>gb|DN159885.1| GPN003L24u GPN Hordeum vulgare cDNA clone GPN003L24 3-PRIME, 
mRNA sequence.
Length=700

 Score = 33.7 bits (36),  Expect = 0.055
 Identities = 20/21 (95%), Gaps = 0/21 (0%)
 Strand=Plus/Minus

Query  1    CTGCACTGCCTCTTCCCTGGC  21
            ||||||||||||| |||||||
Sbjct  570  CTGCACTGCCTCTGCCCTGGC  550


>gb|DN159365.1| GPN004K22u GPN Hordeum vulgare cDNA clone GPN004K22 3-PRIME, 
mRNA sequence.
Length=700

 Score = 33.7 bits (36),  Expect = 0.055
 Identities = 20/21 (95%), Gaps = 0/21 (0%)
 Strand=Plus/Minus

Query  1   CTGCACTGCCTCTTCCCTGGC  21
           ||||||||||||| |||||||
Sbjct  21  CTGCACTGCCTCTGCCCTGGC  1


>gb|CX627754.1| GBN006D11u GBN Hordeum vulgare cDNA clone GBN006D11 3-PRIME, 
mRNA sequence.
Length=235

 Score = 33.7 bits (36),  Expect = 0.055
 Identities = 20/21 (95%), Gaps = 0/21 (0%)
 Strand=Plus/Plus

Query  1    CTGCACTGCCTCTTCCCTGGC  21
            ||||||||||||| |||||||
Sbjct  194  CTGCACTGCCTCTGCCCTGGC  214


>gb|BU995995.1| HM12A15r HM Hordeum vulgare subsp. vulgare cDNA clone HM12A15 
5-PRIME, mRNA sequence.
Length=314

 Score = 33.7 bits (36),  Expect = 0.055
 Identities = 20/21 (95%), Gaps = 0/21 (0%)
 Strand=Plus/Minus

Query  1    CTGCACTGCCTCTTCCCTGGC  21
            ||||||||||||| |||||||
Sbjct  168  CTGCACTGCCTCTGCCCTGGC  148


>gb|BI956607.1| HVSMEn0004G01f Hordeum vulgare rachis EST library HVcDNA0015 
(normal) Hordeum vulgare subsp. vulgare cDNA clone HVSMEn0004G01f, 
mRNA sequence.
Length=882

 Score = 33.7 bits (36),  Expect = 0.055
 Identities = 20/21 (95%), Gaps = 0/21 (0%)
 Strand=Plus/Minus

Query  1    CTGCACTGCCTCTTCCCTGGC  21
            ||||||||||||| |||||||
Sbjct  284  CTGCACTGCCTCTGCCCTGGC  264


>emb|AL503077.1| AL503077 Hordeum vulgare Barke roots Hordeum vulgare subsp. vulgare 
cDNA clone HW09K04 3', mRNA sequence.
Length=250

 Score = 33.7 bits (36),  Expect = 0.055
 Identities = 20/21 (95%), Gaps = 0/21 (0%)
 Strand=Plus/Plus

Query  1    CTGCACTGCCTCTTCCCTGGC  21
            ||||||||||||| |||||||
Sbjct  219  CTGCACTGCCTCTGCCCTGGC  239


Query=   osa-miR159f MIMAT0001027
Length=21


                                                                   Score     E
Sequences producing significant alignments:                       (Bits)  Value

emb|AJ475696.1|  AJ475696 S00008 Hordeum vulgare cDNA clone S0...  35.6    0.016
dbj|BJ456281.1|  BJ456281 K. Sato unpublished cDNA library, cv...  35.6    0.016
dbj|BJ448559.1|  BJ448559 K. Sato unpublished cDNA library, cv...  35.6    0.016

ALIGNMENTS
>emb|AJ475696.1| AJ475696 S00008 Hordeum vulgare cDNA clone S0000800055A04F1, 
mRNA sequence.
Length=420

 Score = 35.6 bits (38),  Expect = 0.016
 Identities = 19/19 (100%), Gaps = 0/19 (0%)
 Strand=Plus/Plus

Query  2   TTGGATTGAAGGGAGCTCT  20
           |||||||||||||||||||
Sbjct  23  TTGGATTGAAGGGAGCTCT  41


>dbj|BJ456281.1| BJ456281 K. Sato unpublished cDNA library, cv. Akashinriki vegetative 
stage leaves Hordeum vulgare subsp. vulgare cDNA clone 
baak20g06 3', mRNA sequence.
Length=597

 Score = 35.6 bits (38),  Expect = 0.016
 Identities = 19/19 (100%), Gaps = 0/19 (0%)
 Strand=Plus/Minus

Query  2    TTGGATTGAAGGGAGCTCT  20
            |||||||||||||||||||
Sbjct  221  TTGGATTGAAGGGAGCTCT  203


>dbj|BJ448559.1| BJ448559 K. Sato unpublished cDNA library, cv. Akashinriki vegetative 
stage leaves Hordeum vulgare subsp. vulgare cDNA clone 
baak20g06 5', mRNA sequence.
Length=622

 Score = 35.6 bits (38),  Expect = 0.016
 Identities = 19/19 (100%), Gaps = 0/19 (0%)
 Strand=Plus/Plus

Query  2    TTGGATTGAAGGGAGCTCT  20
            |||||||||||||||||||
Sbjct  377  TTGGATTGAAGGGAGCTCT  395


Query=   osa-miR156l MIMAT0001021
Length=21


                                                                   Score     E
Sequences producing significant alignments:                       (Bits)  Value

gb|BG300360.1|  HVSMEb0016B08f Hordeum vulgare seedling shoot ...  33.7    0.055

ALIGNMENTS
>gb|BG300360.1| HVSMEb0016B08f Hordeum vulgare seedling shoot EST library HVcDNA0002 
(Dehydration stress) Hordeum vulgare subsp. vulgare 
cDNA clone HVSMEb0016B08f, mRNA sequence.
Length=624

 Score = 33.7 bits (36),  Expect = 0.055
 Identities = 18/18 (100%), Gaps = 0/18 (0%)
 Strand=Plus/Plus

Query  2    GACAGAAGAGAGTGAGCA  19
            ||||||||||||||||||
Sbjct  232  GACAGAAGAGAGTGAGCA  249


Query=   osa-miR169d MIMAT0001049
Length=21


                                                                   Score     E
Sequences producing significant alignments:                       (Bits)  Value

dbj|BJ482409.1|  BJ482409 K. Sato unpublished cDNA library, st...  33.7    0.055

ALIGNMENTS
>dbj|BJ482409.1| BJ482409 K. Sato unpublished cDNA library, strain H602 adult, 
heading stage top three leaves Hordeum vulgare subsp. spontaneum 
cDNA clone bah35c05 3', mRNA sequence.
Length=605

 Score = 33.7 bits (36),  Expect = 0.055
 Identities = 18/18 (100%), Gaps = 0/18 (0%)
 Strand=Plus/Plus

Query  2    AGCCAAGGATGAATTGCC  19
            ||||||||||||||||||
Sbjct  259  AGCCAAGGATGAATTGCC  276


Query=   osa-miR168b MIMAT0001046
Length=21


                                                                   Score     E
Sequences producing significant alignments:                       (Bits)  Value

gb|CA030148.1|  HX06D16r HX Hordeum vulgare subsp. vulgare cDN...  37.4    0.004
gb|CA029324.1|  HZ64N22r HZ Hordeum vulgare subsp. vulgare cDN...  37.4    0.004
emb|AL508237.1|  AL508237 Hordeum vulgare Barke developing car...  35.6    0.016

ALIGNMENTS
>gb|CA030148.1| HX06D16r HX Hordeum vulgare subsp. vulgare cDNA clone HX06D16 
5-PRIME, mRNA sequence.
Length=652

 Score = 37.4 bits (40),  Expect = 0.004
 Identities = 20/20 (100%), Gaps = 0/20 (0%)
 Strand=Plus/Minus

Query  2    GGCTTGGTGCAGCTCGGGAA  21
            ||||||||||||||||||||
Sbjct  625  GGCTTGGTGCAGCTCGGGAA  606


>gb|CA029324.1| HZ64N22r HZ Hordeum vulgare subsp. vulgare cDNA clone HZ64N22 
5-PRIME, mRNA sequence.
Length=342

 Score = 37.4 bits (40),  Expect = 0.004
 Identities = 20/20 (100%), Gaps = 0/20 (0%)
 Strand=Plus/Minus

Query  2    GGCTTGGTGCAGCTCGGGAA  21
            ||||||||||||||||||||
Sbjct  142  GGCTTGGTGCAGCTCGGGAA  123


>emb|AL508237.1| AL508237 Hordeum vulgare Barke developing caryopsis (3.-15.DAP) 
Hordeum vulgare subsp. vulgare cDNA clone HY08C19 5', mRNA 
sequence.
Length=670

 Score = 35.6 bits (38),  Expect = 0.016
 Identities = 19/19 (100%), Gaps = 0/19 (0%)
 Strand=Plus/Minus

Query  3    GCTTGGTGCAGCTCGGGAA  21
            |||||||||||||||||||
Sbjct  189  GCTTGGTGCAGCTCGGGAA  171


Query=   osa-miR1867 MIMAT0007818
Length=24


                                                                   Score     E
Sequences producing significant alignments:                       (Bits)  Value

gb|GH216548.1|  HVSMEf0022C02f2 Hordeum vulgare seedling root ...  33.7    0.055
gb|BG300947.2|  HVSMEb0019A19f Hordeum vulgare seedling shoot ...  33.7    0.055
gb|BF260484.1|  HVSMEf0022C02f Hordeum vulgare seedling root E...  33.7    0.055

ALIGNMENTS
>gb|GH216548.1| HVSMEf0022C02f2 Hordeum vulgare seedling root (etiolated unstressed) 
cDNA library HVSMEf (HVcDNA0007)2 Hordeum vulgare subsp. 
vulgare cDNA clone HV__Ea0020F22r, mRNA sequence.
Length=578

 Score = 33.7 bits (36),  Expect = 0.055
 Identities = 18/18 (100%), Gaps = 0/18 (0%)
 Strand=Plus/Plus

Query  6   tttCTAGGACAGAGGGAG  23
           ||||||||||||||||||
Sbjct  26  TTTCTAGGACAGAGGGAG  43


>gb|BG300947.2| HVSMEb0019A19f Hordeum vulgare seedling shoot EST library HVcDNA0002 
(Dehydration stress) Hordeum vulgare subsp. vulgare 
cDNA clone HVSMEb0019A19f, mRNA sequence.
Length=730

 Score = 33.7 bits (36),  Expect = 0.055
 Identities = 23/25 (92%), Gaps = 1/25 (4%)
 Strand=Plus/Minus

Query  1    ttttttttCTAGGAC-AGAGGGAGT  24
            |||||||||||||||  ||||||||
Sbjct  718  TTTTTTTTCTAGGACGGGAGGGAGT  694


>gb|BF260484.1| HVSMEf0022C02f Hordeum vulgare seedling root EST library HVcDNA0007 
(Etiolated and unstressed) Hordeum vulgare subsp. vulgare 
cDNA clone HVSMEf0022C02f, mRNA sequence.
Length=851

 Score = 33.7 bits (36),  Expect = 0.055
 Identities = 18/18 (100%), Gaps = 0/18 (0%)
 Strand=Plus/Plus

Query  6   tttCTAGGACAGAGGGAG  23
           ||||||||||||||||||
Sbjct  26  TTTCTAGGACAGAGGGAG  43


Query=   osa-miR1438 MIMAT0005989
Length=22


                                                                   Score     E
Sequences producing significant alignments:                       (Bits)  Value

gb|BF266261.2|  HV_CEa0014K01f Hordeum vulgare seedling green ...  33.7    0.055

ALIGNMENTS
>gb|BF266261.2| HV_CEa0014K01f Hordeum vulgare seedling green leaf EST library 
HVcDNA0004 (Blumeria challenged) Hordeum vulgare subsp. vulgare 
cDNA clone HV_CEa0014K01f, mRNA sequence.
Length=901

 Score = 33.7 bits (36),  Expect = 0.055
 Identities = 22/23 (95%), Gaps = 1/23 (4%)
 Strand=Plus/Plus

Query  1    AGGGTAATTTTAT-CATTTTTAA  22
            ||||||||||||| |||||||||
Sbjct  820  AGGGTAATTTTATACATTTTTAA  842


Query=   osa-miR1862e MIMAT0007833
Length=24


                                                                   Score     E
Sequences producing significant alignments:                       (Bits)  Value

gb|CX629545.1|  GCW002L04r GCW Hordeum vulgare cDNA clone GCW0...  33.7    0.055

ALIGNMENTS
>gb|CX629545.1| GCW002L04r GCW Hordeum vulgare cDNA clone GCW002L04 5-PRIME, 
mRNA sequence.
Length=264

 Score = 33.7 bits (36),  Expect = 0.055
 Identities = 20/21 (95%), Gaps = 0/21 (0%)
 Strand=Plus/Minus

Query  1   CTAGATTTGTTTATTTTGGGA  21
           |||||||||||| ||||||||
Sbjct  33  CTAGATTTGTTTGTTTTGGGA  13


Query=   osa-miR1858a MIMAT0007786
Length=21


                                                                   Score     E
Sequences producing significant alignments:                       (Bits)  Value

gb|BQ762980.1|  EBro02_SQ006_C21_R root, 3 week, hydroponic gr...  33.7    0.055

ALIGNMENTS
>gb|BQ762980.1| EBro02_SQ006_C21_R root, 3 week, hydroponic grown, low nitrogen, 
cv Optic, EBro02 Hordeum vulgare subsp. vulgare cDNA clone 
EBro02_SQ006_C21 5', mRNA sequence.
Length=581

 Score = 33.7 bits (36),  Expect = 0.055
 Identities = 20/21 (95%), Gaps = 0/21 (0%)
 Strand=Plus/Minus

Query  1    GAGAGGAGGACGGAGTGGGGC  21
            |||||||||||||||| ||||
Sbjct  109  GAGAGGAGGACGGAGTAGGGC  89


Query=   osa-miR1436 MIMAT0005987
Length=21


                                                                   Score     E
Sequences producing significant alignments:                       (Bits)  Value

gb|EX572464.1|  HDP31P08T HDP Hordeum vulgare subsp. vulgare c...  39.2    0.001
gb|DN159362.1|  GPN004K19u GPN Hordeum vulgare cDNA clone GPN0...  39.2    0.001
gb|BM100733.2|  EBpi01_SQ001_F03_R pistil, 1 DPA, no treatment...  39.2    0.001
dbj|BJ485923.1|  BJ485923 K. Sato unpublished cDNA library, st...  39.2    0.001
dbj|BJ485913.1|  BJ485913 K. Sato unpublished cDNA library, st...  39.2    0.001
gb|GH219034.1|  HVSMEg0017I06r2 Hordeum vulgare pre-anthesis s...  35.6    0.016
gb|FD519329.1|  RUS38G06w HB (Hordeum vulgare cv. Barke) Horde...  35.6    0.016
gb|EX573766.1|  HDP26P08T HDP Hordeum vulgare subsp. vulgare c...  35.6    0.016
gb|EX595547.1|  HDP24I01w HDP Hordeum vulgare subsp. vulgare c...  35.6    0.016
gb|EX595552.1|  HDP24I01T HDP Hordeum vulgare subsp. vulgare c...  35.6    0.016
gb|EX600769.1|  HDP42H12T HDP Hordeum vulgare subsp. vulgare c...  35.6    0.016
dbj|BY877744.1|  BY877744 Germination shoots Hordeum vulgare s...  35.6    0.016
dbj|BY874438.1|  BY874438 Germination shoots Hordeum vulgare s...  35.6    0.016
dbj|BY865147.1|  BY865147 Etiolated seedling shoot Hordeum vul...  35.6    0.016
gb|CV064340.1|  BNEL9G7 Barley EST endosperm library Hordeum v...  35.6    0.016
gb|CK569835.1|  HO14J06w HO Hordeum vulgare cDNA clone HO14J06...  35.6    0.016
gb|CD663278.1|  UCRHV18_04dh06_b1 Drought-stressed Dicktoo bar...  35.6    0.016
gb|CD057247.1|  HO14J06S HO Hordeum vulgare cDNA clone HO14J06...  35.6    0.016
gb|CB863041.1|  HH01K18u HH Hordeum vulgare cDNA clone HH01K18...  35.6    0.016
gb|CB862673.1|  HH03I11u HH Hordeum vulgare cDNA clone HH03I11...  35.6    0.016
gb|CA010088.1|  HT12A16u HT Hordeum vulgare subsp. vulgare cDN...  35.6    0.016
gb|BM371881.2|  EBma08_SQ004_E13_R maternal, 28 DPA, no treatm...  35.6    0.016
dbj|BJ482549.1|  BJ482549 K. Sato unpublished cDNA library, st...  35.6    0.016
dbj|BJ468182.1|  BJ468182 K. Sato unpublished cDNA library, cv...  35.6    0.016
dbj|AV834592.1|  AV834592 K. Sato unpublished cDNA library: Ho...  35.6    0.016
gb|AW983316.2|  HVSMEg0010D05f Hordeum vulgare pre-anthesis sp...  35.6    0.016
gb|GH217963.1|  HVSMEg0008P07f2 Hordeum vulgare pre-anthesis s...  33.7    0.055
gb|GH213790.1|  HVSMEc0005C05r2 Hordeum vulgare seedling shoot...  33.7    0.055
gb|GH212963.1|  HVSMEb0010J16f2 Hordeum vulgare seedling shoot...  33.7    0.055
gb|FD521311.1|  RUS26A11w HA Hordeum vulgare subsp. vulgare cD...  33.7    0.055
gb|EX575535.1|  HDP14J23w HDP Hordeum vulgare subsp. vulgare c...  33.7    0.055
gb|EX583817.1|  HDP08M12T HDP Hordeum vulgare subsp. vulgare c...  33.7    0.055
gb|EX592251.1|  HDP03J09w HDP Hordeum vulgare subsp. vulgare c...  33.7    0.055
gb|EX592250.1|  HDP03J09T HDP Hordeum vulgare subsp. vulgare c...  33.7    0.055
gb|EX593248.1|  HDP41E18T HDP Hordeum vulgare subsp. vulgare c...  33.7    0.055
gb|EX591321.1|  HDP08A06T HDP Hordeum vulgare subsp. vulgare c...  33.7    0.055
gb|EX591500.1|  HDP07M01T HDP Hordeum vulgare subsp. vulgare c...  33.7    0.055
gb|EX583713.1|  HDP08O21T HDP Hordeum vulgare subsp. vulgare c...  33.7    0.055
gb|EX583708.1|  HDP08O21w HDP Hordeum vulgare subsp. vulgare c...  33.7    0.055
gb|EX581160.1|  HDP22D19T HDP Hordeum vulgare subsp. vulgare c...  33.7    0.055
gb|EX586705.1|  HDP33L13w HDP Hordeum vulgare subsp. vulgare c...  33.7    0.055
gb|EX593880.1|  HDP14J23T HDP Hordeum vulgare subsp. vulgare c...  33.7    0.055
gb|EX580539.1|  HDP26F19w HDP Hordeum vulgare subsp. vulgare c...  33.7    0.055
gb|EX580538.1|  HDP26F19T HDP Hordeum vulgare subsp. vulgare c...  33.7    0.055
dbj|BY864150.1|  BY864150 Etiolated seedling shoot Hordeum vul...  33.7    0.055
dbj|BY863869.1|  BY863869 Etiolated seedling shoot Hordeum vul...  33.7    0.055
dbj|BY870096.1|  BY870096 Germination shoots Hordeum vulgare s...  33.7    0.055
dbj|BY874640.1|  BY874640 Germination shoots Hordeum vulgare s...  33.7    0.055
gb|DN187130.1|  HO26K22w HO Hordeum vulgare cDNA clone HO26K22...  33.7    0.055
gb|DN184585.1|  HO36O19w HO Hordeum vulgare cDNA clone HO36O19...  33.7    0.055
gb|DN180754.1|  HO26F03S HO Hordeum vulgare cDNA clone HO26F03...  33.7    0.055
gb|CX629150.1|  GCW001F14r GCW Hordeum vulgare cDNA clone GCW0...  33.7    0.055
gb|CB877969.1|  HP06N24T HP Hordeum vulgare subsp. vulgare cDN...  33.7    0.055
gb|CB871794.1|  HC05E13y CH Hordeum vulgare cDNA clone HC05E13...  33.7    0.055
gb|CB867028.1|  HC05E13w CH Hordeum vulgare cDNA clone HC05E13...  33.7    0.055
gb|CA010562.1|  HT09K16u HT Hordeum vulgare subsp. vulgare cDN...  33.7    0.055
gb|BU996201.1|  HM12N03r HM Hordeum vulgare subsp. vulgare cDN...  33.7    0.055
gb|BU977032.1|  HA10L15u HA Hordeum vulgare subsp. vulgare cDN...  33.7    0.055
gb|BU968160.1|  HB06J24r BC Hordeum vulgare subsp. vulgare cDN...  33.7    0.055
gb|BM443538.2|  EBro02_SQ005_J09_R root, 3 week, hydroponic gr...  33.7    0.055
gb|BQ662944.1|  HS04O14u HS Hordeum vulgare subsp. vulgare cDN...  33.7    0.055
gb|BQ661883.1|  HP01K18w HP Hordeum vulgare subsp. vulgare cDN...  33.7    0.055
gb|BQ661628.1|  HM04G24u HM Hordeum vulgare subsp. vulgare cDN...  33.7    0.055
gb|BQ657747.1|  HA07C06u HA Hordeum vulgare subsp. vulgare cDN...  33.7    0.055
gb|BQ468272.1|  HP01K18T HP Hordeum vulgare subsp. vulgare cDN...  33.7    0.055
gb|BQ467319.1|  HS03G06r HS Hordeum vulgare subsp. vulgare cDN...  33.7    0.055
dbj|BJ486097.1|  BJ486097 K. Sato unpublished cDNA library, st...  33.7    0.055
dbj|AV834234.1|  AV834234 K. Sato unpublished cDNA library: Ho...  33.7    0.055
gb|BG344337.1|  HVSMEg0008P07f Hordeum vulgare pre-anthesis sp...  33.7    0.055
gb|BF629274.2|  HVSMEb0010J16f Hordeum vulgare seedling shoot ...  33.7    0.055
emb|AL509815.1|  AL509815 Hordeum vulgare Barke developing car...  33.7    0.055
emb|AL503060.1|  AL503060 Hordeum vulgare Barke roots Hordeum ...  33.7    0.055
emb|AL500558.1|  AL500558 Hordeum vulgare Barke roots Hordeum ...  33.7    0.055

ALIGNMENTS
>gb|EX572464.1| HDP31P08T HDP Hordeum vulgare subsp. vulgare cDNA clone HDP31P08, 
mRNA sequence.
Length=551

 Score = 39.2 bits (42),  Expect = 0.001
 Identities = 21/21 (100%), Gaps = 0/21 (0%)
 Strand=Plus/Minus

Query  1   ACATTATGGGACGGAGGGAGT  21
           |||||||||||||||||||||
Sbjct  98  ACATTATGGGACGGAGGGAGT  78


>gb|DN159362.1| GPN004K19u GPN Hordeum vulgare cDNA clone GPN004K19 3-PRIME, 
mRNA sequence.
Length=559

 Score = 39.2 bits (42),  Expect = 0.001
 Identities = 21/21 (100%), Gaps = 0/21 (0%)
 Strand=Plus/Minus

Query  1    ACATTATGGGACGGAGGGAGT  21
            |||||||||||||||||||||
Sbjct  504  ACATTATGGGACGGAGGGAGT  484


>gb|BM100733.2| EBpi01_SQ001_F03_R pistil, 1 DPA, no treatment, cv Optic, EBpi01 
Hordeum vulgare subsp. vulgare cDNA clone EBpi01_SQ001_F03 
5', mRNA sequence.
Length=517

 Score = 39.2 bits (42),  Expect = 0.001
 Identities = 21/21 (100%), Gaps = 0/21 (0%)
 Strand=Plus/Minus

Query  1    ACATTATGGGACGGAGGGAGT  21
            |||||||||||||||||||||
Sbjct  503  ACATTATGGGACGGAGGGAGT  483


>dbj|BJ485923.1| BJ485923 K. Sato unpublished cDNA library, strain H602 adult, 
heading stage top three leaves Hordeum vulgare subsp. spontaneum 
cDNA clone bah59d23 3', mRNA sequence.
Length=145

 Score = 39.2 bits (42),  Expect = 0.001
 Identities = 21/21 (100%), Gaps = 0/21 (0%)
 Strand=Plus/Plus

Query  1   ACATTATGGGACGGAGGGAGT  21
           |||||||||||||||||||||
Sbjct  79  ACATTATGGGACGGAGGGAGT  99


>dbj|BJ485913.1| BJ485913 K. Sato unpublished cDNA library, strain H602 adult, 
heading stage top three leaves Hordeum vulgare subsp. spontaneum 
cDNA clone bah59c24 3', mRNA sequence.
Length=436

 Score = 39.2 bits (42),  Expect = 0.001
 Identities = 21/21 (100%), Gaps = 0/21 (0%)
 Strand=Plus/Plus

Query  1   ACATTATGGGACGGAGGGAGT  21
           |||||||||||||||||||||
Sbjct  79  ACATTATGGGACGGAGGGAGT  99


>gb|GH219034.1| HVSMEg0017I06r2 Hordeum vulgare pre-anthesis spike (white to 
yellow anther) cDNA library HVSMEg (HVcDNA0008)2 Hordeum vulgare 
subsp. vulgare cDNA clone HV__Ea0025P17f, mRNA sequence.
Length=596

 Score = 35.6 bits (38),  Expect = 0.016
 Identities = 19/19 (100%), Gaps = 0/19 (0%)
 Strand=Plus/Plus

Query  3    ATTATGGGACGGAGGGAGT  21
            |||||||||||||||||||
Sbjct  218  ATTATGGGACGGAGGGAGT  236


>gb|FD519329.1| RUS38G06w HB (Hordeum vulgare cv. Barke) Hordeum vulgare subsp. 
vulgare cDNA clone HB14L14, mRNA sequence.
Length=694

 Score = 35.6 bits (38),  Expect = 0.016
 Identities = 19/19 (100%), Gaps = 0/19 (0%)
 Strand=Plus/Plus

Query  3    ATTATGGGACGGAGGGAGT  21
            |||||||||||||||||||
Sbjct  168  ATTATGGGACGGAGGGAGT  186


>gb|EX573766.1| HDP26P08T HDP Hordeum vulgare subsp. vulgare cDNA clone HDP26P08, 
mRNA sequence.
Length=564

 Score = 35.6 bits (38),  Expect = 0.016
 Identities = 19/19 (100%), Gaps = 0/19 (0%)
 Strand=Plus/Plus

Query  3    ATTATGGGACGGAGGGAGT  21
            |||||||||||||||||||
Sbjct  182  ATTATGGGACGGAGGGAGT  200


>gb|EX595547.1| HDP24I01w HDP Hordeum vulgare subsp. vulgare cDNA clone HDP24I01, 
mRNA sequence.
Length=594

 Score = 35.6 bits (38),  Expect = 0.016
 Identities = 19/19 (100%), Gaps = 0/19 (0%)
 Strand=Plus/Plus

Query  3    ATTATGGGACGGAGGGAGT  21
            |||||||||||||||||||
Sbjct  544  ATTATGGGACGGAGGGAGT  562


>gb|EX595552.1| HDP24I01T HDP Hordeum vulgare subsp. vulgare cDNA clone HDP24I01, 
mRNA sequence.
Length=478

 Score = 35.6 bits (38),  Expect = 0.016
 Identities = 19/19 (100%), Gaps = 0/19 (0%)
 Strand=Plus/Minus

Query  3   ATTATGGGACGGAGGGAGT  21
           |||||||||||||||||||
Sbjct  42  ATTATGGGACGGAGGGAGT  24


>gb|EX600769.1| HDP42H12T HDP Hordeum vulgare subsp. vulgare cDNA clone HDP42H12, 
mRNA sequence.
Length=544

 Score = 35.6 bits (38),  Expect = 0.016
 Identities = 19/19 (100%), Gaps = 0/19 (0%)
 Strand=Plus/Minus

Query  3   ATTATGGGACGGAGGGAGT  21
           |||||||||||||||||||
Sbjct  47  ATTATGGGACGGAGGGAGT  29


>dbj|BY877744.1| BY877744 Germination shoots Hordeum vulgare subsp. vulgare cDNA 
clone bastl55c01 3', mRNA sequence.
Length=423

 Score = 35.6 bits (38),  Expect = 0.016
 Identities = 19/19 (100%), Gaps = 0/19 (0%)
 Strand=Plus/Plus

Query  3    ATTATGGGACGGAGGGAGT  21
            |||||||||||||||||||
Sbjct  207  ATTATGGGACGGAGGGAGT  225


>dbj|BY874438.1| BY874438 Germination shoots Hordeum vulgare subsp. vulgare cDNA 
clone bastl03h05 3', mRNA sequence.
Length=432

 Score = 35.6 bits (38),  Expect = 0.016
 Identities = 19/19 (100%), Gaps = 0/19 (0%)
 Strand=Plus/Plus

Query  3    ATTATGGGACGGAGGGAGT  21
            |||||||||||||||||||
Sbjct  207  ATTATGGGACGGAGGGAGT  225


>dbj|BY865147.1| BY865147 Etiolated seedling shoot Hordeum vulgare subsp. vulgare 
cDNA clone baet91c08 3', mRNA sequence.
Length=317

 Score = 35.6 bits (38),  Expect = 0.016
 Identities = 19/19 (100%), Gaps = 0/19 (0%)
 Strand=Plus/Minus

Query  3    ATTATGGGACGGAGGGAGT  21
            |||||||||||||||||||
Sbjct  103  ATTATGGGACGGAGGGAGT  85


>gb|CV064340.1| BNEL9G7 Barley EST endosperm library Hordeum vulgare subsp. vulgare 
cDNA clone BNEL9G7 5' similar to Hordeum vulgare contig 
211252, complete sequence, mRNA sequence.
Length=544

 Score = 35.6 bits (38),  Expect = 0.016
 Identities = 19/19 (100%), Gaps = 0/19 (0%)
 Strand=Plus/Minus

Query  3    ATTATGGGACGGAGGGAGT  21
            |||||||||||||||||||
Sbjct  315  ATTATGGGACGGAGGGAGT  297


>gb|CK569835.1| HO14J06w HO Hordeum vulgare cDNA clone HO14J06 3-PRIME, mRNA 
sequence.
Length=624

 Score = 35.6 bits (38),  Expect = 0.016
 Identities = 19/19 (100%), Gaps = 0/19 (0%)
 Strand=Plus/Minus

Query  3    ATTATGGGACGGAGGGAGT  21
            |||||||||||||||||||
Sbjct  134  ATTATGGGACGGAGGGAGT  116


>gb|CD663278.1| UCRHV18_04dh06_b1 Drought-stressed Dicktoo barley epidermis cDNA 
library Hordeum vulgare subsp. vulgare cDNA clone UCRHV18_04dh06, 
mRNA sequence.
Length=533

 Score = 35.6 bits (38),  Expect = 0.016
 Identities = 19/19 (100%), Gaps = 0/19 (0%)
 Strand=Plus/Plus

Query  3    ATTATGGGACGGAGGGAGT  21
            |||||||||||||||||||
Sbjct  253  ATTATGGGACGGAGGGAGT  271


>gb|CD057247.1| HO14J06S HO Hordeum vulgare cDNA clone HO14J06 5-PRIME, mRNA 
sequence.
Length=589

 Score = 35.6 bits (38),  Expect = 0.016
 Identities = 19/19 (100%), Gaps = 0/19 (0%)
 Strand=Plus/Plus

Query  3    ATTATGGGACGGAGGGAGT  21
            |||||||||||||||||||
Sbjct  490  ATTATGGGACGGAGGGAGT  508


>gb|CB863041.1| HH01K18u HH Hordeum vulgare cDNA clone HH01K18 3-PRIME, mRNA 
sequence.
Length=676

 Score = 35.6 bits (38),  Expect = 0.016
 Identities = 19/19 (100%), Gaps = 0/19 (0%)
 Strand=Plus/Minus

Query  3   ATTATGGGACGGAGGGAGT  21
           |||||||||||||||||||
Sbjct  40  ATTATGGGACGGAGGGAGT  22


>gb|CB862673.1| HH03I11u HH Hordeum vulgare cDNA clone HH03I11 3-PRIME, mRNA 
sequence.
Length=596

 Score = 35.6 bits (38),  Expect = 0.016
 Identities = 19/19 (100%), Gaps = 0/19 (0%)
 Strand=Plus/Minus

Query  3   ATTATGGGACGGAGGGAGT  21
           |||||||||||||||||||
Sbjct  27  ATTATGGGACGGAGGGAGT  9


>gb|CA010088.1| HT12A16u HT Hordeum vulgare subsp. vulgare cDNA clone HT12A16 
3-PRIME, mRNA sequence.
Length=536

 Score = 35.6 bits (38),  Expect = 0.016
 Identities = 19/19 (100%), Gaps = 0/19 (0%)
 Strand=Plus/Minus

Query  3   ATTATGGGACGGAGGGAGT  21
           |||||||||||||||||||
Sbjct  63  ATTATGGGACGGAGGGAGT  45


>gb|BM371881.2| EBma08_SQ004_E13_R maternal, 28 DPA, no treatment, cv Optic, 
EBma08 Hordeum vulgare subsp. vulgare cDNA clone EBma08_SQ004_E13 
5', mRNA sequence.
Length=470

 Score = 35.6 bits (38),  Expect = 0.016
 Identities = 19/19 (100%), Gaps = 0/19 (0%)
 Strand=Plus/Minus

Query  3    ATTATGGGACGGAGGGAGT  21
            |||||||||||||||||||
Sbjct  252  ATTATGGGACGGAGGGAGT  234


>dbj|BJ482549.1| BJ482549 K. Sato unpublished cDNA library, strain H602 adult, 
heading stage top three leaves Hordeum vulgare subsp. spontaneum 
cDNA clone bah40a22 3', mRNA sequence.
Length=580

 Score = 35.6 bits (38),  Expect = 0.016
 Identities = 19/19 (100%), Gaps = 0/19 (0%)
 Strand=Plus/Minus

Query  3    ATTATGGGACGGAGGGAGT  21
            |||||||||||||||||||
Sbjct  506  ATTATGGGACGGAGGGAGT  488


 Score = 35.6 bits (38),  Expect = 0.016
 Identities = 19/19 (100%), Gaps = 0/19 (0%)
 Strand=Plus/Plus

Query  3    ATTATGGGACGGAGGGAGT  21
            |||||||||||||||||||
Sbjct  539  ATTATGGGACGGAGGGAGT  557


>dbj|BJ468182.1| BJ468182 K. Sato unpublished cDNA library, cv. Haruna Nijo germination 
shoots Hordeum vulgare subsp. vulgare cDNA clone bags37i06 
3', mRNA sequence.
Length=751

 Score = 35.6 bits (38),  Expect = 0.016
 Identities = 19/19 (100%), Gaps = 0/19 (0%)
 Strand=Plus/Plus

Query  3    ATTATGGGACGGAGGGAGT  21
            |||||||||||||||||||
Sbjct  201  ATTATGGGACGGAGGGAGT  219


>dbj|AV834592.1| AV834592 K. Sato unpublished cDNA library: Hordeum vulgare subsp. 
vulgare shoots germination Hordeum vulgare subsp. vulgare 
cDNA clone bags3l23, mRNA sequence.
Length=699

 Score = 35.6 bits (38),  Expect = 0.016
 Identities = 19/19 (100%), Gaps = 0/19 (0%)
 Strand=Plus/Minus

Query  3   ATTATGGGACGGAGGGAGT  21
           |||||||||||||||||||
Sbjct  43  ATTATGGGACGGAGGGAGT  25


>gb|AW983316.2| HVSMEg0010D05f Hordeum vulgare pre-anthesis spike EST library 
HVcDNA0008 (white to yellow anther) Hordeum vulgare subsp. 
vulgare cDNA clone HVSMEg0010D05f, mRNA sequence.
Length=845

 Score = 35.6 bits (38),  Expect = 0.016
 Identities = 19/19 (100%), Gaps = 0/19 (0%)
 Strand=Plus/Plus

Query  3    ATTATGGGACGGAGGGAGT  21
            |||||||||||||||||||
Sbjct  538  ATTATGGGACGGAGGGAGT  556


>gb|GH217963.1| HVSMEg0008P07f2 Hordeum vulgare pre-anthesis spike (white to 
yellow anther) cDNA library HVSMEg (HVcDNA0008)2 Hordeum vulgare 
subsp. vulgare cDNA clone HV__Ea0023P15r, mRNA sequence.
Length=636

 Score = 33.7 bits (36),  Expect = 0.055
 Identities = 20/21 (95%), Gaps = 0/21 (0%)
 Strand=Plus/Minus

Query  1    ACATTATGGGACGGAGGGAGT  21
            |||||||| ||||||||||||
Sbjct  488  ACATTATGCGACGGAGGGAGT  468


 Score = 33.7 bits (36),  Expect = 0.055
 Identities = 20/21 (95%), Gaps = 0/21 (0%)
 Strand=Plus/Plus

Query  1    ACATTATGGGACGGAGGGAGT  21
            ||||||||||||||| |||||
Sbjct  531  ACATTATGGGACGGAAGGAGT  551


>gb|GH213790.1| HVSMEc0005C05r2 Hordeum vulgare seedling shoot (etiolated unstressed) 
cDNA library HVSMEc (HVcDNA0003)2 Hordeum vulgare subsp. 
vulgare cDNA clone HV__Ea0014K18f, mRNA sequence.
Length=549

 Score = 33.7 bits (36),  Expect = 0.055
 Identities = 18/18 (100%), Gaps = 0/18 (0%)
 Strand=Plus/Minus

Query  4    TTATGGGACGGAGGGAGT  21
            ||||||||||||||||||
Sbjct  170  TTATGGGACGGAGGGAGT  153


>gb|GH212963.1| HVSMEb0010J16f2 Hordeum vulgare seedling shoot (dehydration stress) 
cDNA library HVSMEb (HVcDNA0002)2 Hordeum vulgare subsp. 
vulgare cDNA clone HV__Ea0012B09r, mRNA sequence.
Length=304

 Score = 33.7 bits (36),  Expect = 0.055
 Identities = 20/21 (95%), Gaps = 0/21 (0%)
 Strand=Plus/Minus

Query  1    ACATTATGGGACGGAGGGAGT  21
            |||||||||||| ||||||||
Sbjct  290  ACATTATGGGACAGAGGGAGT  270


>gb|FD521311.1| RUS26A11w HA Hordeum vulgare subsp. vulgare cDNA clone HA31F20, 
mRNA sequence.
Length=693

 Score = 33.7 bits (36),  Expect = 0.055
 Identities = 18/18 (100%), Gaps = 0/18 (0%)
 Strand=Plus/Minus

Query  4    TTATGGGACGGAGGGAGT  21
            ||||||||||||||||||
Sbjct  132  TTATGGGACGGAGGGAGT  115


>gb|EX575535.1| HDP14J23w HDP Hordeum vulgare subsp. vulgare cDNA clone HDP14J23, 
mRNA sequence.
Length=564

 Score = 33.7 bits (36),  Expect = 0.055
 Identities = 20/21 (95%), Gaps = 0/21 (0%)
 Strand=Plus/Minus

Query  1    ACATTATGGGACGGAGGGAGT  21
            |||||||| ||||||||||||
Sbjct  287  ACATTATGTGACGGAGGGAGT  267


>gb|EX583817.1| HDP08M12T HDP Hordeum vulgare subsp. vulgare cDNA clone HDP08M12, 
mRNA sequence.
Length=623

 Score = 33.7 bits (36),  Expect = 0.055
 Identities = 20/21 (95%), Gaps = 0/21 (0%)
 Strand=Plus/Plus

Query  1    ACATTATGGGACGGAGGGAGT  21
            |||||||||||| ||||||||
Sbjct  86   ACATTATGGGACAGAGGGAGT  106


>gb|EX592251.1| HDP03J09w HDP Hordeum vulgare subsp. vulgare cDNA clone HDP03J09, 
mRNA sequence.
Length=451

 Score = 33.7 bits (36),  Expect = 0.055
 Identities = 20/21 (95%), Gaps = 0/21 (0%)
 Strand=Plus/Minus

Query  1    ACATTATGGGACGGAGGGAGT  21
            |||||||||||| ||||||||
Sbjct  415  ACATTATGGGACAGAGGGAGT  395


>gb|EX592250.1| HDP03J09T HDP Hordeum vulgare subsp. vulgare cDNA clone HDP03J09, 
mRNA sequence.
Length=416

 Score = 33.7 bits (36),  Expect = 0.055
 Identities = 20/21 (95%), Gaps = 0/21 (0%)
 Strand=Plus/Plus

Query  1   ACATTATGGGACGGAGGGAGT  21
           |||||||||||| ||||||||
Sbjct  34  ACATTATGGGACAGAGGGAGT  54


>gb|EX593248.1| HDP41E18T HDP Hordeum vulgare subsp. vulgare cDNA clone HDP41E18, 
mRNA sequence.
Length=688

 Score = 33.7 bits (36),  Expect = 0.055
 Identities = 20/21 (95%), Gaps = 0/21 (0%)
 Strand=Plus/Minus

Query  1    ACATTATGGGACGGAGGGAGT  21
            ||||||||||||| |||||||
Sbjct  172  ACATTATGGGACGTAGGGAGT  152


 Score = 33.7 bits (36),  Expect = 0.055
 Identities = 20/21 (95%), Gaps = 0/21 (0%)
 Strand=Plus/Plus

Query  1    ACATTATGGGACGGAGGGAGT  21
            |||||||||||| ||||||||
Sbjct  242  ACATTATGGGACAGAGGGAGT  262


>gb|EX591321.1| HDP08A06T HDP Hordeum vulgare subsp. vulgare cDNA clone HDP08A06, 
mRNA sequence.
Length=549

 Score = 33.7 bits (36),  Expect = 0.055
 Identities = 20/21 (95%), Gaps = 0/21 (0%)
 Strand=Plus/Plus

Query  1   ACATTATGGGACGGAGGGAGT  21
           |||||||||||| ||||||||
Sbjct  27  ACATTATGGGACAGAGGGAGT  47


>gb|EX591500.1| HDP07M01T HDP Hordeum vulgare subsp. vulgare cDNA clone HDP07M01, 
mRNA sequence.
Length=609

 Score = 33.7 bits (36),  Expect = 0.055
 Identities = 20/21 (95%), Gaps = 0/21 (0%)
 Strand=Plus/Plus

Query  1    ACATTATGGGACGGAGGGAGT  21
            ||||| |||||||||||||||
Sbjct  182  ACATTTTGGGACGGAGGGAGT  202


>gb|EX583713.1| HDP08O21T HDP Hordeum vulgare subsp. vulgare cDNA clone HDP08O21, 
mRNA sequence.
Length=530

 Score = 33.7 bits (36),  Expect = 0.055
 Identities = 20/21 (95%), Gaps = 0/21 (0%)
 Strand=Plus/Plus

Query  1    ACATTATGGGACGGAGGGAGT  21
            |||||||| ||||||||||||
Sbjct  255  ACATTATGTGACGGAGGGAGT  275


>gb|EX583708.1| HDP08O21w HDP Hordeum vulgare subsp. vulgare cDNA clone HDP08O21, 
mRNA sequence.
Length=534

 Score = 33.7 bits (36),  Expect = 0.055
 Identities = 20/21 (95%), Gaps = 0/21 (0%)
 Strand=Plus/Minus

Query  1    ACATTATGGGACGGAGGGAGT  21
            |||||||| ||||||||||||
Sbjct  276  ACATTATGTGACGGAGGGAGT  256


>gb|EX581160.1| HDP22D19T HDP Hordeum vulgare subsp. vulgare cDNA clone HDP22D19, 
mRNA sequence.
Length=581

 Score = 33.7 bits (36),  Expect = 0.055
 Identities = 18/18 (100%), Gaps = 0/18 (0%)
 Strand=Plus/Plus

Query  3    ATTATGGGACGGAGGGAG  20
            ||||||||||||||||||
Sbjct  400  ATTATGGGACGGAGGGAG  417


>gb|EX586705.1| HDP33L13w HDP Hordeum vulgare subsp. vulgare cDNA clone HDP33L13, 
mRNA sequence.
Length=638

 Score = 33.7 bits (36),  Expect = 0.055
 Identities = 20/21 (95%), Gaps = 0/21 (0%)
 Strand=Plus/Plus

Query  1    ACATTATGGGACGGAGGGAGT  21
            |||||||| ||||||||||||
Sbjct  238  ACATTATGAGACGGAGGGAGT  258


>gb|EX593880.1| HDP14J23T HDP Hordeum vulgare subsp. vulgare cDNA clone HDP14J23, 
mRNA sequence.
Length=530

 Score = 33.7 bits (36),  Expect = 0.055
 Identities = 20/21 (95%), Gaps = 0/21 (0%)
 Strand=Plus/Plus

Query  1    ACATTATGGGACGGAGGGAGT  21
            |||||||| ||||||||||||
Sbjct  273  ACATTATGTGACGGAGGGAGT  293


>gb|EX580539.1| HDP26F19w HDP Hordeum vulgare subsp. vulgare cDNA clone HDP26F19, 
mRNA sequence.
Length=557

 Score = 33.7 bits (36),  Expect = 0.055
 Identities = 20/21 (95%), Gaps = 0/21 (0%)
 Strand=Plus/Plus

Query  1    ACATTATGGGACGGAGGGAGT  21
            |||||||| ||||||||||||
Sbjct  238  ACATTATGAGACGGAGGGAGT  258


>gb|EX580538.1| HDP26F19T HDP Hordeum vulgare subsp. vulgare cDNA clone HDP26F19, 
mRNA sequence.
Length=553

 Score = 33.7 bits (36),  Expect = 0.055
 Identities = 20/21 (95%), Gaps = 0/21 (0%)
 Strand=Plus/Minus

Query  1    ACATTATGGGACGGAGGGAGT  21
            |||||||| ||||||||||||
Sbjct  316  ACATTATGAGACGGAGGGAGT  296


>dbj|BY864150.1| BY864150 Etiolated seedling shoot Hordeum vulgare subsp. vulgare 
cDNA clone baet69e09 3', mRNA sequence.
Length=438

 Score = 33.7 bits (36),  Expect = 0.055
 Identities = 18/18 (100%), Gaps = 0/18 (0%)
 Strand=Plus/Minus

Query  4    TTATGGGACGGAGGGAGT  21
            ||||||||||||||||||
Sbjct  112  TTATGGGACGGAGGGAGT  95


>dbj|BY863869.1| BY863869 Etiolated seedling shoot Hordeum vulgare subsp. vulgare 
cDNA clone baet65h09 3', mRNA sequence.
Length=451

 Score = 33.7 bits (36),  Expect = 0.055
 Identities = 18/18 (100%), Gaps = 0/18 (0%)
 Strand=Plus/Minus

Query  4    TTATGGGACGGAGGGAGT  21
            ||||||||||||||||||
Sbjct  133  TTATGGGACGGAGGGAGT  116


>dbj|BY870096.1| BY870096 Germination shoots Hordeum vulgare subsp. vulgare cDNA 
clone bast03f01 3', mRNA sequence.
Length=477

 Score = 33.7 bits (36),  Expect = 0.055
 Identities = 18/18 (100%), Gaps = 0/18 (0%)
 Strand=Plus/Minus

Query  4    TTATGGGACGGAGGGAGT  21
            ||||||||||||||||||
Sbjct  191  TTATGGGACGGAGGGAGT  174


>dbj|BY874640.1| BY874640 Germination shoots Hordeum vulgare subsp. vulgare cDNA 
clone bastl06b05 3', mRNA sequence.
Length=271

 Score = 33.7 bits (36),  Expect = 0.055
 Identities = 20/21 (95%), Gaps = 0/21 (0%)
 Strand=Plus/Plus

Query  1    ACATTATGGGACGGAGGGAGT  21
            ||||| |||||||||||||||
Sbjct  203  ACATTTTGGGACGGAGGGAGT  223


>gb|DN187130.1| HO26K22w HO Hordeum vulgare cDNA clone HO26K22 3-PRIME, mRNA 
sequence.
Length=481

 Score = 33.7 bits (36),  Expect = 0.055
 Identities = 18/18 (100%), Gaps = 0/18 (0%)
 Strand=Plus/Minus

Query  4    TTATGGGACGGAGGGAGT  21
            ||||||||||||||||||
Sbjct  227  TTATGGGACGGAGGGAGT  210


>gb|DN184585.1| HO36O19w HO Hordeum vulgare cDNA clone HO36O19 3-PRIME, mRNA 
sequence.
Length=700

 Score = 33.7 bits (36),  Expect = 0.055
 Identities = 18/18 (100%), Gaps = 0/18 (0%)
 Strand=Plus/Minus

Query  4    TTATGGGACGGAGGGAGT  21
            ||||||||||||||||||
Sbjct  119  TTATGGGACGGAGGGAGT  102


>gb|DN180754.1| HO26F03S HO Hordeum vulgare cDNA clone HO26F03 5-PRIME, mRNA 
sequence.
Length=481

 Score = 33.7 bits (36),  Expect = 0.055
 Identities = 18/18 (100%), Gaps = 0/18 (0%)
 Strand=Plus/Plus

Query  4    TTATGGGACGGAGGGAGT  21
            ||||||||||||||||||
Sbjct  255  TTATGGGACGGAGGGAGT  272


>gb|CX629150.1| GCW001F14r GCW Hordeum vulgare cDNA clone GCW001F14 5-PRIME, 
mRNA sequence.
Length=405

 Score = 33.7 bits (36),  Expect = 0.055
 Identities = 18/18 (100%), Gaps = 0/18 (0%)
 Strand=Plus/Plus

Query  4    TTATGGGACGGAGGGAGT  21
            ||||||||||||||||||
Sbjct  214  TTATGGGACGGAGGGAGT  231


>gb|CB877969.1| HP06N24T HP Hordeum vulgare subsp. vulgare cDNA clone HP06N24 
5-PRIME, mRNA sequence.
Length=338

 Score = 33.7 bits (36),  Expect = 0.055
 Identities = 18/18 (100%), Gaps = 0/18 (0%)
 Strand=Plus/Plus

Query  4   TTATGGGACGGAGGGAGT  21
           ||||||||||||||||||
Sbjct  73  TTATGGGACGGAGGGAGT  90


>gb|CB871794.1| HC05E13y CH Hordeum vulgare cDNA clone HC05E13 3-PRIME, mRNA 
sequence.
Length=315

 Score = 33.7 bits (36),  Expect = 0.055
 Identities = 20/21 (95%), Gaps = 0/21 (0%)
 Strand=Plus/Plus

Query  1    ACATTATGGGACGGAGGGAGT  21
            ||||| |||||||||||||||
Sbjct  212  ACATTTTGGGACGGAGGGAGT  232


>gb|CB867028.1| HC05E13w CH Hordeum vulgare cDNA clone HC05E13 5-PRIME, mRNA 
sequence.
Length=325

 Score = 33.7 bits (36),  Expect = 0.055
 Identities = 20/21 (95%), Gaps = 0/21 (0%)
 Strand=Plus/Minus

Query  1    ACATTATGGGACGGAGGGAGT  21
            ||||| |||||||||||||||
Sbjct  117  ACATTTTGGGACGGAGGGAGT  97


>gb|CA010562.1| HT09K16u HT Hordeum vulgare subsp. vulgare cDNA clone HT09K16 
3-PRIME, mRNA sequence.
Length=587

 Score = 33.7 bits (36),  Expect = 0.055
 Identities = 18/18 (100%), Gaps = 0/18 (0%)
 Strand=Plus/Minus

Query  4    TTATGGGACGGAGGGAGT  21
            ||||||||||||||||||
Sbjct  230  TTATGGGACGGAGGGAGT  213


>gb|BU996201.1| HM12N03r HM Hordeum vulgare subsp. vulgare cDNA clone HM12N03 
5-PRIME, mRNA sequence.
Length=604

 Score = 33.7 bits (36),  Expect = 0.055
 Identities = 18/18 (100%), Gaps = 0/18 (0%)
 Strand=Plus/Plus

Query  4    TTATGGGACGGAGGGAGT  21
            ||||||||||||||||||
Sbjct  492  TTATGGGACGGAGGGAGT  509


>gb|BU977032.1| HA10L15u HA Hordeum vulgare subsp. vulgare cDNA clone HA10L15 
3-PRIME, mRNA sequence.
Length=613

 Score = 33.7 bits (36),  Expect = 0.055
 Identities = 18/18 (100%), Gaps = 0/18 (0%)
 Strand=Plus/Minus

Query  4    TTATGGGACGGAGGGAGT  21
            ||||||||||||||||||
Sbjct  227  TTATGGGACGGAGGGAGT  210


>gb|BU968160.1| HB06J24r BC Hordeum vulgare subsp. vulgare cDNA clone HB06J24 
5-PRIME, mRNA sequence.
Length=458

 Score = 33.7 bits (36),  Expect = 0.055
 Identities = 18/18 (100%), Gaps = 0/18 (0%)
 Strand=Plus/Plus

Query  4    TTATGGGACGGAGGGAGT  21
            ||||||||||||||||||
Sbjct  274  TTATGGGACGGAGGGAGT  291


>gb|BM443538.2| EBro02_SQ005_J09_R root, 3 week, hydroponic grown, low nitrogen, 
cv Optic, EBro02 Hordeum vulgare subsp. vulgare cDNA clone 
EBro02_SQ005_J09 5', mRNA sequence.
Length=529

 Score = 33.7 bits (36),  Expect = 0.055
 Identities = 20/21 (95%), Gaps = 0/21 (0%)
 Strand=Plus/Minus

Query  1    ACATTATGGGACGGAGGGAGT  21
            |||||||| ||||||||||||
Sbjct  484  ACATTATGTGACGGAGGGAGT  464


>gb|BQ662944.1| HS04O14u HS Hordeum vulgare subsp. vulgare cDNA clone HS04O14 
3-PRIME, mRNA sequence.
Length=543

 Score = 33.7 bits (36),  Expect = 0.055
 Identities = 18/18 (100%), Gaps = 0/18 (0%)
 Strand=Plus/Minus

Query  4    TTATGGGACGGAGGGAGT  21
            ||||||||||||||||||
Sbjct  147  TTATGGGACGGAGGGAGT  130


>gb|BQ661883.1| HP01K18w HP Hordeum vulgare subsp. vulgare cDNA clone HP01K18 
3-PRIME, mRNA sequence.
Length=291

 Score = 33.7 bits (36),  Expect = 0.055
 Identities = 18/18 (100%), Gaps = 0/18 (0%)
 Strand=Plus/Minus

Query  4    TTATGGGACGGAGGGAGT  21
            ||||||||||||||||||
Sbjct  254  TTATGGGACGGAGGGAGT  237


>gb|BQ661628.1| HM04G24u HM Hordeum vulgare subsp. vulgare cDNA clone HM04G24 
3-PRIME, mRNA sequence.
Length=576

 Score = 33.7 bits (36),  Expect = 0.055
 Identities = 18/18 (100%), Gaps = 0/18 (0%)
 Strand=Plus/Minus

Query  4    TTATGGGACGGAGGGAGT  21
            ||||||||||||||||||
Sbjct  193  TTATGGGACGGAGGGAGT  176


>gb|BQ657747.1| HA07C06u HA Hordeum vulgare subsp. vulgare cDNA clone HA07C06 
3-PRIME, mRNA sequence.
Length=613

 Score = 33.7 bits (36),  Expect = 0.055
 Identities = 18/18 (100%), Gaps = 0/18 (0%)
 Strand=Plus/Minus

Query  4    TTATGGGACGGAGGGAGT  21
            ||||||||||||||||||
Sbjct  227  TTATGGGACGGAGGGAGT  210


>gb|BQ468272.1| HP01K18T HP Hordeum vulgare subsp. vulgare cDNA clone HP01K18 
5-PRIME, mRNA sequence.
Length=318

 Score = 33.7 bits (36),  Expect = 0.055
 Identities = 18/18 (100%), Gaps = 0/18 (0%)
 Strand=Plus/Plus

Query  4   TTATGGGACGGAGGGAGT  21
           ||||||||||||||||||
Sbjct  69  TTATGGGACGGAGGGAGT  86


>gb|BQ467319.1| HS03G06r HS Hordeum vulgare subsp. vulgare cDNA clone HS03G06 
5-PRIME, mRNA sequence.
Length=409

 Score = 33.7 bits (36),  Expect = 0.055
 Identities = 18/18 (100%), Gaps = 0/18 (0%)
 Strand=Plus/Minus

Query  4    TTATGGGACGGAGGGAGT  21
            ||||||||||||||||||
Sbjct  227  TTATGGGACGGAGGGAGT  210


>dbj|BJ486097.1| BJ486097 K. Sato unpublished cDNA library, strain H602 adult, 
heading stage top three leaves Hordeum vulgare subsp. spontaneum 
cDNA clone bah60e11 3', mRNA sequence.
Length=743

 Score = 33.7 bits (36),  Expect = 0.055
 Identities = 18/18 (100%), Gaps = 0/18 (0%)
 Strand=Plus/Minus

Query  4    TTATGGGACGGAGGGAGT  21
            ||||||||||||||||||
Sbjct  216  TTATGGGACGGAGGGAGT  199


>dbj|AV834234.1| AV834234 K. Sato unpublished cDNA library: Hordeum vulgare subsp. 
vulgare shoots germination Hordeum vulgare subsp. vulgare 
cDNA clone bags7m23, mRNA sequence.
Length=591

 Score = 33.7 bits (36),  Expect = 0.055
 Identities = 18/18 (100%), Gaps = 0/18 (0%)
 Strand=Plus/Minus

Query  4    TTATGGGACGGAGGGAGT  21
            ||||||||||||||||||
Sbjct  113  TTATGGGACGGAGGGAGT  96


>gb|BG344337.1| HVSMEg0008P07f Hordeum vulgare pre-anthesis spike EST library 
HVcDNA0008 (white to yellow anther) Hordeum vulgare subsp. 
vulgare cDNA clone HVSMEg0008P07f, mRNA sequence.
Length=803

 Score = 33.7 bits (36),  Expect = 0.055
 Identities = 20/21 (95%), Gaps = 0/21 (0%)
 Strand=Plus/Minus

Query  1    ACATTATGGGACGGAGGGAGT  21
            |||||||| ||||||||||||
Sbjct  488  ACATTATGCGACGGAGGGAGT  468


>gb|BF629274.2| HVSMEb0010J16f Hordeum vulgare seedling shoot EST library HVcDNA0002 
(Dehydration stress) Hordeum vulgare subsp. vulgare 
cDNA clone HVSMEb0010J16f, mRNA sequence.
Length=750

 Score = 33.7 bits (36),  Expect = 0.055
 Identities = 20/21 (95%), Gaps = 0/21 (0%)
 Strand=Plus/Minus

Query  1    ACATTATGGGACGGAGGGAGT  21
            |||||||||||| ||||||||
Sbjct  290  ACATTATGGGACAGAGGGAGT  270


>emb|AL509815.1| AL509815 Hordeum vulgare Barke developing caryopsis (3.-15.DAP) 
Hordeum vulgare subsp. vulgare cDNA clone HY02B16 3', mRNA 
sequence.
Length=548

 Score = 33.7 bits (36),  Expect = 0.055
 Identities = 18/18 (100%), Gaps = 0/18 (0%)
 Strand=Plus/Minus

Query  4    TTATGGGACGGAGGGAGT  21
            ||||||||||||||||||
Sbjct  192  TTATGGGACGGAGGGAGT  175


>emb|AL503060.1| AL503060 Hordeum vulgare Barke roots Hordeum vulgare subsp. vulgare 
cDNA clone HW09J09 3', mRNA sequence.
Length=484

 Score = 33.7 bits (36),  Expect = 0.055
 Identities = 18/18 (100%), Gaps = 0/18 (0%)
 Strand=Plus/Minus

Query  4    TTATGGGACGGAGGGAGT  21
            ||||||||||||||||||
Sbjct  187  TTATGGGACGGAGGGAGT  170


>emb|AL500558.1| AL500558 Hordeum vulgare Barke roots Hordeum vulgare subsp. vulgare 
cDNA clone HW01A22 3', mRNA sequence.
Length=532

 Score = 33.7 bits (36),  Expect = 0.055
 Identities = 18/18 (100%), Gaps = 0/18 (0%)
 Strand=Plus/Minus

Query  4    TTATGGGACGGAGGGAGT  21
            ||||||||||||||||||
Sbjct  166  TTATGGGACGGAGGGAGT  149


Query=   osa-miR160e MIMAT0001030
Length=21


                                                                   Score     E
Sequences producing significant alignments:                       (Bits)  Value

gb|GH209508.1|  HVSMEa0002K04f2 Hordeum vulgare seedling shoot...  37.4    0.004
gb|CA002787.1|  HS08I15r HS Hordeum vulgare subsp. vulgare cDN...  37.4    0.004
gb|BU986263.1|  HF11D06r HF Hordeum vulgare subsp. vulgare cDN...  37.4    0.004
dbj|BJ472971.1|  BJ472971 K. Sato unpublished cDNA library, cv...  37.4    0.004
dbj|BJ471957.1|  BJ471957 K. Sato unpublished cDNA library, cv...  37.4    0.004
dbj|BJ471544.1|  BJ471544 K. Sato unpublished cDNA library, cv...  37.4    0.004
dbj|BJ469735.1|  BJ469735 K. Sato unpublished cDNA library, cv...  37.4    0.004
dbj|BJ469445.1|  BJ469445 K. Sato unpublished cDNA library, cv...  37.4    0.004
dbj|AV934494.1|  AV934494 K. Sato unpublished cDNA library, cv...  37.4    0.004
dbj|AV934488.1|  AV934488 K. Sato unpublished cDNA library, cv...  37.4    0.004
dbj|AV933114.1|  AV933114 K. Sato unpublished cDNA library, cv...  37.4    0.004
dbj|AV932125.1|  AV932125 K. Sato unpublished cDNA library, cv...  37.4    0.004
gb|BF622299.2|  HVSMEa0002K04f Hordeum vulgare seedling shoot ...  37.4    0.004
gb|BF622307.1|  HVSMEa0002K14f Hordeum vulgare seedling shoot ...  35.6    0.016

ALIGNMENTS
>gb|GH209508.1| HVSMEa0002K04f2 Hordeum vulgare seedling shoot (cold stress) 
cDNA library HVSMEa (HVcDNA0001)2 Hordeum vulgare subsp. vulgare 
cDNA clone HV__Ea0006E20r, mRNA sequence.
Length=618

 Score = 37.4 bits (40),  Expect = 0.004
 Identities = 20/20 (100%), Gaps = 0/20 (0%)
 Strand=Plus/Minus

Query  1    TGCCTGGCTCCCTGTATGCC  20
            ||||||||||||||||||||
Sbjct  264  TGCCTGGCTCCCTGTATGCC  245


>gb|CA002787.1| HS08I15r HS Hordeum vulgare subsp. vulgare cDNA clone HS08I15 
5-PRIME, mRNA sequence.
Length=355

 Score = 37.4 bits (40),  Expect = 0.004
 Identities = 20/20 (100%), Gaps = 0/20 (0%)
 Strand=Plus/Plus

Query  1    TGCCTGGCTCCCTGTATGCC  20
            ||||||||||||||||||||
Sbjct  324  TGCCTGGCTCCCTGTATGCC  343


>gb|BU986263.1| HF11D06r HF Hordeum vulgare subsp. vulgare cDNA clone HF11D06 
5-PRIME, mRNA sequence.
Length=592

 Score = 37.4 bits (40),  Expect = 0.004
 Identities = 20/20 (100%), Gaps = 0/20 (0%)
 Strand=Plus/Minus

Query  1    TGCCTGGCTCCCTGTATGCC  20
            ||||||||||||||||||||
Sbjct  208  TGCCTGGCTCCCTGTATGCC  189


>dbj|BJ472971.1| BJ472971 K. Sato unpublished cDNA library, cv. Haruna Nijo adult, 
heading stage top three leaves Hordeum vulgare subsp. vulgare 
cDNA clone baal40b20 5', mRNA sequence.
Length=596

 Score = 37.4 bits (40),  Expect = 0.004
 Identities = 20/20 (100%), Gaps = 0/20 (0%)
 Strand=Plus/Minus

Query  1    TGCCTGGCTCCCTGTATGCC  20
            ||||||||||||||||||||
Sbjct  388  TGCCTGGCTCCCTGTATGCC  369


>dbj|BJ471957.1| BJ471957 K. Sato unpublished cDNA library, cv. Haruna Nijo adult, 
heading stage top three leaves Hordeum vulgare subsp. vulgare 
cDNA clone baal28l21 5', mRNA sequence.
Length=479

 Score = 37.4 bits (40),  Expect = 0.004
 Identities = 20/20 (100%), Gaps = 0/20 (0%)
 Strand=Plus/Minus

Query  1    TGCCTGGCTCCCTGTATGCC  20
            ||||||||||||||||||||
Sbjct  377  TGCCTGGCTCCCTGTATGCC  358


>dbj|BJ471544.1| BJ471544 K. Sato unpublished cDNA library, cv. Haruna Nijo adult, 
heading stage top three leaves Hordeum vulgare subsp. vulgare 
cDNA clone baal19d14 5', mRNA sequence.
Length=481

 Score = 37.4 bits (40),  Expect = 0.004
 Identities = 20/20 (100%), Gaps = 0/20 (0%)
 Strand=Plus/Minus

Query  1    TGCCTGGCTCCCTGTATGCC  20
            ||||||||||||||||||||
Sbjct  377  TGCCTGGCTCCCTGTATGCC  358


>dbj|BJ469735.1| BJ469735 K. Sato unpublished cDNA library, cv. Haruna Nijo adult, 
heading stage top three leaves Hordeum vulgare subsp. vulgare 
cDNA clone baal37e08 5', mRNA sequence.
Length=543

 Score = 37.4 bits (40),  Expect = 0.004
 Identities = 20/20 (100%), Gaps = 0/20 (0%)
 Strand=Plus/Minus

Query  1    TGCCTGGCTCCCTGTATGCC  20
            ||||||||||||||||||||
Sbjct  377  TGCCTGGCTCCCTGTATGCC  358


>dbj|BJ469445.1| BJ469445 K. Sato unpublished cDNA library, cv. Haruna Nijo adult, 
heading stage top three leaves Hordeum vulgare subsp. vulgare 
cDNA clone baal23a17 5', mRNA sequence.
Length=560

 Score = 37.4 bits (40),  Expect = 0.004
 Identities = 20/20 (100%), Gaps = 0/20 (0%)
 Strand=Plus/Minus

Query  1    TGCCTGGCTCCCTGTATGCC  20
            ||||||||||||||||||||
Sbjct  377  TGCCTGGCTCCCTGTATGCC  358


>dbj|AV934494.1| AV934494 K. Sato unpublished cDNA library, cv. Haruna Nijo adult, 
heading stage top three leaves Hordeum vulgare subsp. vulgare 
cDNA clone baal9i18 5', mRNA sequence.
Length=482

 Score = 37.4 bits (40),  Expect = 0.004
 Identities = 20/20 (100%), Gaps = 0/20 (0%)
 Strand=Plus/Minus

Query  1    TGCCTGGCTCCCTGTATGCC  20
            ||||||||||||||||||||
Sbjct  378  TGCCTGGCTCCCTGTATGCC  359


>dbj|AV934488.1| AV934488 K. Sato unpublished cDNA library, cv. Haruna Nijo adult, 
heading stage top three leaves Hordeum vulgare subsp. vulgare 
cDNA clone baal9i09 5', mRNA sequence.
Length=412

 Score = 37.4 bits (40),  Expect = 0.004
 Identities = 20/20 (100%), Gaps = 0/20 (0%)
 Strand=Plus/Minus

Query  1    TGCCTGGCTCCCTGTATGCC  20
            ||||||||||||||||||||
Sbjct  349  TGCCTGGCTCCCTGTATGCC  330


>dbj|AV933114.1| AV933114 K. Sato unpublished cDNA library, cv. Haruna Nijo adult, 
heading stage top three leaves Hordeum vulgare subsp. vulgare 
cDNA clone baal5g15 5', mRNA sequence.
Length=608

 Score = 37.4 bits (40),  Expect = 0.004
 Identities = 20/20 (100%), Gaps = 0/20 (0%)
 Strand=Plus/Minus

Query  1    TGCCTGGCTCCCTGTATGCC  20
            ||||||||||||||||||||
Sbjct  341  TGCCTGGCTCCCTGTATGCC  322


>dbj|AV932125.1| AV932125 K. Sato unpublished cDNA library, cv. Haruna Nijo adult, 
heading stage top three leaves Hordeum vulgare subsp. vulgare 
cDNA clone baal2f23 5', mRNA sequence.
Length=479

 Score = 37.4 bits (40),  Expect = 0.004
 Identities = 20/20 (100%), Gaps = 0/20 (0%)
 Strand=Plus/Minus

Query  1    TGCCTGGCTCCCTGTATGCC  20
            ||||||||||||||||||||
Sbjct  377  TGCCTGGCTCCCTGTATGCC  358


>gb|BF622299.2| HVSMEa0002K04f Hordeum vulgare seedling shoot EST library HVcDNA0001 
(Cold stress) Hordeum vulgare subsp. vulgare cDNA clone 
HVSMEa0002K04f, mRNA sequence.
Length=849

 Score = 37.4 bits (40),  Expect = 0.004
 Identities = 20/20 (100%), Gaps = 0/20 (0%)
 Strand=Plus/Minus

Query  1    TGCCTGGCTCCCTGTATGCC  20
            ||||||||||||||||||||
Sbjct  264  TGCCTGGCTCCCTGTATGCC  245


>gb|BF622307.1| HVSMEa0002K14f Hordeum vulgare seedling shoot EST library HVcDNA0001 
(Cold stress) Hordeum vulgare subsp. vulgare cDNA clone 
HVSMEa0002K14f, mRNA sequence.
Length=875

 Score = 35.6 bits (38),  Expect = 0.016
 Identities = 19/19 (100%), Gaps = 0/19 (0%)
 Strand=Plus/Minus

Query  1    TGCCTGGCTCCCTGTATGC  19
            |||||||||||||||||||
Sbjct  279  TGCCTGGCTCCCTGTATGC  261


Query=   osa-miR821b MIMAT0004083
Length=24


                                                                   Score     E
Sequences producing significant alignments:                       (Bits)  Value

gb|FD527963.1|  RUS110E11w HZ Hordeum vulgare subsp. vulgare c...  33.7    0.055
dbj|BY868870.1|  BY868870 Seminal root Hordeum vulgare subsp. ...  33.7    0.055
dbj|BY868178.1|  BY868178 Seminal root Hordeum vulgare subsp. ...  33.7    0.055
dbj|BY867111.1|  BY867111 Seminal root Hordeum vulgare subsp. ...  33.7    0.055
gb|CX627884.1|  GBN006K02u GBN Hordeum vulgare cDNA clone GBN0...  33.7    0.055
gb|CK565751.1|  HO01G01w HO Hordeum vulgare cDNA clone HO01G01...  33.7    0.055
gb|CB874555.1|  HX05K01w HX Hordeum vulgare subsp. vulgare cDN...  33.7    0.055
gb|CB858633.1|  HI07M05w HI Hordeum vulgare subsp. vulgare cDN...  33.7    0.055
gb|CA015859.1|  HV11L19u HV Hordeum vulgare subsp. vulgare cDN...  33.7    0.055
gb|BI777511.2|  EBro04_SQ001_H04_R root, 3 week, salt-stressed...  33.7    0.055
emb|AJ435431.1|  AJ435431 S00002 Hordeum vulgare subsp. vulgar...  33.7    0.055
dbj|AV835884.1|  AV835884 K. Sato unpublished cDNA library: Ho...  33.7    0.055
emb|AL503071.1|  AL503071 Hordeum vulgare Barke roots Hordeum ...  33.7    0.055
emb|AL502447.1|  AL502447 Hordeum vulgare Barke roots Hordeum ...  33.7    0.055
gb|BE422217.1|  HWM021cF.09r ITEC HWM Barley Leaf Library Hord...  33.7    0.055

ALIGNMENTS
>gb|FD527963.1| RUS110E11w HZ Hordeum vulgare subsp. vulgare cDNA clone HZ65G06, 
mRNA sequence.
Length=592

 Score = 33.7 bits (36),  Expect = 0.055
 Identities = 18/18 (100%), Gaps = 0/18 (0%)
 Strand=Plus/Minus

Query  7    TCAACAAAAAAGTTGAAT  24
            ||||||||||||||||||
Sbjct  140  TCAACAAAAAAGTTGAAT  123


>dbj|BY868870.1| BY868870 Seminal root Hordeum vulgare subsp. vulgare cDNA clone 
bart46g03 3', mRNA sequence.
Length=442

 Score = 33.7 bits (36),  Expect = 0.055
 Identities = 18/18 (100%), Gaps = 0/18 (0%)
 Strand=Plus/Minus

Query  7    TCAACAAAAAAGTTGAAT  24
            ||||||||||||||||||
Sbjct  168  TCAACAAAAAAGTTGAAT  151


>dbj|BY868178.1| BY868178 Seminal root Hordeum vulgare subsp. vulgare cDNA clone 
bart38c04 3', mRNA sequence.
Length=510

 Score = 33.7 bits (36),  Expect = 0.055
 Identities = 18/18 (100%), Gaps = 0/18 (0%)
 Strand=Plus/Minus

Query  7    TCAACAAAAAAGTTGAAT  24
            ||||||||||||||||||
Sbjct  146  TCAACAAAAAAGTTGAAT  129


>dbj|BY867111.1| BY867111 Seminal root Hordeum vulgare subsp. vulgare cDNA clone 
bart25g07 3', mRNA sequence.
Length=416

 Score = 33.7 bits (36),  Expect = 0.055
 Identities = 18/18 (100%), Gaps = 0/18 (0%)
 Strand=Plus/Minus

Query  7    TCAACAAAAAAGTTGAAT  24
            ||||||||||||||||||
Sbjct  149  TCAACAAAAAAGTTGAAT  132


>gb|CX627884.1| GBN006K02u GBN Hordeum vulgare cDNA clone GBN006K02 3-PRIME, 
mRNA sequence.
Length=201

 Score = 33.7 bits (36),  Expect = 0.055
 Identities = 18/18 (100%), Gaps = 0/18 (0%)
 Strand=Plus/Minus

Query  7    TCAACAAAAAAGTTGAAT  24
            ||||||||||||||||||
Sbjct  158  TCAACAAAAAAGTTGAAT  141


>gb|CK565751.1| HO01G01w HO Hordeum vulgare cDNA clone HO01G01 3-PRIME, mRNA 
sequence.
Length=261

 Score = 33.7 bits (36),  Expect = 0.055
 Identities = 18/18 (100%), Gaps = 0/18 (0%)
 Strand=Plus/Minus

Query  7    TCAACAAAAAAGTTGAAT  24
            ||||||||||||||||||
Sbjct  115  TCAACAAAAAAGTTGAAT  98


>gb|CB874555.1| HX05K01w HX Hordeum vulgare subsp. vulgare cDNA clone HX05K01 
3-PRIME, mRNA sequence.
Length=585

 Score = 33.7 bits (36),  Expect = 0.055
 Identities = 18/18 (100%), Gaps = 0/18 (0%)
 Strand=Plus/Minus

Query  7    TCAACAAAAAAGTTGAAT  24
            ||||||||||||||||||
Sbjct  168  TCAACAAAAAAGTTGAAT  151


>gb|CB858633.1| HI07M05w HI Hordeum vulgare subsp. vulgare cDNA clone HI07M05 
3-PRIME, mRNA sequence.
Length=615

 Score = 33.7 bits (36),  Expect = 0.055
 Identities = 18/18 (100%), Gaps = 0/18 (0%)
 Strand=Plus/Minus

Query  7    TCAACAAAAAAGTTGAAT  24
            ||||||||||||||||||
Sbjct  162  TCAACAAAAAAGTTGAAT  145


>gb|CA015859.1| HV11L19u HV Hordeum vulgare subsp. vulgare cDNA clone HV11L19 
3-PRIME, mRNA sequence.
Length=491

 Score = 33.7 bits (36),  Expect = 0.055
 Identities = 18/18 (100%), Gaps = 0/18 (0%)
 Strand=Plus/Minus

Query  7    TCAACAAAAAAGTTGAAT  24
            ||||||||||||||||||
Sbjct  164  TCAACAAAAAAGTTGAAT  147


>gb|BI777511.2| EBro04_SQ001_H04_R root, 3 week, salt-stressed, cv Optic, EBro04 
Hordeum vulgare subsp. vulgare cDNA clone EBro04_SQ001_H04 
5', mRNA sequence.
Length=519

 Score = 33.7 bits (36),  Expect = 0.055
 Identities = 18/18 (100%), Gaps = 0/18 (0%)
 Strand=Plus/Plus

Query  7    TCAACAAAAAAGTTGAAT  24
            ||||||||||||||||||
Sbjct  351  TCAACAAAAAAGTTGAAT  368


>emb|AJ435431.1| AJ435431 S00002 Hordeum vulgare subsp. vulgare cDNA clone S0000200053B01F1, 
mRNA sequence.
Length=477

 Score = 33.7 bits (36),  Expect = 0.055
 Identities = 18/18 (100%), Gaps = 0/18 (0%)
 Strand=Plus/Plus

Query  7    TCAACAAAAAAGTTGAAT  24
            ||||||||||||||||||
Sbjct  308  TCAACAAAAAAGTTGAAT  325


>dbj|AV835884.1| AV835884 K. Sato unpublished cDNA library: Hordeum vulgare subsp. 
spontaneum top three leaves adult, heading stage Hordeum 
vulgare subsp. spontaneum cDNA clone bah23m14, mRNA sequence.
Length=414

 Score = 33.7 bits (36),  Expect = 0.055
 Identities = 18/18 (100%), Gaps = 0/18 (0%)
 Strand=Plus/Minus

Query  7    TCAACAAAAAAGTTGAAT  24
            ||||||||||||||||||
Sbjct  153  TCAACAAAAAAGTTGAAT  136


>emb|AL503071.1| AL503071 Hordeum vulgare Barke roots Hordeum vulgare subsp. vulgare 
cDNA clone HW09J21 3', mRNA sequence.
Length=494

 Score = 33.7 bits (36),  Expect = 0.055
 Identities = 18/18 (100%), Gaps = 0/18 (0%)
 Strand=Plus/Minus

Query  7    TCAACAAAAAAGTTGAAT  24
            ||||||||||||||||||
Sbjct  167  TCAACAAAAAAGTTGAAT  150


>emb|AL502447.1| AL502447 Hordeum vulgare Barke roots Hordeum vulgare subsp. vulgare 
cDNA clone HW07J24 3', mRNA sequence.
Length=641

 Score = 33.7 bits (36),  Expect = 0.055
 Identities = 18/18 (100%), Gaps = 0/18 (0%)
 Strand=Plus/Minus

Query  7    TCAACAAAAAAGTTGAAT  24
            ||||||||||||||||||
Sbjct  167  TCAACAAAAAAGTTGAAT  150


>gb|BE422217.1| HWM021cF.09r ITEC HWM Barley Leaf Library Hordeum vulgare subsp. 
vulgare cDNA clone HWM021cF.09, mRNA sequence.
Length=1193

 Score = 33.7 bits (36),  Expect = 0.055
 Identities = 18/18 (100%), Gaps = 0/18 (0%)
 Strand=Plus/Plus

Query  7    TCAACAAAAAAGTTGAAT  24
            ||||||||||||||||||
Sbjct  336  TCAACAAAAAAGTTGAAT  353


Query=   osa-miR444d.3 MIMAT0005972
Length=21


                                                                   Score     E
Sequences producing significant alignments:                       (Bits)  Value

gb|GH228935.1|  HVSMEn0024P10r2 Hordeum vulgare rachis cDNA li...  35.6    0.016
gb|CB882722.1|  HL02K16w HL Hordeum vulgare subsp. vulgare cDN...  35.6    0.016
gb|CA019616.1|  HV12I24r HV Hordeum vulgare subsp. vulgare cDN...  35.6    0.016
gb|CA008118.1|  HU09P07r HU Hordeum vulgare subsp. vulgare cDN...  35.6    0.016
gb|CA006693.1|  HU05H03r HU Hordeum vulgare subsp. vulgare cDN...  35.6    0.016
gb|BQ765702.1|  EBro03_SQ007_M24_R root, 3 week, waterlogged, ...  35.6    0.016
gb|BQ765438.1|  EBro03_SQ007_M04_R root, 3 week, waterlogged, ...  35.6    0.016
gb|BQ754066.1|  EBca01_SQ002_L15_R carpel, pre-anthesis, no tr...  35.6    0.016
emb|AL504006.1|  AL504006 Hordeum vulgare Barke roots Hordeum ...  35.6    0.016

ALIGNMENTS
>gb|GH228935.1| HVSMEn0024P10r2 Hordeum vulgare rachis cDNA library HVSMEn (HVcDNA0015)2 
Hordeum vulgare subsp. vulgare cDNA clone HV__Ea0048D04f, 
mRNA sequence.
Length=613

 Score = 35.6 bits (38),  Expect = 0.016
 Identities = 19/19 (100%), Gaps = 0/19 (0%)
 Strand=Plus/Plus

Query  1    TTGTGGCTTTCTTGCAAGT  19
            |||||||||||||||||||
Sbjct  345  TTGTGGCTTTCTTGCAAGT  363


>gb|CB882722.1| HL02K16w HL Hordeum vulgare subsp. vulgare cDNA clone HL02K16 
3-PRIME, mRNA sequence.
Length=634

 Score = 35.6 bits (38),  Expect = 0.016
 Identities = 19/19 (100%), Gaps = 0/19 (0%)
 Strand=Plus/Plus

Query  1    TTGTGGCTTTCTTGCAAGT  19
            |||||||||||||||||||
Sbjct  186  TTGTGGCTTTCTTGCAAGT  204


>gb|CA019616.1| HV12I24r HV Hordeum vulgare subsp. vulgare cDNA clone HV12I24 
5-PRIME, mRNA sequence.
Length=555

 Score = 35.6 bits (38),  Expect = 0.016
 Identities = 19/19 (100%), Gaps = 0/19 (0%)
 Strand=Plus/Plus

Query  1    TTGTGGCTTTCTTGCAAGT  19
            |||||||||||||||||||
Sbjct  178  TTGTGGCTTTCTTGCAAGT  196


>gb|CA008118.1| HU09P07r HU Hordeum vulgare subsp. vulgare cDNA clone HU09P07 
5-PRIME, mRNA sequence.
Length=638

 Score = 35.6 bits (38),  Expect = 0.016
 Identities = 19/19 (100%), Gaps = 0/19 (0%)
 Strand=Plus/Plus

Query  1    TTGTGGCTTTCTTGCAAGT  19
            |||||||||||||||||||
Sbjct  194  TTGTGGCTTTCTTGCAAGT  212


>gb|CA006693.1| HU05H03r HU Hordeum vulgare subsp. vulgare cDNA clone HU05H03 
5-PRIME, mRNA sequence.
Length=542

 Score = 35.6 bits (38),  Expect = 0.016
 Identities = 19/19 (100%), Gaps = 0/19 (0%)
 Strand=Plus/Plus

Query  1    TTGTGGCTTTCTTGCAAGT  19
            |||||||||||||||||||
Sbjct  425  TTGTGGCTTTCTTGCAAGT  443


>gb|BQ765702.1| EBro03_SQ007_M24_R root, 3 week, waterlogged, cv Optic, EBro03 
Hordeum vulgare subsp. vulgare cDNA clone EBro03_SQ007_M24 
5', mRNA sequence.
Length=679

 Score = 35.6 bits (38),  Expect = 0.016
 Identities = 19/19 (100%), Gaps = 0/19 (0%)
 Strand=Plus/Plus

Query  1    TTGTGGCTTTCTTGCAAGT  19
            |||||||||||||||||||
Sbjct  203  TTGTGGCTTTCTTGCAAGT  221


>gb|BQ765438.1| EBro03_SQ007_M04_R root, 3 week, waterlogged, cv Optic, EBro03 
Hordeum vulgare subsp. vulgare cDNA clone EBro03_SQ007_M04 
5', mRNA sequence.
Length=675

 Score = 35.6 bits (38),  Expect = 0.016
 Identities = 19/19 (100%), Gaps = 0/19 (0%)
 Strand=Plus/Plus

Query  1    TTGTGGCTTTCTTGCAAGT  19
            |||||||||||||||||||
Sbjct  203  TTGTGGCTTTCTTGCAAGT  221


>gb|BQ754066.1| EBca01_SQ002_L15_R carpel, pre-anthesis, no treatment, cv Optic, 
EBca01 Hordeum vulgare subsp. vulgare cDNA clone EBca01_SQ002_L15 
5', mRNA sequence.
Length=357

 Score = 35.6 bits (38),  Expect = 0.016
 Identities = 19/19 (100%), Gaps = 0/19 (0%)
 Strand=Plus/Plus

Query  1    TTGTGGCTTTCTTGCAAGT  19
            |||||||||||||||||||
Sbjct  126  TTGTGGCTTTCTTGCAAGT  144


>emb|AL504006.1| AL504006 Hordeum vulgare Barke roots Hordeum vulgare subsp. vulgare 
cDNA clone HW01I03 5', mRNA sequence.
Length=565

 Score = 35.6 bits (38),  Expect = 0.016
 Identities = 19/19 (100%), Gaps = 0/19 (0%)
 Strand=Plus/Plus

Query  1    TTGTGGCTTTCTTGCAAGT  19
            |||||||||||||||||||
Sbjct  194  TTGTGGCTTTCTTGCAAGT  212


Query=   osa-miR444f MIMAT0005976
Length=21


                                                                   Score     E
Sequences producing significant alignments:                       (Bits)  Value

gb|GH228935.1|  HVSMEn0024P10r2 Hordeum vulgare rachis cDNA li...  33.7    0.055
gb|DN188095.1|  HO24A05w HO Hordeum vulgare cDNA clone HO24A05...  33.7    0.055
gb|CB882722.1|  HL02K16w HL Hordeum vulgare subsp. vulgare cDN...  33.7    0.055
gb|CA019616.1|  HV12I24r HV Hordeum vulgare subsp. vulgare cDN...  33.7    0.055
gb|CA008118.1|  HU09P07r HU Hordeum vulgare subsp. vulgare cDN...  33.7    0.055
gb|CA007403.1|  HU07N19r HU Hordeum vulgare subsp. vulgare cDN...  33.7    0.055
gb|CA006693.1|  HU05H03r HU Hordeum vulgare subsp. vulgare cDN...  33.7    0.055
gb|BQ765702.1|  EBro03_SQ007_M24_R root, 3 week, waterlogged, ...  33.7    0.055
gb|BQ765438.1|  EBro03_SQ007_M04_R root, 3 week, waterlogged, ...  33.7    0.055
gb|BQ754066.1|  EBca01_SQ002_L15_R carpel, pre-anthesis, no tr...  33.7    0.055
emb|AL504006.1|  AL504006 Hordeum vulgare Barke roots Hordeum ...  33.7    0.055

ALIGNMENTS
>gb|GH228935.1| HVSMEn0024P10r2 Hordeum vulgare rachis cDNA library HVSMEn (HVcDNA0015)2 
Hordeum vulgare subsp. vulgare cDNA clone HV__Ea0048D04f, 
mRNA sequence.
Length=613

 Score = 33.7 bits (36),  Expect = 0.055
 Identities = 20/21 (95%), Gaps = 0/21 (0%)
 Strand=Plus/Minus

Query  1    TGCAGTTGTTGCCTCAAGCTT  21
            |||||||||||||||| ||||
Sbjct  266  TGCAGTTGTTGCCTCATGCTT  246


 Score = 33.7 bits (36),  Expect = 0.055
 Identities = 20/21 (95%), Gaps = 0/21 (0%)
 Strand=Plus/Plus

Query  1    TGCAGTTGTTGCCTCAAGCTT  21
            |||||||| ||||||||||||
Sbjct  366  TGCAGTTGCTGCCTCAAGCTT  386


>gb|DN188095.1| HO24A05w HO Hordeum vulgare cDNA clone HO24A05 3-PRIME, mRNA 
sequence.
Length=677

 Score = 33.7 bits (36),  Expect = 0.055
 Identities = 20/21 (95%), Gaps = 0/21 (0%)
 Strand=Plus/Plus

Query  1    TGCAGTTGTTGCCTCAAGCTT  21
            |||||||||||||||| ||||
Sbjct  553  TGCAGTTGTTGCCTCATGCTT  573


>gb|CB882722.1| HL02K16w HL Hordeum vulgare subsp. vulgare cDNA clone HL02K16 
3-PRIME, mRNA sequence.
Length=634

 Score = 33.7 bits (36),  Expect = 0.055
 Identities = 20/21 (95%), Gaps = 0/21 (0%)
 Strand=Plus/Minus

Query  1    TGCAGTTGTTGCCTCAAGCTT  21
            |||||||||||||||| ||||
Sbjct  107  TGCAGTTGTTGCCTCATGCTT  87


 Score = 33.7 bits (36),  Expect = 0.055
 Identities = 20/21 (95%), Gaps = 0/21 (0%)
 Strand=Plus/Plus

Query  1    TGCAGTTGTTGCCTCAAGCTT  21
            |||||||| ||||||||||||
Sbjct  207  TGCAGTTGCTGCCTCAAGCTT  227


>gb|CA019616.1| HV12I24r HV Hordeum vulgare subsp. vulgare cDNA clone HV12I24 
5-PRIME, mRNA sequence.
Length=555

 Score = 33.7 bits (36),  Expect = 0.055
 Identities = 20/21 (95%), Gaps = 0/21 (0%)
 Strand=Plus/Minus

Query  1   TGCAGTTGTTGCCTCAAGCTT  21
           |||||||||||||||| ||||
Sbjct  99  TGCAGTTGTTGCCTCATGCTT  79


 Score = 33.7 bits (36),  Expect = 0.055
 Identities = 20/21 (95%), Gaps = 0/21 (0%)
 Strand=Plus/Plus

Query  1    TGCAGTTGTTGCCTCAAGCTT  21
            |||||||| ||||||||||||
Sbjct  199  TGCAGTTGCTGCCTCAAGCTT  219


>gb|CA008118.1| HU09P07r HU Hordeum vulgare subsp. vulgare cDNA clone HU09P07 
5-PRIME, mRNA sequence.
Length=638

 Score = 33.7 bits (36),  Expect = 0.055
 Identities = 20/21 (95%), Gaps = 0/21 (0%)
 Strand=Plus/Minus

Query  1    TGCAGTTGTTGCCTCAAGCTT  21
            |||||||||||||||| ||||
Sbjct  115  TGCAGTTGTTGCCTCATGCTT  95


 Score = 33.7 bits (36),  Expect = 0.055
 Identities = 20/21 (95%), Gaps = 0/21 (0%)
 Strand=Plus/Plus

Query  1    TGCAGTTGTTGCCTCAAGCTT  21
            |||||||| ||||||||||||
Sbjct  215  TGCAGTTGCTGCCTCAAGCTT  235


>gb|CA007403.1| HU07N19r HU Hordeum vulgare subsp. vulgare cDNA clone HU07N19 
5-PRIME, mRNA sequence.
Length=166

 Score = 33.7 bits (36),  Expect = 0.055
 Identities = 20/21 (95%), Gaps = 0/21 (0%)
 Strand=Plus/Minus

Query  1    TGCAGTTGTTGCCTCAAGCTT  21
            |||||||||||||||| ||||
Sbjct  116  TGCAGTTGTTGCCTCATGCTT  96


>gb|CA006693.1| HU05H03r HU Hordeum vulgare subsp. vulgare cDNA clone HU05H03 
5-PRIME, mRNA sequence.
Length=542

 Score = 33.7 bits (36),  Expect = 0.055
 Identities = 20/21 (95%), Gaps = 0/21 (0%)
 Strand=Plus/Minus

Query  1    TGCAGTTGTTGCCTCAAGCTT  21
            |||||||||||||||| ||||
Sbjct  346  TGCAGTTGTTGCCTCATGCTT  326


 Score = 33.7 bits (36),  Expect = 0.055
 Identities = 20/21 (95%), Gaps = 0/21 (0%)
 Strand=Plus/Plus

Query  1    TGCAGTTGTTGCCTCAAGCTT  21
            |||||||| ||||||||||||
Sbjct  446  TGCAGTTGCTGCCTCAAGCTT  466


>gb|BQ765702.1| EBro03_SQ007_M24_R root, 3 week, waterlogged, cv Optic, EBro03 
Hordeum vulgare subsp. vulgare cDNA clone EBro03_SQ007_M24 
5', mRNA sequence.
Length=679

 Score = 33.7 bits (36),  Expect = 0.055
 Identities = 20/21 (95%), Gaps = 0/21 (0%)
 Strand=Plus/Minus

Query  1    TGCAGTTGTTGCCTCAAGCTT  21
            |||||||||||||||| ||||
Sbjct  124  TGCAGTTGTTGCCTCATGCTT  104


 Score = 33.7 bits (36),  Expect = 0.055
 Identities = 20/21 (95%), Gaps = 0/21 (0%)
 Strand=Plus/Plus

Query  1    TGCAGTTGTTGCCTCAAGCTT  21
            |||||||| ||||||||||||
Sbjct  224  TGCAGTTGCTGCCTCAAGCTT  244


>gb|BQ765438.1| EBro03_SQ007_M04_R root, 3 week, waterlogged, cv Optic, EBro03 
Hordeum vulgare subsp. vulgare cDNA clone EBro03_SQ007_M04 
5', mRNA sequence.
Length=675

 Score = 33.7 bits (36),  Expect = 0.055
 Identities = 20/21 (95%), Gaps = 0/21 (0%)
 Strand=Plus/Minus

Query  1    TGCAGTTGTTGCCTCAAGCTT  21
            |||||||||||||||| ||||
Sbjct  124  TGCAGTTGTTGCCTCATGCTT  104


 Score = 33.7 bits (36),  Expect = 0.055
 Identities = 20/21 (95%), Gaps = 0/21 (0%)
 Strand=Plus/Plus

Query  1    TGCAGTTGTTGCCTCAAGCTT  21
            |||||||| ||||||||||||
Sbjct  224  TGCAGTTGCTGCCTCAAGCTT  244


>gb|BQ754066.1| EBca01_SQ002_L15_R carpel, pre-anthesis, no treatment, cv Optic, 
EBca01 Hordeum vulgare subsp. vulgare cDNA clone EBca01_SQ002_L15 
5', mRNA sequence.
Length=357

 Score = 33.7 bits (36),  Expect = 0.055
 Identities = 20/21 (95%), Gaps = 0/21 (0%)
 Strand=Plus/Plus

Query  1    TGCAGTTGTTGCCTCAAGCTT  21
            |||||||| ||||||||||||
Sbjct  147  TGCAGTTGCTGCCTCAAGCTT  167


>emb|AL504006.1| AL504006 Hordeum vulgare Barke roots Hordeum vulgare subsp. vulgare 
cDNA clone HW01I03 5', mRNA sequence.
Length=565

 Score = 33.7 bits (36),  Expect = 0.055
 Identities = 20/21 (95%), Gaps = 0/21 (0%)
 Strand=Plus/Minus

Query  1    TGCAGTTGTTGCCTCAAGCTT  21
            |||||||||||||||| ||||
Sbjct  115  TGCAGTTGTTGCCTCATGCTT  95


 Score = 33.7 bits (36),  Expect = 0.055
 Identities = 20/21 (95%), Gaps = 0/21 (0%)
 Strand=Plus/Plus

Query  1    TGCAGTTGTTGCCTCAAGCTT  21
            |||||||| ||||||||||||
Sbjct  215  TGCAGTTGCTGCCTCAAGCTT  235


Query=   osa-miR396f MIMAT0010070
Length=22


                                                                   Score     E
Sequences producing significant alignments:                       (Bits)  Value

dbj|AV925436.1|  AV925436 K. Sato unpublished cDNA library, cv...  41.0    4e-04
gb|EX583134.1|  HDP09M03w HDP Hordeum vulgare subsp. vulgare c...  35.6    0.016
gb|CB861140.1|  HH02A24w HH Hordeum vulgare cDNA clone HH02A24...  35.6    0.016
gb|CB860915.1|  HH03P08w HH Hordeum vulgare cDNA clone HH03P08...  35.6    0.016
gb|CA031383.1|  HX09M20r HX Hordeum vulgare subsp. vulgare cDN...  35.6    0.016
gb|CA029723.1|  HX05A15r HX Hordeum vulgare subsp. vulgare cDN...  35.6    0.016
gb|CA026441.1|  HZ55O21r HZ Hordeum vulgare subsp. vulgare cDN...  35.6    0.016
gb|BQ665746.1|  HX04P12u HX Hordeum vulgare subsp. vulgare cDN...  35.6    0.016
gb|BQ660731.1|  HI05C18u HI Hordeum vulgare subsp. vulgare cDN...  35.6    0.016
gb|BQ470551.1|  HX03F05r HX Hordeum vulgare subsp. vulgare cDN...  35.6    0.016
gb|BE455467.3|  HVSMEg0017E21f Hordeum vulgare pre-anthesis sp...  35.6    0.016
gb|BI958861.1|  HVSMEn0016O19f Hordeum vulgare rachis EST libr...  35.6    0.016

ALIGNMENTS
>dbj|AV925436.1| AV925436 K. Sato unpublished cDNA library, cv. Haruna Nijo second 
leaf stage seedling leaves Hordeum vulgare subsp. vulgare 
cDNA clone basd24d08 5', mRNA sequence.
Length=654

 Score = 41.0 bits (44),  Expect = 4e-04
 Identities = 22/22 (100%), Gaps = 0/22 (0%)
 Strand=Plus/Plus

Query  1   TCTCCACAGGCTTTCTTGAACT  22
           ||||||||||||||||||||||
Sbjct  11  TCTCCACAGGCTTTCTTGAACT  32


>gb|EX583134.1| HDP09M03w HDP Hordeum vulgare subsp. vulgare cDNA clone HDP09M03, 
mRNA sequence.
Length=681

 Score = 35.6 bits (38),  Expect = 0.016
 Identities = 19/19 (100%), Gaps = 0/19 (0%)
 Strand=Plus/Minus

Query  3    TCCACAGGCTTTCTTGAAC  21
            |||||||||||||||||||
Sbjct  140  TCCACAGGCTTTCTTGAAC  122


>gb|CB861140.1| HH02A24w HH Hordeum vulgare cDNA clone HH02A24 5-PRIME, mRNA 
sequence.
Length=656

 Score = 35.6 bits (38),  Expect = 0.016
 Identities = 19/19 (100%), Gaps = 0/19 (0%)
 Strand=Plus/Minus

Query  3    TCCACAGGCTTTCTTGAAC  21
            |||||||||||||||||||
Sbjct  413  TCCACAGGCTTTCTTGAAC  395


>gb|CB860915.1| HH03P08w HH Hordeum vulgare cDNA clone HH03P08 5-PRIME, mRNA 
sequence.
Length=465

 Score = 35.6 bits (38),  Expect = 0.016
 Identities = 19/19 (100%), Gaps = 0/19 (0%)
 Strand=Plus/Minus

Query  3    TCCACAGGCTTTCTTGAAC  21
            |||||||||||||||||||
Sbjct  118  TCCACAGGCTTTCTTGAAC  100


>gb|CA031383.1| HX09M20r HX Hordeum vulgare subsp. vulgare cDNA clone HX09M20 
5-PRIME, mRNA sequence.
Length=633

 Score = 35.6 bits (38),  Expect = 0.016
 Identities = 19/19 (100%), Gaps = 0/19 (0%)
 Strand=Plus/Minus

Query  3    TCCACAGGCTTTCTTGAAC  21
            |||||||||||||||||||
Sbjct  534  TCCACAGGCTTTCTTGAAC  516


>gb|CA029723.1| HX05A15r HX Hordeum vulgare subsp. vulgare cDNA clone HX05A15 
5-PRIME, mRNA sequence.
Length=640

 Score = 35.6 bits (38),  Expect = 0.016
 Identities = 19/19 (100%), Gaps = 0/19 (0%)
 Strand=Plus/Minus

Query  3    TCCACAGGCTTTCTTGAAC  21
            |||||||||||||||||||
Sbjct  556  TCCACAGGCTTTCTTGAAC  538


>gb|CA026441.1| HZ55O21r HZ Hordeum vulgare subsp. vulgare cDNA clone HZ55O21 
5-PRIME, mRNA sequence.
Length=271

 Score = 35.6 bits (38),  Expect = 0.016
 Identities = 19/19 (100%), Gaps = 0/19 (0%)
 Strand=Plus/Minus

Query  3    TCCACAGGCTTTCTTGAAC  21
            |||||||||||||||||||
Sbjct  159  TCCACAGGCTTTCTTGAAC  141


>gb|BQ665746.1| HX04P12u HX Hordeum vulgare subsp. vulgare cDNA clone HX04P12 
3-PRIME, mRNA sequence.
Length=476

 Score = 35.6 bits (38),  Expect = 0.016
 Identities = 19/19 (100%), Gaps = 0/19 (0%)
 Strand=Plus/Plus

Query  3    TCCACAGGCTTTCTTGAAC  21
            |||||||||||||||||||
Sbjct  280  TCCACAGGCTTTCTTGAAC  298


>gb|BQ660731.1| HI05C18u HI Hordeum vulgare subsp. vulgare cDNA clone HI05C18 
3-PRIME, mRNA sequence.
Length=480

 Score = 35.6 bits (38),  Expect = 0.016
 Identities = 19/19 (100%), Gaps = 0/19 (0%)
 Strand=Plus/Plus

Query  3    TCCACAGGCTTTCTTGAAC  21
            |||||||||||||||||||
Sbjct  280  TCCACAGGCTTTCTTGAAC  298


>gb|BQ470551.1| HX03F05r HX Hordeum vulgare subsp. vulgare cDNA clone HX03F05 
5-PRIME, mRNA sequence.
Length=658

 Score = 35.6 bits (38),  Expect = 0.016
 Identities = 19/19 (100%), Gaps = 0/19 (0%)
 Strand=Plus/Minus

Query  3    TCCACAGGCTTTCTTGAAC  21
            |||||||||||||||||||
Sbjct  309  TCCACAGGCTTTCTTGAAC  291


>gb|BE455467.3| HVSMEg0017E21f Hordeum vulgare pre-anthesis spike EST library 
HVcDNA0008 (white to yellow anther) Hordeum vulgare subsp. 
vulgare cDNA clone HVSMEg0017E21f, mRNA sequence.
Length=584

 Score = 35.6 bits (38),  Expect = 0.016
 Identities = 19/19 (100%), Gaps = 0/19 (0%)
 Strand=Plus/Minus

Query  3   TCCACAGGCTTTCTTGAAC  21
           |||||||||||||||||||
Sbjct  85  TCCACAGGCTTTCTTGAAC  67


>gb|BI958861.1| HVSMEn0016O19f Hordeum vulgare rachis EST library HVcDNA0015 
(normal) Hordeum vulgare subsp. vulgare cDNA clone HVSMEn0016O19f, 
mRNA sequence.
Length=641

 Score = 35.6 bits (38),  Expect = 0.016
 Identities = 19/19 (100%), Gaps = 0/19 (0%)
 Strand=Plus/Minus

Query  3    TCCACAGGCTTTCTTGAAC  21
            |||||||||||||||||||
Sbjct  277  TCCACAGGCTTTCTTGAAC  259


Query=   osa-miR393b MIMAT0001078
Length=22


                                                                   Score     E
Sequences producing significant alignments:                       (Bits)  Value

gb|GH212603.1|  HVSMEb0008B16r2 Hordeum vulgare seedling shoot...  33.7    0.055
gb|CV055207.1|  BNEL118a3 Barley EST endosperm library Hordeum...  33.7    0.055
gb|CB860441.1|  HH06K06w HH Hordeum vulgare cDNA clone HH06K06...  33.7    0.055
gb|CA004635.1|  HS18D14r HS Hordeum vulgare subsp. vulgare cDN...  33.7    0.055
gb|BU973213.1|  HB24C09r BC Hordeum vulgare subsp. vulgare cDN...  33.7    0.055
dbj|BJ461212.1|  BJ461212 K. Sato unpublished cDNA library, cv...  33.7    0.055
dbj|BJ453671.1|  BJ453671 K. Sato unpublished cDNA library, cv...  33.7    0.055
emb|AJ432418.1|  AJ432418 S00011 Hordeum vulgare cDNA clone S0...  33.7    0.055
gb|BE603282.2|  HVSMEh0102P10f Hordeum vulgare 5-45 DAP spike ...  33.7    0.055

ALIGNMENTS
>gb|GH212603.1| HVSMEb0008B16r2 Hordeum vulgare seedling shoot (dehydration stress) 
cDNA library HVSMEb (HVcDNA0002)2 Hordeum vulgare subsp. 
vulgare cDNA clone HV__Ea0011D18f, mRNA sequence.
Length=542

 Score = 33.7 bits (36),  Expect = 0.055
 Identities = 18/18 (100%), Gaps = 0/18 (0%)
 Strand=Plus/Plus

Query  1    TCCAAAGGGATCGCATTG  18
            ||||||||||||||||||
Sbjct  344  TCCAAAGGGATCGCATTG  361


>gb|CV055207.1| BNEL118a3 Barley EST endosperm library Hordeum vulgare subsp. 
vulgare cDNA clone BNEL118a3 5' similar to similar to Arabidopsis 
thaliana transport inhibitor response 1, mRNA sequence.
Length=688

 Score = 33.7 bits (36),  Expect = 0.055
 Identities = 18/18 (100%), Gaps = 0/18 (0%)
 Strand=Plus/Minus

Query  1   TCCAAAGGGATCGCATTG  18
           ||||||||||||||||||
Sbjct  54  TCCAAAGGGATCGCATTG  37


>gb|CB860441.1| HH06K06w HH Hordeum vulgare cDNA clone HH06K06 5-PRIME, mRNA 
sequence.
Length=609

 Score = 33.7 bits (36),  Expect = 0.055
 Identities = 18/18 (100%), Gaps = 0/18 (0%)
 Strand=Plus/Minus

Query  1    TCCAAAGGGATCGCATTG  18
            ||||||||||||||||||
Sbjct  587  TCCAAAGGGATCGCATTG  570


>gb|CA004635.1| HS18D14r HS Hordeum vulgare subsp. vulgare cDNA clone HS18D14 
5-PRIME, mRNA sequence.
Length=419

 Score = 33.7 bits (36),  Expect = 0.055
 Identities = 18/18 (100%), Gaps = 0/18 (0%)
 Strand=Plus/Minus

Query  1   TCCAAAGGGATCGCATTG  18
           ||||||||||||||||||
Sbjct  50  TCCAAAGGGATCGCATTG  33


>gb|BU973213.1| HB24C09r BC Hordeum vulgare subsp. vulgare cDNA clone HB24C09 
5-PRIME, mRNA sequence.
Length=501

 Score = 33.7 bits (36),  Expect = 0.055
 Identities = 18/18 (100%), Gaps = 0/18 (0%)
 Strand=Plus/Minus

Query  1    TCCAAAGGGATCGCATTG  18
            ||||||||||||||||||
Sbjct  439  TCCAAAGGGATCGCATTG  422


>dbj|BJ461212.1| BJ461212 K. Sato unpublished cDNA library, cv. Akashinriki vegetative 
stage leaves Hordeum vulgare subsp. vulgare cDNA clone 
baak44a23 3', mRNA sequence.
Length=635

 Score = 33.7 bits (36),  Expect = 0.055
 Identities = 18/18 (100%), Gaps = 0/18 (0%)
 Strand=Plus/Plus

Query  1    TCCAAAGGGATCGCATTG  18
            ||||||||||||||||||
Sbjct  532  TCCAAAGGGATCGCATTG  549


>dbj|BJ453671.1| BJ453671 K. Sato unpublished cDNA library, cv. Akashinriki vegetative 
stage leaves Hordeum vulgare subsp. vulgare cDNA clone 
baak44a23 5', mRNA sequence.
Length=622

 Score = 33.7 bits (36),  Expect = 0.055
 Identities = 18/18 (100%), Gaps = 0/18 (0%)
 Strand=Plus/Minus

Query  1    TCCAAAGGGATCGCATTG  18
            ||||||||||||||||||
Sbjct  564  TCCAAAGGGATCGCATTG  547


>emb|AJ432418.1| AJ432418 S00011 Hordeum vulgare cDNA clone S0001100015F03F1, 
mRNA sequence.
Length=657

 Score = 33.7 bits (36),  Expect = 0.055
 Identities = 18/18 (100%), Gaps = 0/18 (0%)
 Strand=Plus/Minus

Query  1    TCCAAAGGGATCGCATTG  18
            ||||||||||||||||||
Sbjct  217  TCCAAAGGGATCGCATTG  200


>gb|BE603282.2| HVSMEh0102P10f Hordeum vulgare 5-45 DAP spike EST library HVcDNA0009 
(5 to 45 DAP) Hordeum vulgare subsp. vulgare cDNA clone 
HVSMEh0102P10f, mRNA sequence.
Length=529

 Score = 33.7 bits (36),  Expect = 0.055
 Identities = 18/18 (100%), Gaps = 0/18 (0%)
 Strand=Plus/Minus

Query  1    TCCAAAGGGATCGCATTG  18
            ||||||||||||||||||
Sbjct  323  TCCAAAGGGATCGCATTG  306


Query=   osa-miR166m MIMAT0001087
Length=21


                                                                   Score     E
Sequences producing significant alignments:                       (Bits)  Value

dbj|BY841849.1|  BY841849 Etiolated seedling shoot Hordeum vul...  37.4    0.004
gb|BQ760548.1|  EBro03_SQ001_G05_R root, 3 week, waterlogged, ...  37.4    0.004

ALIGNMENTS
>dbj|BY841849.1| BY841849 Etiolated seedling shoot Hordeum vulgare subsp. vulgare 
cDNA clone baet63d10 5', mRNA sequence.
Length=407

 Score = 37.4 bits (40),  Expect = 0.004
 Identities = 20/20 (100%), Gaps = 0/20 (0%)
 Strand=Plus/Plus

Query  1    TCGGACCAGGCTTCATTCCC  20
            ||||||||||||||||||||
Sbjct  138  TCGGACCAGGCTTCATTCCC  157


>gb|BQ760548.1| EBro03_SQ001_G05_R root, 3 week, waterlogged, cv Optic, EBro03 
Hordeum vulgare subsp. vulgare cDNA clone EBro03_SQ001_G05 
5', mRNA sequence.
Length=433

 Score = 37.4 bits (40),  Expect = 0.004
 Identities = 20/20 (100%), Gaps = 0/20 (0%)
 Strand=Plus/Plus

Query  1    TCGGACCAGGCTTCATTCCC  20
            ||||||||||||||||||||
Sbjct  136  TCGGACCAGGCTTCATTCCC  155


Query=   osa-miR1846e MIMAT0010042
Length=20


                                                                   Score     E
Sequences producing significant alignments:                       (Bits)  Value

gb|BF260887.2|  HVSMEf0023D07f Hordeum vulgare seedling root E...  35.6    0.016

ALIGNMENTS
>gb|BF260887.2| HVSMEf0023D07f Hordeum vulgare seedling root EST library HVcDNA0007 
(Etiolated and unstressed) Hordeum vulgare subsp. vulgare 
cDNA clone HVSMEf0023D07f, mRNA sequence.
Length=826

 Score = 35.6 bits (38),  Expect = 0.016
 Identities = 19/19 (100%), Gaps = 0/19 (0%)
 Strand=Plus/Plus

Query  1    CAACGAGGAGGCCGGGACC  19
            |||||||||||||||||||
Sbjct  403  CAACGAGGAGGCCGGGACC  421


Query=   osa-miR414 MIMAT0001330
Length=21


                                                                   Score     E
Sequences producing significant alignments:                       (Bits)  Value

gb|FD522676.1|  RUS78B10w HF Hordeum vulgare subsp. vulgare cD...  37.4    0.004
dbj|BJ483887.1|  BJ483887 K. Sato unpublished cDNA library, st...  37.4    0.004
emb|AJ463398.1|  AJ463398 S00002 Hordeum vulgare subsp. vulgar...  37.4    0.004
gb|GH215882.1|  HVSMEf0015M08r2 Hordeum vulgare seedling root ...  33.7    0.055
gb|FD522901.1|  RUS56H05w HF Hordeum vulgare subsp. vulgare cD...  33.7    0.055
gb|FD521791.1|  RUS05E04w HA Hordeum vulgare subsp. vulgare cD...  33.7    0.055
gb|FD519920.1|  RUS11F01w HA Hordeum vulgare subsp. vulgare cD...  33.7    0.055
dbj|BY872409.1|  BY872409 Germination shoots Hordeum vulgare s...  33.7    0.055
gb|DN180462.1|  HO27A10S HO Hordeum vulgare cDNA clone HO27A10...  33.7    0.055
gb|CX629594.1|  GCW002N23r GCW Hordeum vulgare cDNA clone GCW0...  33.7    0.055
gb|CV062462.1|  BNEL7C9 Barley EST endosperm library Hordeum v...  33.7    0.055
gb|CV062354.1|  BNEL79b10 Barley EST endosperm library Hordeum...  33.7    0.055
gb|CV059257.1|  BNEL46b3 Barley EST endosperm library Hordeum ...  33.7    0.055
gb|CK123902.1|  BES1824105p13 BES1824 Hordeum vulgare subsp. v...  33.7    0.055
gb|CK123482.1|  BES1824104c20 BES1824 Hordeum vulgare subsp. v...  33.7    0.055
gb|CB881094.1|  HM08M04w HM Hordeum vulgare subsp. vulgare cDN...  33.7    0.055
gb|CB875758.1|  HX09E08w HX Hordeum vulgare subsp. vulgare cDN...  33.7    0.055
gb|CB874465.1|  HX05F16w HX Hordeum vulgare subsp. vulgare cDN...  33.7    0.055
gb|CB869782.1|  HC12H01w CH Hordeum vulgare cDNA clone HC12H01...  33.7    0.055
gb|CB863626.1|  HH04G09y HH Hordeum vulgare cDNA clone HH04G09...  33.7    0.055
gb|CB858222.1|  HI06D13w HI Hordeum vulgare subsp. vulgare cDN...  33.7    0.055
dbj|BJ549806.1|  BJ549806 K. Sato unpublished cDNA library, cv...  33.7    0.055
dbj|BJ549768.1|  BJ549768 K. Sato unpublished cDNA library, cv...  33.7    0.055
dbj|BJ549562.1|  BJ549562 K. Sato unpublished cDNA library, cv...  33.7    0.055
dbj|BJ549281.1|  BJ549281 K. Sato unpublished cDNA library, cv...  33.7    0.055
dbj|BJ543981.1|  BJ543981 K. Sato unpublished cDNA library, cv...  33.7    0.055
dbj|BJ543899.1|  BJ543899 K. Sato unpublished cDNA library, cv...  33.7    0.055
gb|CA031192.1|  HX09E08r HX Hordeum vulgare subsp. vulgare cDN...  33.7    0.055
gb|CA030825.1|  HX08D23r HX Hordeum vulgare subsp. vulgare cDN...  33.7    0.055
gb|CA029835.1|  HX05F16r HX Hordeum vulgare subsp. vulgare cDN...  33.7    0.055
gb|CA023204.1|  HZ45I17r HZ Hordeum vulgare subsp. vulgare cDN...  33.7    0.055
gb|CA023131.1|  HZ45F06r HZ Hordeum vulgare subsp. vulgare cDN...  33.7    0.055
gb|CA021043.1|  HZ38P02r HZ Hordeum vulgare subsp. vulgare cDN...  33.7    0.055
gb|CA019260.1|  HV11G15r HV Hordeum vulgare subsp. vulgare cDN...  33.7    0.055
gb|CA017576.1|  HV05J16r HV Hordeum vulgare subsp. vulgare cDN...  33.7    0.055
gb|CA013167.1|  HT07J14r HT Hordeum vulgare subsp. vulgare cDN...  33.7    0.055
gb|CA004561.1|  HS17P22r HS Hordeum vulgare subsp. vulgare cDN...  33.7    0.055
gb|CA003748.1|  HS15H02r HS Hordeum vulgare subsp. vulgare cDN...  33.7    0.055
gb|CA002862.1|  HS08L22r HS Hordeum vulgare subsp. vulgare cDN...  33.7    0.055
gb|CA002325.1|  HS07C15r HS Hordeum vulgare subsp. vulgare cDN...  33.7    0.055
gb|BU996890.1|  HI06D13r HI Hordeum vulgare subsp. vulgare cDN...  33.7    0.055
gb|BU993145.1|  HD12L11r HD Hordeum vulgare cDNA clone HD12L11...  33.7    0.055
gb|BU989445.1|  HF21M03r HF Hordeum vulgare subsp. vulgare cDN...  33.7    0.055
gb|BU987653.1|  HF15G01r HF Hordeum vulgare subsp. vulgare cDN...  33.7    0.055
gb|BU983969.1|  HA31J12r HA Hordeum vulgare subsp. vulgare cDN...  33.7    0.055
gb|BU983589.1|  HA30D17r HA Hordeum vulgare subsp. vulgare cDN...  33.7    0.055
gb|BU983266.1|  HA29C04r HA Hordeum vulgare subsp. vulgare cDN...  33.7    0.055
gb|BU981639.1|  HA24D08r HA Hordeum vulgare subsp. vulgare cDN...  33.7    0.055
gb|BU980322.1|  HA20F07r HA Hordeum vulgare subsp. vulgare cDN...  33.7    0.055
gb|BU977216.1|  HA11A16r HA Hordeum vulgare subsp. vulgare cDN...  33.7    0.055
gb|BU975413.1|  HB31A24r BC Hordeum vulgare subsp. vulgare cDN...  33.7    0.055
gb|BU972641.1|  HB22E12r BC Hordeum vulgare subsp. vulgare cDN...  33.7    0.055
gb|BU970710.1|  HB15H05r BC Hordeum vulgare subsp. vulgare cDN...  33.7    0.055
gb|BU968828.1|  HB08L11r BC Hordeum vulgare subsp. vulgare cDN...  33.7    0.055
gb|BU966857.1|  HB02J08r BC Hordeum vulgare subsp. vulgare cDN...  33.7    0.055
gb|BQ766907.1|  EBro08_SQ007_O11_R root, 3 week, drought-stres...  33.7    0.055
gb|BQ766211.1|  EBro08_SQ005_H11_R root, 3 week, drought-stres...  33.7    0.055
gb|BQ759811.1|  EBpi05_SQ004_P10_R pistil, 8 DPA, no treatment...  33.7    0.055
gb|BQ759670.1|  EBpi05_SQ003_N16_R pistil, 8 DPA, no treatment...  33.7    0.055
gb|BI779417.2|  EBro01_SQ003_P08_R root, 3 week, hydroponic gr...  33.7    0.055
gb|BM372712.2|  EBpi05_SQ003_L16_R pistil, 8 DPA, no treatment...  33.7    0.055
gb|BM098136.2|  EBpi03_SQ002_K12_R pistil, 4 DPA, no treatment...  33.7    0.055
gb|BM376248.2|  EBma01_SQ002_M18_R maternal, 4 DPA, no treatme...  33.7    0.055
gb|BI779941.2|  EBem07_SQ001_L19_R embryo, 28 DPA, no treatmen...  33.7    0.055
gb|BM375782.2|  EBem06_SQ004_G11_R embryo, 21 DPA, no treatmen...  33.7    0.055
gb|BM375756.2|  EBem06_SQ004_F05_R embryo, 21 DPA, no treatmen...  33.7    0.055
gb|BI780402.2|  EBem06_SQ001_M09_R embryo, 21 DPA, no treatmen...  33.7    0.055
gb|BM377485.2|  EBem04_SQ003_E10_R embryo, 12 DPA, no treatmen...  33.7    0.055
gb|BM097682.2|  EBem04_SQ002_G11_R embryo, 12 DPA, no treatmen...  33.7    0.055
gb|BQ469640.1|  HZ01G21r HZ Hordeum vulgare subsp. vulgare cDN...  33.7    0.055
gb|BQ466775.1|  HS01I18T HS Hordeum vulgare subsp. vulgare cDN...  33.7    0.055
gb|BQ464684.1|  HF02P12r HF Hordeum vulgare subsp. vulgare cDN...  33.7    0.055
gb|BQ462213.1|  HD02A17r HD Hordeum vulgare cDNA clone HD02A17...  33.7    0.055
gb|BQ460277.1|  HA06L12r HA Hordeum vulgare subsp. vulgare cDN...  33.7    0.055
gb|BQ459712.1|  HA08F01r HA Hordeum vulgare subsp. vulgare cDN...  33.7    0.055
gb|BQ459299.1|  HA01J03r HA Hordeum vulgare subsp. vulgare cDN...  33.7    0.055
gb|BQ458595.1|  HA04M14r HA Hordeum vulgare subsp. vulgare cDN...  33.7    0.055
gb|BQ458535.1|  HA04P02r HA Hordeum vulgare subsp. vulgare cDN...  33.7    0.055
emb|AJ484531.1|  AJ484531 S00011 Hordeum vulgare cDNA clone S0...  33.7    0.055
emb|AJ484529.1|  AJ484529 S00011 Hordeum vulgare cDNA clone S0...  33.7    0.055
emb|AJ484528.1|  AJ484528 S00011 Hordeum vulgare cDNA clone S0...  33.7    0.055
emb|AJ480350.1|  AJ480350 S00011 Hordeum vulgare cDNA clone S0...  33.7    0.055
emb|AJ465879.1|  AJ465879 S00007 Hordeum vulgare cDNA clone S0...  33.7    0.055
emb|AJ464292.1|  AJ464292 S00007 Hordeum vulgare cDNA clone S0...  33.7    0.055
emb|AJ432426.1|  AJ432426 S00011 Hordeum vulgare cDNA clone S0...  33.7    0.055
dbj|AV942356.1|  AV942356 K. Sato unpublished cDNA library, st...  33.7    0.055
dbj|AV941158.1|  AV941158 K. Sato unpublished cDNA library, st...  33.7    0.055
dbj|AV937556.1|  AV937556 K. Sato unpublished cDNA library, st...  33.7    0.055
dbj|AV937472.1|  AV937472 K. Sato unpublished cDNA library, st...  33.7    0.055
dbj|AV937410.1|  AV937410 K. Sato unpublished cDNA library, st...  33.7    0.055
dbj|AV921518.1|  AV921518 K. Sato unpublished cDNA library, cv...  33.7    0.055
dbj|AV921412.1|  AV921412 K. Sato unpublished cDNA library, cv...  33.7    0.055
dbj|AV921124.1|  AV921124 K. Sato unpublished cDNA library, cv...  33.7    0.055
dbj|AV915428.1|  AV915428 K. Sato unpublished cDNA library, cv...  33.7    0.055
dbj|AV913905.1|  AV913905 K. Sato unpublished cDNA library, cv...  33.7    0.055
dbj|AV913800.1|  AV913800 K. Sato unpublished cDNA library, cv...  33.7    0.055
dbj|AV912777.1|  AV912777 K. Sato unpublished cDNA library, cv...  33.7    0.055
gb|BG414930.2|  HVSMEk0004E21f Hordeum vulgare testa/pericarp ...  33.7    0.055
gb|BE601725.3|  HVSMEh0099F01f Hordeum vulgare 5-45 DAP spike ...  33.7    0.055
gb|BG344143.2|  HVSMEg0007N04f Hordeum vulgare pre-anthesis sp...  33.7    0.055
gb|BG343970.2|  HVSMEg0007E06f Hordeum vulgare pre-anthesis sp...  33.7    0.055
gb|AW982339.3|  HVSMEg0003A02f Hordeum vulgare pre-anthesis sp...  33.7    0.055
gb|BI955239.1|  HVSMEm0022B05f Hordeum vulgare green seedling ...  33.7    0.055
gb|BI947590.1|  HVSMEl0006A07f Hordeum vulgare spike EST libra...  33.7    0.055
gb|BG414387.1|  HVSMEk0002A10f Hordeum vulgare testa/pericarp ...  33.7    0.055
gb|BF065291.2|  HV_CEb0012A14f Hordeum vulgare seedling green ...  33.7    0.055
gb|BG367250.1|  HVSMEi0011H15f Hordeum vulgare 20 DAP spike ES...  33.7    0.055
gb|BG343488.1|  HVSMEg0005O09f Hordeum vulgare pre-anthesis sp...  33.7    0.055
gb|BF260907.2|  HVSMEf0023E03f Hordeum vulgare seedling root E...  33.7    0.055
gb|BF259945.2|  HVSMEf0020L02f Hordeum vulgare seedling root E...  33.7    0.055
gb|BF258740.2|  HVSMEf0016I21f Hordeum vulgare seedling root E...  33.7    0.055
gb|BF621429.2|  HVSMEa0006O17f Hordeum vulgare seedling shoot ...  33.7    0.055
gb|BF621312.2|  HVSMEa0006H07f Hordeum vulgare seedling shoot ...  33.7    0.055
emb|AL508968.1|  AL508968 Hordeum vulgare Barke developing car...  33.7    0.055
emb|AL508687.1|  AL508687 Hordeum vulgare Barke developing car...  33.7    0.055
emb|AL508523.1|  AL508523 Hordeum vulgare Barke developing car...  33.7    0.055
gb|BF624285.1|  HVSMEa0013G23f Hordeum vulgare seedling shoot ...  33.7    0.055

ALIGNMENTS
>gb|FD522676.1| RUS78B10w HF Hordeum vulgare subsp. vulgare cDNA clone HF24H04, 
mRNA sequence.
Length=615

 Score = 37.4 bits (40),  Expect = 0.004
 Identities = 20/20 (100%), Gaps = 0/20 (0%)
 Strand=Plus/Plus

Query  2    CATCCTCATCATCATCGTCC  21
            ||||||||||||||||||||
Sbjct  575  CATCCTCATCATCATCGTCC  594


>dbj|BJ483887.1| BJ483887 K. Sato unpublished cDNA library, strain H602 adult, 
heading stage top three leaves Hordeum vulgare subsp. spontaneum 
cDNA clone bah47m19 3', mRNA sequence.
Length=597

 Score = 37.4 bits (40),  Expect = 0.004
 Identities = 20/20 (100%), Gaps = 0/20 (0%)
 Strand=Plus/Plus

Query  2    CATCCTCATCATCATCGTCC  21
            ||||||||||||||||||||
Sbjct  510  CATCCTCATCATCATCGTCC  529


>emb|AJ463398.1| AJ463398 S00002 Hordeum vulgare subsp. vulgare cDNA clone S0000200073C01F1, 
mRNA sequence.
Length=420

 Score = 37.4 bits (40),  Expect = 0.004
 Identities = 20/20 (100%), Gaps = 0/20 (0%)
 Strand=Plus/Minus

Query  2    CATCCTCATCATCATCGTCC  21
            ||||||||||||||||||||
Sbjct  167  CATCCTCATCATCATCGTCC  148


>gb|GH215882.1| HVSMEf0015M08r2 Hordeum vulgare seedling root (etiolated unstressed) 
cDNA library HVSMEf (HVcDNA0007)2 Hordeum vulgare subsp. 
vulgare cDNA clone HV__Ea0019M22f, mRNA sequence.
Length=601

 Score = 33.7 bits (36),  Expect = 0.055
 Identities = 18/18 (100%), Gaps = 0/18 (0%)
 Strand=Plus/Minus

Query  3    ATCCTCATCATCATCGTC  20
            ||||||||||||||||||
Sbjct  433  ATCCTCATCATCATCGTC  416


>gb|FD522901.1| RUS56H05w HF Hordeum vulgare subsp. vulgare cDNA clone HF02P12, 
mRNA sequence.
Length=692

 Score = 33.7 bits (36),  Expect = 0.055
 Identities = 20/21 (95%), Gaps = 0/21 (0%)
 Strand=Plus/Plus

Query  1    TCATCCTCATCATCATCGTCC  21
            ||||||||||||||||| |||
Sbjct  658  TCATCCTCATCATCATCATCC  678


>gb|FD521791.1| RUS05E04w HA Hordeum vulgare subsp. vulgare cDNA clone HA05A10, 
mRNA sequence.
Length=375

 Score = 33.7 bits (36),  Expect = 0.055
 Identities = 20/21 (95%), Gaps = 0/21 (0%)
 Strand=Plus/Minus

Query  1    TCATCCTCATCATCATCGTCC  21
            ||||||||||| |||||||||
Sbjct  283  TCATCCTCATCGTCATCGTCC  263


>gb|FD519920.1| RUS11F01w HA Hordeum vulgare subsp. vulgare cDNA clone HA11A16, 
mRNA sequence.
Length=671

 Score = 33.7 bits (36),  Expect = 0.055
 Identities = 20/21 (95%), Gaps = 0/21 (0%)
 Strand=Plus/Plus

Query  1    TCATCCTCATCATCATCGTCC  21
            || ||||||||||||||||||
Sbjct  455  TCGTCCTCATCATCATCGTCC  475


>dbj|BY872409.1| BY872409 Germination shoots Hordeum vulgare subsp. vulgare cDNA 
clone bast47h04 3', mRNA sequence.
Length=401

 Score = 33.7 bits (36),  Expect = 0.055
 Identities = 20/21 (95%), Gaps = 0/21 (0%)
 Strand=Plus/Minus

Query  1    TCATCCTCATCATCATCGTCC  21
            ||||||||||| |||||||||
Sbjct  229  TCATCCTCATCGTCATCGTCC  209


>gb|DN180462.1| HO27A10S HO Hordeum vulgare cDNA clone HO27A10 5-PRIME, mRNA 
sequence.
Length=374

 Score = 33.7 bits (36),  Expect = 0.055
 Identities = 20/21 (95%), Gaps = 0/21 (0%)
 Strand=Plus/Minus

Query  1    TCATCCTCATCATCATCGTCC  21
            ||||||||||||||||| |||
Sbjct  246  TCATCCTCATCATCATCATCC  226


>gb|CX629594.1| GCW002N23r GCW Hordeum vulgare cDNA clone GCW002N23 5-PRIME, 
mRNA sequence.
Length=200

 Score = 33.7 bits (36),  Expect = 0.055
 Identities = 20/21 (95%), Gaps = 0/21 (0%)
 Strand=Plus/Plus

Query  1    TCATCCTCATCATCATCGTCC  21
            ||||||||||| |||||||||
Sbjct  122  TCATCCTCATCGTCATCGTCC  142


>gb|CV062462.1| BNEL7C9 Barley EST endosperm library Hordeum vulgare subsp. vulgare 
cDNA clone BNEL7C9 5' similar to nascent polypeptide 
associated complex alpha chain, mRNA sequence.
Length=635

 Score = 33.7 bits (36),  Expect = 0.055
 Identities = 20/21 (95%), Gaps = 0/21 (0%)
 Strand=Plus/Minus

Query  1    TCATCCTCATCATCATCGTCC  21
            ||||||||||||||||| |||
Sbjct  227  TCATCCTCATCATCATCATCC  207


>gb|CV062354.1| BNEL79b10 Barley EST endosperm library Hordeum vulgare subsp. 
vulgare cDNA clone BNEL79b10 5' similar to nascent polypeptide 
associated complex alpha chain, mRNA sequence.
Length=717

 Score = 33.7 bits (36),  Expect = 0.055
 Identities = 20/21 (95%), Gaps = 0/21 (0%)
 Strand=Plus/Minus

Query  1    TCATCCTCATCATCATCGTCC  21
            ||||||||||||||||| |||
Sbjct  227  TCATCCTCATCATCATCATCC  207


>gb|CV059257.1| BNEL46b3 Barley EST endosperm library Hordeum vulgare subsp. 
vulgare cDNA clone BNEL46b3 5' similar to nascent polypeptide 
associated complex alpha chain, mRNA sequence.
Length=639

 Score = 33.7 bits (36),  Expect = 0.055
 Identities = 20/21 (95%), Gaps = 0/21 (0%)
 Strand=Plus/Minus

Query  1    TCATCCTCATCATCATCGTCC  21
            ||||||||||||||||| |||
Sbjct  212  TCATCCTCATCATCATCATCC  192


>gb|CK123902.1| BES1824105p13 BES1824 Hordeum vulgare subsp. vulgare cDNA clone 
MPMGp2010P13105 5-PRIME, mRNA sequence.
Length=666

 Score = 33.7 bits (36),  Expect = 0.055
 Identities = 20/21 (95%), Gaps = 0/21 (0%)
 Strand=Plus/Minus

Query  1    TCATCCTCATCATCATCGTCC  21
            ||||||||||||||||| |||
Sbjct  176  TCATCCTCATCATCATCATCC  156


>gb|CK123482.1| BES1824104c20 BES1824 Hordeum vulgare subsp. vulgare cDNA clone 
MPMGp2010C20104 5-PRIME, mRNA sequence.
Length=439

 Score = 33.7 bits (36),  Expect = 0.055
 Identities = 20/21 (95%), Gaps = 0/21 (0%)
 Strand=Plus/Minus

Query  1   TCATCCTCATCATCATCGTCC  21
           ||||||||||||||||| |||
Sbjct  83  TCATCCTCATCATCATCATCC  63


>gb|CB881094.1| HM08M04w HM Hordeum vulgare subsp. vulgare cDNA clone HM08M04 
3-PRIME, mRNA sequence.
Length=674

 Score = 33.7 bits (36),  Expect = 0.055
 Identities = 20/21 (95%), Gaps = 0/21 (0%)
 Strand=Plus/Plus

Query  1    TCATCCTCATCATCATCGTCC  21
            ||||||||||||||||| |||
Sbjct  631  TCATCCTCATCATCATCATCC  651


>gb|CB875758.1| HX09E08w HX Hordeum vulgare subsp. vulgare cDNA clone HX09E08 
3-PRIME, mRNA sequence.
Length=700

 Score = 33.7 bits (36),  Expect = 0.055
 Identities = 20/21 (95%), Gaps = 0/21 (0%)
 Strand=Plus/Plus

Query  1    TCATCCTCATCATCATCGTCC  21
            ||||||||||||||||| |||
Sbjct  641  TCATCCTCATCATCATCATCC  661


>gb|CB874465.1| HX05F16w HX Hordeum vulgare subsp. vulgare cDNA clone HX05F16 
3-PRIME, mRNA sequence.
Length=688

 Score = 33.7 bits (36),  Expect = 0.055
 Identities = 20/21 (95%), Gaps = 0/21 (0%)
 Strand=Plus/Plus

Query  1    TCATCCTCATCATCATCGTCC  21
            ||||||||||||||||| |||
Sbjct  627  TCATCCTCATCATCATCATCC  647


>gb|CB869782.1| HC12H01w CH Hordeum vulgare cDNA clone HC12H01 5-PRIME, mRNA 
sequence.
Length=640

 Score = 33.7 bits (36),  Expect = 0.055
 Identities = 20/21 (95%), Gaps = 0/21 (0%)
 Strand=Plus/Minus

Query  1   TCATCCTCATCATCATCGTCC  21
           || ||||||||||||||||||
Sbjct  99  TCTTCCTCATCATCATCGTCC  79


>gb|CB863626.1| HH04G09y HH Hordeum vulgare cDNA clone HH04G09 3-PRIME, mRNA 
sequence.
Length=623

 Score = 33.7 bits (36),  Expect = 0.055
 Identities = 20/21 (95%), Gaps = 0/21 (0%)
 Strand=Plus/Minus

Query  1    TCATCCTCATCATCATCGTCC  21
            ||||||||||| |||||||||
Sbjct  248  TCATCCTCATCGTCATCGTCC  228


>gb|CB858222.1| HI06D13w HI Hordeum vulgare subsp. vulgare cDNA clone HI06D13 
3-PRIME, mRNA sequence.
Length=700

 Score = 33.7 bits (36),  Expect = 0.055
 Identities = 20/21 (95%), Gaps = 0/21 (0%)
 Strand=Plus/Plus

Query  1    TCATCCTCATCATCATCGTCC  21
            ||||||||||||||||| |||
Sbjct  658  TCATCCTCATCATCATCATCC  678


>dbj|BJ549806.1| BJ549806 K. Sato unpublished cDNA library, cv. Haruna Nijo germination 
shoots Hordeum vulgare subsp. vulgare cDNA clone bags32m01 
3', mRNA sequence.
Length=666

 Score = 33.7 bits (36),  Expect = 0.055
 Identities = 20/21 (95%), Gaps = 0/21 (0%)
 Strand=Plus/Plus

Query  1    TCATCCTCATCATCATCGTCC  21
            ||||||||||||||||| |||
Sbjct  642  TCATCCTCATCATCATCATCC  662


>dbj|BJ549768.1| BJ549768 K. Sato unpublished cDNA library, cv. Haruna Nijo germination 
shoots Hordeum vulgare subsp. vulgare cDNA clone bags31l21 
3', mRNA sequence.
Length=679

 Score = 33.7 bits (36),  Expect = 0.055
 Identities = 20/21 (95%), Gaps = 0/21 (0%)
 Strand=Plus/Plus

Query  1    TCATCCTCATCATCATCGTCC  21
            ||||||||||||||||| |||
Sbjct  644  TCATCCTCATCATCATCATCC  664


>dbj|BJ549562.1| BJ549562 K. Sato unpublished cDNA library, cv. Haruna Nijo germination 
shoots Hordeum vulgare subsp. vulgare cDNA clone bags39b21 
5', mRNA sequence.
Length=659

 Score = 33.7 bits (36),  Expect = 0.055
 Identities = 20/21 (95%), Gaps = 0/21 (0%)
 Strand=Plus/Minus

Query  1   TCATCCTCATCATCATCGTCC  21
           ||||||||||||||||| |||
Sbjct  65  TCATCCTCATCATCATCATCC  45


>dbj|BJ549281.1| BJ549281 K. Sato unpublished cDNA library, cv. Haruna Nijo germination 
shoots Hordeum vulgare subsp. vulgare cDNA clone bags32m01 
5', mRNA sequence.
Length=447

 Score = 33.7 bits (36),  Expect = 0.055
 Identities = 20/21 (95%), Gaps = 0/21 (0%)
 Strand=Plus/Minus

Query  1    TCATCCTCATCATCATCGTCC  21
            ||||||||||||||||| |||
Sbjct  224  TCATCCTCATCATCATCATCC  204


>dbj|BJ543981.1| BJ543981 K. Sato unpublished cDNA library, cv. Akashinriki vegetative 
stage leaves Hordeum vulgare subsp. vulgare cDNA clone 
baak17b17 5', mRNA sequence.
Length=628

 Score = 33.7 bits (36),  Expect = 0.055
 Identities = 20/21 (95%), Gaps = 0/21 (0%)
 Strand=Plus/Minus

Query  1    TCATCCTCATCATCATCGTCC  21
            ||||||||||||||||| |||
Sbjct  243  TCATCCTCATCATCATCATCC  223


>dbj|BJ543899.1| BJ543899 K. Sato unpublished cDNA library, cv. Akashinriki vegetative 
stage leaves Hordeum vulgare subsp. vulgare cDNA clone 
baak14l08 5', mRNA sequence.
Length=587

 Score = 33.7 bits (36),  Expect = 0.055
 Identities = 20/21 (95%), Gaps = 0/21 (0%)
 Strand=Plus/Minus

Query  1    TCATCCTCATCATCATCGTCC  21
            ||||||||||||||||| |||
Sbjct  238  TCATCCTCATCATCATCATCC  218


>gb|CA031192.1| HX09E08r HX Hordeum vulgare subsp. vulgare cDNA clone HX09E08 
5-PRIME, mRNA sequence.
Length=652

 Score = 33.7 bits (36),  Expect = 0.055
 Identities = 20/21 (95%), Gaps = 0/21 (0%)
 Strand=Plus/Minus

Query  1    TCATCCTCATCATCATCGTCC  21
            ||||||||||||||||| |||
Sbjct  242  TCATCCTCATCATCATCATCC  222


>gb|CA030825.1| HX08D23r HX Hordeum vulgare subsp. vulgare cDNA clone HX08D23 
5-PRIME, mRNA sequence.
Length=652

 Score = 33.7 bits (36),  Expect = 0.055
 Identities = 20/21 (95%), Gaps = 0/21 (0%)
 Strand=Plus/Minus

Query  1    TCATCCTCATCATCATCGTCC  21
            ||||||||||||||||| |||
Sbjct  251  TCATCCTCATCATCATCATCC  231


>gb|CA029835.1| HX05F16r HX Hordeum vulgare subsp. vulgare cDNA clone HX05F16 
5-PRIME, mRNA sequence.
Length=656

 Score = 33.7 bits (36),  Expect = 0.055
 Identities = 20/21 (95%), Gaps = 0/21 (0%)
 Strand=Plus/Minus

Query  1    TCATCCTCATCATCATCGTCC  21
            ||||||||||||||||| |||
Sbjct  246  TCATCCTCATCATCATCATCC  226


>gb|CA023204.1| HZ45I17r HZ Hordeum vulgare subsp. vulgare cDNA clone HZ45I17 
5-PRIME, mRNA sequence.
Length=608

 Score = 33.7 bits (36),  Expect = 0.055
 Identities = 20/21 (95%), Gaps = 0/21 (0%)
 Strand=Plus/Minus

Query  1    TCATCCTCATCATCATCGTCC  21
            ||||||||||||||||| |||
Sbjct  247  TCATCCTCATCATCATCATCC  227


>gb|CA023131.1| HZ45F06r HZ Hordeum vulgare subsp. vulgare cDNA clone HZ45F06 
5-PRIME, mRNA sequence.
Length=551

 Score = 33.7 bits (36),  Expect = 0.055
 Identities = 20/21 (95%), Gaps = 0/21 (0%)
 Strand=Plus/Minus

Query  1    TCATCCTCATCATCATCGTCC  21
            ||||||||||||||||| |||
Sbjct  252  TCATCCTCATCATCATCATCC  232


>gb|CA021043.1| HZ38P02r HZ Hordeum vulgare subsp. vulgare cDNA clone HZ38P02 
5-PRIME, mRNA sequence.
Length=590

 Score = 33.7 bits (36),  Expect = 0.055
 Identities = 20/21 (95%), Gaps = 0/21 (0%)
 Strand=Plus/Minus

Query  1    TCATCCTCATCATCATCGTCC  21
            ||||||||||||||||| |||
Sbjct  249  TCATCCTCATCATCATCATCC  229


>gb|CA019260.1| HV11G15r HV Hordeum vulgare subsp. vulgare cDNA clone HV11G15 
5-PRIME, mRNA sequence.
Length=657

 Score = 33.7 bits (36),  Expect = 0.055
 Identities = 20/21 (95%), Gaps = 0/21 (0%)
 Strand=Plus/Minus

Query  1    TCATCCTCATCATCATCGTCC  21
            ||||||||||||||||| |||
Sbjct  247  TCATCCTCATCATCATCATCC  227


>gb|CA017576.1| HV05J16r HV Hordeum vulgare subsp. vulgare cDNA clone HV05J16 
5-PRIME, mRNA sequence.
Length=500

 Score = 33.7 bits (36),  Expect = 0.055
 Identities = 20/21 (95%), Gaps = 0/21 (0%)
 Strand=Plus/Minus

Query  1    TCATCCTCATCATCATCGTCC  21
            ||||||||||||||||| |||
Sbjct  229  TCATCCTCATCATCATCATCC  209


>gb|CA013167.1| HT07J14r HT Hordeum vulgare subsp. vulgare cDNA clone HT07J14 
5-PRIME, mRNA sequence.
Length=490

 Score = 33.7 bits (36),  Expect = 0.055
 Identities = 20/21 (95%), Gaps = 0/21 (0%)
 Strand=Plus/Minus

Query  1    TCATCCTCATCATCATCGTCC  21
            ||||||||||||||||| |||
Sbjct  207  TCATCCTCATCATCATCATCC  187


>gb|CA004561.1| HS17P22r HS Hordeum vulgare subsp. vulgare cDNA clone HS17P22 
5-PRIME, mRNA sequence.
Length=394

 Score = 33.7 bits (36),  Expect = 0.055
 Identities = 20/21 (95%), Gaps = 0/21 (0%)
 Strand=Plus/Minus

Query  1    TCATCCTCATCATCATCGTCC  21
            ||||||||||||||||| |||
Sbjct  247  TCATCCTCATCATCATCATCC  227


>gb|CA003748.1| HS15H02r HS Hordeum vulgare subsp. vulgare cDNA clone HS15H02 
5-PRIME, mRNA sequence.
Length=557

 Score = 33.7 bits (36),  Expect = 0.055
 Identities = 20/21 (95%), Gaps = 0/21 (0%)
 Strand=Plus/Minus

Query  1    TCATCCTCATCATCATCGTCC  21
            ||||||||||||||||| |||
Sbjct  214  TCATCCTCATCATCATCATCC  194


>gb|CA002862.1| HS08L22r HS Hordeum vulgare subsp. vulgare cDNA clone HS08L22 
5-PRIME, mRNA sequence.
Length=456

 Score = 33.7 bits (36),  Expect = 0.055
 Identities = 20/21 (95%), Gaps = 0/21 (0%)
 Strand=Plus/Minus

Query  1    TCATCCTCATCATCATCGTCC  21
            ||||||||||||||||| |||
Sbjct  252  TCATCCTCATCATCATCATCC  232


>gb|CA002325.1| HS07C15r HS Hordeum vulgare subsp. vulgare cDNA clone HS07C15 
5-PRIME, mRNA sequence.
Length=347

 Score = 33.7 bits (36),  Expect = 0.055
 Identities = 20/21 (95%), Gaps = 0/21 (0%)
 Strand=Plus/Minus

Query  1    TCATCCTCATCATCATCGTCC  21
            ||||||||||||||||| |||
Sbjct  249  TCATCCTCATCATCATCATCC  229


>gb|BU996890.1| HI06D13r HI Hordeum vulgare subsp. vulgare cDNA clone HI06D13 
5-PRIME, mRNA sequence.
Length=544

 Score = 33.7 bits (36),  Expect = 0.055
 Identities = 20/21 (95%), Gaps = 0/21 (0%)
 Strand=Plus/Minus

Query  1    TCATCCTCATCATCATCGTCC  21
            ||||||||||||||||| |||
Sbjct  245  TCATCCTCATCATCATCATCC  225


>gb|BU993145.1| HD12L11r HD Hordeum vulgare cDNA clone HD12L11 5-PRIME, mRNA 
sequence.
Length=314

 Score = 33.7 bits (36),  Expect = 0.055
 Identities = 20/21 (95%), Gaps = 0/21 (0%)
 Strand=Plus/Minus

Query  1    TCATCCTCATCATCATCGTCC  21
            ||||||||||||||||| |||
Sbjct  199  TCATCCTCATCATCATCATCC  179


>gb|BU989445.1| HF21M03r HF Hordeum vulgare subsp. vulgare cDNA clone HF21M03 
5-PRIME, mRNA sequence.
Length=614

 Score = 33.7 bits (36),  Expect = 0.055
 Identities = 20/21 (95%), Gaps = 0/21 (0%)
 Strand=Plus/Minus

Query  1    TCATCCTCATCATCATCGTCC  21
            ||||||||||||||||| |||
Sbjct  174  TCATCCTCATCATCATCATCC  154


>gb|BU987653.1| HF15G01r HF Hordeum vulgare subsp. vulgare cDNA clone HF15G01 
5-PRIME, mRNA sequence.
Length=453

 Score = 33.7 bits (36),  Expect = 0.055
 Identities = 20/21 (95%), Gaps = 0/21 (0%)
 Strand=Plus/Minus

Query  1    TCATCCTCATCATCATCGTCC  21
            ||||||||||||||||| |||
Sbjct  199  TCATCCTCATCATCATCATCC  179


>gb|BU983969.1| HA31J12r HA Hordeum vulgare subsp. vulgare cDNA clone HA31J12 
5-PRIME, mRNA sequence.
Length=586

 Score = 33.7 bits (36),  Expect = 0.055
 Identities = 20/21 (95%), Gaps = 0/21 (0%)
 Strand=Plus/Minus

Query  1    TCATCCTCATCATCATCGTCC  21
            ||||||||||||||||| |||
Sbjct  234  TCATCCTCATCATCATCATCC  214


>gb|BU983589.1| HA30D17r HA Hordeum vulgare subsp. vulgare cDNA clone HA30D17 
5-PRIME, mRNA sequence.
Length=626

 Score = 33.7 bits (36),  Expect = 0.055
 Identities = 20/21 (95%), Gaps = 0/21 (0%)
 Strand=Plus/Minus

Query  1    TCATCCTCATCATCATCGTCC  21
            ||||||||||||||||| |||
Sbjct  214  TCATCCTCATCATCATCATCC  194


>gb|BU983266.1| HA29C04r HA Hordeum vulgare subsp. vulgare cDNA clone HA29C04 
5-PRIME, mRNA sequence.
Length=600

 Score = 33.7 bits (36),  Expect = 0.055
 Identities = 20/21 (95%), Gaps = 0/21 (0%)
 Strand=Plus/Minus

Query  1    TCATCCTCATCATCATCGTCC  21
            ||||||||||||||||| |||
Sbjct  246  TCATCCTCATCATCATCATCC  226


>gb|BU981639.1| HA24D08r HA Hordeum vulgare subsp. vulgare cDNA clone HA24D08 
5-PRIME, mRNA sequence.
Length=593

 Score = 33.7 bits (36),  Expect = 0.055
 Identities = 20/21 (95%), Gaps = 0/21 (0%)
 Strand=Plus/Minus

Query  1    TCATCCTCATCATCATCGTCC  21
            ||||||||||||||||| |||
Sbjct  214  TCATCCTCATCATCATCATCC  194


>gb|BU980322.1| HA20F07r HA Hordeum vulgare subsp. vulgare cDNA clone HA20F07 
5-PRIME, mRNA sequence.
Length=581

 Score = 33.7 bits (36),  Expect = 0.055
 Identities = 20/21 (95%), Gaps = 0/21 (0%)
 Strand=Plus/Minus

Query  1    TCATCCTCATCATCATCGTCC  21
            ||||||||||||||||| |||
Sbjct  229  TCATCCTCATCATCATCATCC  209


>gb|BU977216.1| HA11A16r HA Hordeum vulgare subsp. vulgare cDNA clone HA11A16 
5-PRIME, mRNA sequence.
Length=419

 Score = 33.7 bits (36),  Expect = 0.055
 Identities = 20/21 (95%), Gaps = 0/21 (0%)
 Strand=Plus/Minus

Query  1    TCATCCTCATCATCATCGTCC  21
            || ||||||||||||||||||
Sbjct  181  TCGTCCTCATCATCATCGTCC  161


>gb|BU975413.1| HB31A24r BC Hordeum vulgare subsp. vulgare cDNA clone HB31A24 
5-PRIME, mRNA sequence.
Length=624

 Score = 33.7 bits (36),  Expect = 0.055
 Identities = 20/21 (95%), Gaps = 0/21 (0%)
 Strand=Plus/Minus

Query  1    TCATCCTCATCATCATCGTCC  21
            ||||||||||||||||| |||
Sbjct  236  TCATCCTCATCATCATCATCC  216


>gb|BU972641.1| HB22E12r BC Hordeum vulgare subsp. vulgare cDNA clone HB22E12 
5-PRIME, mRNA sequence.
Length=633

 Score = 33.7 bits (36),  Expect = 0.055
 Identities = 20/21 (95%), Gaps = 0/21 (0%)
 Strand=Plus/Minus

Query  1    TCATCCTCATCATCATCGTCC  21
            ||||||||||||||||| |||
Sbjct  252  TCATCCTCATCATCATCATCC  232


>gb|BU970710.1| HB15H05r BC Hordeum vulgare subsp. vulgare cDNA clone HB15H05 
5-PRIME, mRNA sequence.
Length=549

 Score = 33.7 bits (36),  Expect = 0.055
 Identities = 20/21 (95%), Gaps = 0/21 (0%)
 Strand=Plus/Minus

Query  1    TCATCCTCATCATCATCGTCC  21
            ||||||||||||||||| |||
Sbjct  252  TCATCCTCATCATCATCATCC  232


>gb|BU968828.1| HB08L11r BC Hordeum vulgare subsp. vulgare cDNA clone HB08L11 
5-PRIME, mRNA sequence.
Length=647

 Score = 33.7 bits (36),  Expect = 0.055
 Identities = 20/21 (95%), Gaps = 0/21 (0%)
 Strand=Plus/Minus

Query  1    TCATCCTCATCATCATCGTCC  21
            ||||||||||||||||| |||
Sbjct  236  TCATCCTCATCATCATCATCC  216


>gb|BU966857.1| HB02J08r BC Hordeum vulgare subsp. vulgare cDNA clone HB02J08 
5-PRIME, mRNA sequence.
Length=403

 Score = 33.7 bits (36),  Expect = 0.055
 Identities = 20/21 (95%), Gaps = 0/21 (0%)
 Strand=Plus/Minus

Query  1    TCATCCTCATCATCATCGTCC  21
            ||||||||||||||||| |||
Sbjct  201  TCATCCTCATCATCATCATCC  181


>gb|BQ766907.1| EBro08_SQ007_O11_R root, 3 week, drought-stressed, cv Optic, 
EBro08 Hordeum vulgare subsp. vulgare cDNA clone EBro08_SQ007_O11 
5', mRNA sequence.
Length=496

 Score = 33.7 bits (36),  Expect = 0.055
 Identities = 18/18 (100%), Gaps = 0/18 (0%)
 Strand=Plus/Plus

Query  3   ATCCTCATCATCATCGTC  20
           ||||||||||||||||||
Sbjct  79  ATCCTCATCATCATCGTC  96


>gb|BQ766211.1| EBro08_SQ005_H11_R root, 3 week, drought-stressed, cv Optic, 
EBro08 Hordeum vulgare subsp. vulgare cDNA clone EBro08_SQ005_H11 
5', mRNA sequence.
Length=692

 Score = 33.7 bits (36),  Expect = 0.055
 Identities = 20/21 (95%), Gaps = 0/21 (0%)
 Strand=Plus/Minus

Query  1    TCATCCTCATCATCATCGTCC  21
            ||||||||||||||||| |||
Sbjct  104  TCATCCTCATCATCATCATCC  84


>gb|BQ759811.1| EBpi05_SQ004_P10_R pistil, 8 DPA, no treatment, cv Optic, EBpi05 
Hordeum vulgare subsp. vulgare cDNA clone EBpi05_SQ004_P10 
5', mRNA sequence.
Length=662

 Score = 33.7 bits (36),  Expect = 0.055
 Identities = 20/21 (95%), Gaps = 0/21 (0%)
 Strand=Plus/Minus

Query  1   TCATCCTCATCATCATCGTCC  21
           ||||||||||||||||| |||
Sbjct  80  TCATCCTCATCATCATCATCC  60


>gb|BQ759670.1| EBpi05_SQ003_N16_R pistil, 8 DPA, no treatment, cv Optic, EBpi05 
Hordeum vulgare subsp. vulgare cDNA clone EBpi05_SQ003_N16 
5', mRNA sequence.
Length=232

 Score = 33.7 bits (36),  Expect = 0.055
 Identities = 20/21 (95%), Gaps = 0/21 (0%)
 Strand=Plus/Minus

Query  1    TCATCCTCATCATCATCGTCC  21
            ||||||||||||||||| |||
Sbjct  192  TCATCCTCATCATCATCATCC  172


>gb|BI779417.2| EBro01_SQ003_P08_R root, 3 week, hydroponic grown, no treatment, 
cv Optic, EBro01 Hordeum vulgare subsp. vulgare cDNA clone 
EBro01_SQ003_P08 5', mRNA sequence.
Length=569

 Score = 33.7 bits (36),  Expect = 0.055
 Identities = 20/21 (95%), Gaps = 0/21 (0%)
 Strand=Plus/Minus

Query  1    TCATCCTCATCATCATCGTCC  21
            ||||||||||||||||| |||
Sbjct  243  TCATCCTCATCATCATCATCC  223


>gb|BM372712.2| EBpi05_SQ003_L16_R pistil, 8 DPA, no treatment, cv Optic, EBpi05 
Hordeum vulgare subsp. vulgare cDNA clone EBpi05_SQ003_L16 
5', mRNA sequence.
Length=517

 Score = 33.7 bits (36),  Expect = 0.055
 Identities = 20/21 (95%), Gaps = 0/21 (0%)
 Strand=Plus/Minus

Query  1    TCATCCTCATCATCATCGTCC  21
            ||||||||||||||||| |||
Sbjct  191  TCATCCTCATCATCATCATCC  171


>gb|BM098136.2| EBpi03_SQ002_K12_R pistil, 4 DPA, no treatment, cv Optic, EBpi03 
Hordeum vulgare subsp. vulgare cDNA clone EBpi03_SQ002_K12 
5', mRNA sequence.
Length=607

 Score = 33.7 bits (36),  Expect = 0.055
 Identities = 20/21 (95%), Gaps = 0/21 (0%)
 Strand=Plus/Minus

Query  1    TCATCCTCATCATCATCGTCC  21
            ||||||||||||||||| |||
Sbjct  199  TCATCCTCATCATCATCATCC  179


>gb|BM376248.2| EBma01_SQ002_M18_R maternal, 4 DPA, no treatment, cv Optic, EBma01 
Hordeum vulgare subsp. vulgare cDNA clone EBma01_SQ002_M18 
5', mRNA sequence.
Length=525

 Score = 33.7 bits (36),  Expect = 0.055
 Identities = 20/21 (95%), Gaps = 0/21 (0%)
 Strand=Plus/Minus

Query  1    TCATCCTCATCATCATCGTCC  21
            ||||||||||||||||| |||
Sbjct  199  TCATCCTCATCATCATCATCC  179


>gb|BI779941.2| EBem07_SQ001_L19_R embryo, 28 DPA, no treatment, cv Optic, EBem07 
Hordeum vulgare subsp. vulgare cDNA clone EBem07_SQ001_L19 
5', mRNA sequence.
Length=499

 Score = 33.7 bits (36),  Expect = 0.055
 Identities = 20/21 (95%), Gaps = 0/21 (0%)
 Strand=Plus/Minus

Query  1    TCATCCTCATCATCATCGTCC  21
            ||||||||||||||||| |||
Sbjct  234  TCATCCTCATCATCATCATCC  214


>gb|BM375782.2| EBem06_SQ004_G11_R embryo, 21 DPA, no treatment, cv Optic, EBem06 
Hordeum vulgare subsp. vulgare cDNA clone EBem06_SQ004_G11 
5', mRNA sequence.
Length=556

 Score = 33.7 bits (36),  Expect = 0.055
 Identities = 20/21 (95%), Gaps = 0/21 (0%)
 Strand=Plus/Minus

Query  1    TCATCCTCATCATCATCGTCC  21
            ||||||||||||||||| |||
Sbjct  237  TCATCCTCATCATCATCATCC  217


>gb|BM375756.2| EBem06_SQ004_F05_R embryo, 21 DPA, no treatment, cv Optic, EBem06 
Hordeum vulgare subsp. vulgare cDNA clone EBem06_SQ004_F05 
5', mRNA sequence.
Length=456

 Score = 33.7 bits (36),  Expect = 0.055
 Identities = 20/21 (95%), Gaps = 0/21 (0%)
 Strand=Plus/Minus

Query  1    TCATCCTCATCATCATCGTCC  21
            ||||||||||||||||| |||
Sbjct  237  TCATCCTCATCATCATCATCC  217


>gb|BI780402.2| EBem06_SQ001_M09_R embryo, 21 DPA, no treatment, cv Optic, EBem06 
Hordeum vulgare subsp. vulgare cDNA clone EBem06_SQ001_M09 
5', mRNA sequence.
Length=542

 Score = 33.7 bits (36),  Expect = 0.055
 Identities = 20/21 (95%), Gaps = 0/21 (0%)
 Strand=Plus/Minus

Query  1    TCATCCTCATCATCATCGTCC  21
            ||||||||||||||||| |||
Sbjct  242  TCATCCTCATCATCATCATCC  222


>gb|BM377485.2| EBem04_SQ003_E10_R embryo, 12 DPA, no treatment, cv Optic, EBem04 
Hordeum vulgare subsp. vulgare cDNA clone EBem04_SQ003_E10 
5', mRNA sequence.
Length=587

 Score = 33.7 bits (36),  Expect = 0.055
 Identities = 20/21 (95%), Gaps = 0/21 (0%)
 Strand=Plus/Minus

Query  1    TCATCCTCATCATCATCGTCC  21
            ||||||||||||||||| |||
Sbjct  185  TCATCCTCATCATCATCATCC  165


>gb|BM097682.2| EBem04_SQ002_G11_R embryo, 12 DPA, no treatment, cv Optic, EBem04 
Hordeum vulgare subsp. vulgare cDNA clone EBem04_SQ002_G11 
5', mRNA sequence.
Length=601

 Score = 33.7 bits (36),  Expect = 0.055
 Identities = 20/21 (95%), Gaps = 0/21 (0%)
 Strand=Plus/Minus

Query  1    TCATCCTCATCATCATCGTCC  21
            ||||||||||||||||| |||
Sbjct  195  TCATCCTCATCATCATCATCC  175


>gb|BQ469640.1| HZ01G21r HZ Hordeum vulgare subsp. vulgare cDNA clone HZ01G21 
5-PRIME, mRNA sequence.
Length=428

 Score = 33.7 bits (36),  Expect = 0.055
 Identities = 20/21 (95%), Gaps = 0/21 (0%)
 Strand=Plus/Minus

Query  1    TCATCCTCATCATCATCGTCC  21
            ||||||||||||||||| |||
Sbjct  247  TCATCCTCATCATCATCATCC  227


>gb|BQ466775.1| HS01I18T HS Hordeum vulgare subsp. vulgare cDNA clone HS01I18 
5-PRIME, mRNA sequence.
Length=699

 Score = 33.7 bits (36),  Expect = 0.055
 Identities = 20/21 (95%), Gaps = 0/21 (0%)
 Strand=Plus/Minus

Query  1    TCATCCTCATCATCATCGTCC  21
            ||||||||||||||||| |||
Sbjct  249  TCATCCTCATCATCATCATCC  229


>gb|BQ464684.1| HF02P12r HF Hordeum vulgare subsp. vulgare cDNA clone HF02P12 
5-PRIME, mRNA sequence.
Length=641

 Score = 33.7 bits (36),  Expect = 0.055
 Identities = 20/21 (95%), Gaps = 0/21 (0%)
 Strand=Plus/Minus

Query  1    TCATCCTCATCATCATCGTCC  21
            ||||||||||||||||| |||
Sbjct  167  TCATCCTCATCATCATCATCC  147


>gb|BQ462213.1| HD02A17r HD Hordeum vulgare cDNA clone HD02A17 5-PRIME, mRNA 
sequence.
Length=559

 Score = 33.7 bits (36),  Expect = 0.055
 Identities = 20/21 (95%), Gaps = 0/21 (0%)
 Strand=Plus/Minus

Query  1    TCATCCTCATCATCATCGTCC  21
            ||||||||||||||||| |||
Sbjct  218  TCATCCTCATCATCATCATCC  198


>gb|BQ460277.1| HA06L12r HA Hordeum vulgare subsp. vulgare cDNA clone HA06L12 
5-PRIME, mRNA sequence.
Length=635

 Score = 33.7 bits (36),  Expect = 0.055
 Identities = 20/21 (95%), Gaps = 0/21 (0%)
 Strand=Plus/Minus

Query  1    TCATCCTCATCATCATCGTCC  21
            ||||||||||||||||| |||
Sbjct  247  TCATCCTCATCATCATCATCC  227


>gb|BQ459712.1| HA08F01r HA Hordeum vulgare subsp. vulgare cDNA clone HA08F01 
5-PRIME, mRNA sequence.
Length=510

 Score = 33.7 bits (36),  Expect = 0.055
 Identities = 20/21 (95%), Gaps = 0/21 (0%)
 Strand=Plus/Minus

Query  1    TCATCCTCATCATCATCGTCC  21
            ||||||||||||||||| |||
Sbjct  227  TCATCCTCATCATCATCATCC  207


>gb|BQ459299.1| HA01J03r HA Hordeum vulgare subsp. vulgare cDNA clone HA01J03 
5-PRIME, mRNA sequence.
Length=550

 Score = 33.7 bits (36),  Expect = 0.055
 Identities = 20/21 (95%), Gaps = 0/21 (0%)
 Strand=Plus/Minus

Query  1    TCATCCTCATCATCATCGTCC  21
            ||||||||||||||||| |||
Sbjct  229  TCATCCTCATCATCATCATCC  209


>gb|BQ458595.1| HA04M14r HA Hordeum vulgare subsp. vulgare cDNA clone HA04M14 
5-PRIME, mRNA sequence.
Length=609

 Score = 33.7 bits (36),  Expect = 0.055
 Identities = 20/21 (95%), Gaps = 0/21 (0%)
 Strand=Plus/Minus

Query  1    TCATCCTCATCATCATCGTCC  21
            ||||||||||||||||| |||
Sbjct  230  TCATCCTCATCATCATCATCC  210


>gb|BQ458535.1| HA04P02r HA Hordeum vulgare subsp. vulgare cDNA clone HA04P02 
5-PRIME, mRNA sequence.
Length=546

 Score = 33.7 bits (36),  Expect = 0.055
 Identities = 20/21 (95%), Gaps = 0/21 (0%)
 Strand=Plus/Minus

Query  1    TCATCCTCATCATCATCGTCC  21
            ||||||||||||||||| |||
Sbjct  247  TCATCCTCATCATCATCATCC  227


>emb|AJ484531.1| AJ484531 S00011 Hordeum vulgare cDNA clone S0001100156C11F1, 
mRNA sequence.
Length=360

 Score = 33.7 bits (36),  Expect = 0.055
 Identities = 20/21 (95%), Gaps = 0/21 (0%)
 Strand=Plus/Minus

Query  1    TCATCCTCATCATCATCGTCC  21
            || ||||||||||||||||||
Sbjct  253  TCGTCCTCATCATCATCGTCC  233


>emb|AJ484529.1| AJ484529 S00011 Hordeum vulgare cDNA clone S0001100096B07F1, 
mRNA sequence.
Length=300

 Score = 33.7 bits (36),  Expect = 0.055
 Identities = 20/21 (95%), Gaps = 0/21 (0%)
 Strand=Plus/Minus

Query  1    TCATCCTCATCATCATCGTCC  21
            || ||||||||||||||||||
Sbjct  276  TCGTCCTCATCATCATCGTCC  256


>emb|AJ484528.1| AJ484528 S00011 Hordeum vulgare cDNA clone S0001100096A09F1, 
mRNA sequence.
Length=300

 Score = 33.7 bits (36),  Expect = 0.055
 Identities = 20/21 (95%), Gaps = 0/21 (0%)
 Strand=Plus/Minus

Query  1    TCATCCTCATCATCATCGTCC  21
            || ||||||||||||||||||
Sbjct  276  TCGTCCTCATCATCATCGTCC  256


>emb|AJ480350.1| AJ480350 S00011 Hordeum vulgare cDNA clone S0001100129B03F1, 
mRNA sequence.
Length=180

 Score = 33.7 bits (36),  Expect = 0.055
 Identities = 20/21 (95%), Gaps = 0/21 (0%)
 Strand=Plus/Minus

Query  1    TCATCCTCATCATCATCGTCC  21
            ||||||||||||||||| |||
Sbjct  144  TCATCCTCATCATCATCATCC  124


>emb|AJ465879.1| AJ465879 S00007 Hordeum vulgare cDNA clone S0000700014E07F1, 
mRNA sequence.
Length=420

 Score = 33.7 bits (36),  Expect = 0.055
 Identities = 20/21 (95%), Gaps = 0/21 (0%)
 Strand=Plus/Plus

Query  1    TCATCCTCATCATCATCGTCC  21
            ||||||||||| |||||||||
Sbjct  364  TCATCCTCATCGTCATCGTCC  384


>emb|AJ464292.1| AJ464292 S00007 Hordeum vulgare cDNA clone S0000700018B11F1, 
mRNA sequence.
Length=480

 Score = 33.7 bits (36),  Expect = 0.055
 Identities = 20/21 (95%), Gaps = 0/21 (0%)
 Strand=Plus/Minus

Query  1    TCATCCTCATCATCATCGTCC  21
            ||||||||||||||||| |||
Sbjct  230  TCATCCTCATCATCATCATCC  210


>emb|AJ432426.1| AJ432426 S00011 Hordeum vulgare cDNA clone S0001100084H08F1, 
mRNA sequence.
Length=544

 Score = 33.7 bits (36),  Expect = 0.055
 Identities = 20/21 (95%), Gaps = 0/21 (0%)
 Strand=Plus/Minus

Query  1    TCATCCTCATCATCATCGTCC  21
            ||||||||||||||||| |||
Sbjct  155  TCATCCTCATCATCATCATCC  135


>dbj|AV942356.1| AV942356 K. Sato unpublished cDNA library, strain H602 adult, 
heading stage top three leaves Hordeum vulgare subsp. spontaneum 
cDNA clone bah11k10 3', mRNA sequence.
Length=715

 Score = 33.7 bits (36),  Expect = 0.055
 Identities = 20/21 (95%), Gaps = 0/21 (0%)
 Strand=Plus/Plus

Query  1    TCATCCTCATCATCATCGTCC  21
            ||||||||||||||||| |||
Sbjct  632  TCATCCTCATCATCATCATCC  652


>dbj|AV941158.1| AV941158 K. Sato unpublished cDNA library, strain H602 adult, 
heading stage top three leaves Hordeum vulgare subsp. spontaneum 
cDNA clone bah31l23 5', mRNA sequence.
Length=624

 Score = 33.7 bits (36),  Expect = 0.055
 Identities = 20/21 (95%), Gaps = 0/21 (0%)
 Strand=Plus/Minus

Query  1    TCATCCTCATCATCATCGTCC  21
            ||||||||||||||||| |||
Sbjct  238  TCATCCTCATCATCATCATCC  218


>dbj|AV937556.1| AV937556 K. Sato unpublished cDNA library, strain H602 adult, 
heading stage top three leaves Hordeum vulgare subsp. spontaneum 
cDNA clone bah12i17 5', mRNA sequence.
Length=434

 Score = 33.7 bits (36),  Expect = 0.055
 Identities = 20/21 (95%), Gaps = 0/21 (0%)
 Strand=Plus/Minus

Query  1    TCATCCTCATCATCATCGTCC  21
            ||||||||||||||||| |||
Sbjct  132  TCATCCTCATCATCATCATCC  112


>dbj|AV937472.1| AV937472 K. Sato unpublished cDNA library, strain H602 adult, 
heading stage top three leaves Hordeum vulgare subsp. spontaneum 
cDNA clone bah11p02 5', mRNA sequence.
Length=584

 Score = 33.7 bits (36),  Expect = 0.055
 Identities = 20/21 (95%), Gaps = 0/21 (0%)
 Strand=Plus/Minus

Query  1    TCATCCTCATCATCATCGTCC  21
            ||||||||||||||||| |||
Sbjct  197  TCATCCTCATCATCATCATCC  177


>dbj|AV937410.1| AV937410 K. Sato unpublished cDNA library, strain H602 adult, 
heading stage top three leaves Hordeum vulgare subsp. spontaneum 
cDNA clone bah11k10 5', mRNA sequence.
Length=628

 Score = 33.7 bits (36),  Expect = 0.055
 Identities = 20/21 (95%), Gaps = 0/21 (0%)
 Strand=Plus/Minus

Query  1    TCATCCTCATCATCATCGTCC  21
            ||||||||||||||||| |||
Sbjct  214  TCATCCTCATCATCATCATCC  194


>dbj|AV921518.1| AV921518 K. Sato unpublished cDNA library, cv. Haruna Nijo germination 
shoots Hordeum vulgare subsp. vulgare cDNA clone bags23l06 
3', mRNA sequence.
Length=706

 Score = 33.7 bits (36),  Expect = 0.055
 Identities = 20/21 (95%), Gaps = 0/21 (0%)
 Strand=Plus/Plus

Query  1    TCATCCTCATCATCATCGTCC  21
            ||||||||||||||||| |||
Sbjct  646  TCATCCTCATCATCATCATCC  666


>dbj|AV921412.1| AV921412 K. Sato unpublished cDNA library, cv. Haruna Nijo germination 
shoots Hordeum vulgare subsp. vulgare cDNA clone bags23f12 
3', mRNA sequence.
Length=724

 Score = 33.7 bits (36),  Expect = 0.055
 Identities = 20/21 (95%), Gaps = 0/21 (0%)
 Strand=Plus/Plus

Query  1    TCATCCTCATCATCATCGTCC  21
            ||||||||||||||||| |||
Sbjct  631  TCATCCTCATCATCATCATCC  651


>dbj|AV921124.1| AV921124 K. Sato unpublished cDNA library, cv. Haruna Nijo germination 
shoots Hordeum vulgare subsp. vulgare cDNA clone bags1b09 
3', mRNA sequence.
Length=690

 Score = 33.7 bits (36),  Expect = 0.055
 Identities = 20/21 (95%), Gaps = 0/21 (0%)
 Strand=Plus/Plus

Query  1    TCATCCTCATCATCATCGTCC  21
            ||||||||||||||||| |||
Sbjct  606  TCATCCTCATCATCATCATCC  626


>dbj|AV915428.1| AV915428 K. Sato unpublished cDNA library, cv. Haruna Nijo germination 
shoots Hordeum vulgare subsp. vulgare cDNA clone bags14f22 
5', mRNA sequence.
Length=599

 Score = 33.7 bits (36),  Expect = 0.055
 Identities = 20/21 (95%), Gaps = 0/21 (0%)
 Strand=Plus/Minus

Query  1    TCATCCTCATCATCATCGTCC  21
            ||||||||||||||||| |||
Sbjct  250  TCATCCTCATCATCATCATCC  230


>dbj|AV913905.1| AV913905 K. Sato unpublished cDNA library, cv. Haruna Nijo germination 
shoots Hordeum vulgare subsp. vulgare cDNA clone bags23l06 
5', mRNA sequence.
Length=650

 Score = 33.7 bits (36),  Expect = 0.055
 Identities = 20/21 (95%), Gaps = 0/21 (0%)
 Strand=Plus/Minus

Query  1    TCATCCTCATCATCATCGTCC  21
            ||||||||||||||||| |||
Sbjct  130  TCATCCTCATCATCATCATCC  110


>dbj|AV913800.1| AV913800 K. Sato unpublished cDNA library, cv. Haruna Nijo germination 
shoots Hordeum vulgare subsp. vulgare cDNA clone bags23f12 
5', mRNA sequence.
Length=636

 Score = 33.7 bits (36),  Expect = 0.055
 Identities = 20/21 (95%), Gaps = 0/21 (0%)
 Strand=Plus/Minus

Query  1    TCATCCTCATCATCATCGTCC  21
            ||||||||||||||||| |||
Sbjct  249  TCATCCTCATCATCATCATCC  229


>dbj|AV912777.1| AV912777 K. Sato unpublished cDNA library, cv. Haruna Nijo germination 
shoots Hordeum vulgare subsp. vulgare cDNA clone bags10d16 
5', mRNA sequence.
Length=679

 Score = 33.7 bits (36),  Expect = 0.055
 Identities = 20/21 (95%), Gaps = 0/21 (0%)
 Strand=Plus/Minus

Query  1    TCATCCTCATCATCATCGTCC  21
            ||||||||||||||||| |||
Sbjct  238  TCATCCTCATCATCATCATCC  218


>gb|BG414930.2| HVSMEk0004E21f Hordeum vulgare testa/pericarp EST library HVcDNA0013 
(normal) Hordeum vulgare subsp. vulgare cDNA clone HVSMEk0004E21f, 
mRNA sequence.
Length=635

 Score = 33.7 bits (36),  Expect = 0.055
 Identities = 20/21 (95%), Gaps = 0/21 (0%)
 Strand=Plus/Minus

Query  1    TCATCCTCATCATCATCGTCC  21
            ||||||||||||||||| |||
Sbjct  235  TCATCCTCATCATCATCATCC  215


>gb|BE601725.3| HVSMEh0099F01f Hordeum vulgare 5-45 DAP spike EST library HVcDNA0009 
(5 to 45 DAP) Hordeum vulgare subsp. vulgare cDNA clone 
HVSMEh0099F01f, mRNA sequence.
Length=631

 Score = 33.7 bits (36),  Expect = 0.055
 Identities = 20/21 (95%), Gaps = 0/21 (0%)
 Strand=Plus/Minus

Query  1    TCATCCTCATCATCATCGTCC  21
            ||||||||||||||||| |||
Sbjct  235  TCATCCTCATCATCATCATCC  215


>gb|BG344143.2| HVSMEg0007N04f Hordeum vulgare pre-anthesis spike EST library 
HVcDNA0008 (white to yellow anther) Hordeum vulgare subsp. 
vulgare cDNA clone HVSMEg0007N04f, mRNA sequence.
Length=789

 Score = 33.7 bits (36),  Expect = 0.055
 Identities = 20/21 (95%), Gaps = 0/21 (0%)
 Strand=Plus/Minus

Query  1    TCATCCTCATCATCATCGTCC  21
            ||||||||||||||||| |||
Sbjct  235  TCATCCTCATCATCATCATCC  215


>gb|BG343970.2| HVSMEg0007E06f Hordeum vulgare pre-anthesis spike EST library 
HVcDNA0008 (white to yellow anther) Hordeum vulgare subsp. 
vulgare cDNA clone HVSMEg0007E06f, mRNA sequence.
Length=785

 Score = 33.7 bits (36),  Expect = 0.055
 Identities = 20/21 (95%), Gaps = 0/21 (0%)
 Strand=Plus/Minus

Query  1    TCATCCTCATCATCATCGTCC  21
            ||||||||||||||||| |||
Sbjct  228  TCATCCTCATCATCATCATCC  208


>gb|AW982339.3| HVSMEg0003A02f Hordeum vulgare pre-anthesis spike EST library 
HVcDNA0008 (white to yellow anther) Hordeum vulgare subsp. 
vulgare cDNA clone HVSMEg0003A02f, mRNA sequence.
Length=902

 Score = 33.7 bits (36),  Expect = 0.055
 Identities = 20/21 (95%), Gaps = 0/21 (0%)
 Strand=Plus/Minus

Query  1    TCATCCTCATCATCATCGTCC  21
            ||||||||||||||||| |||
Sbjct  238  TCATCCTCATCATCATCATCC  218


>gb|BI955239.1| HVSMEm0022B05f Hordeum vulgare green seedling EST library HVcDNA0014 
(Blumeria infected) Hordeum vulgare subsp. vulgare cDNA 
clone HVSMEm0022B05f, mRNA sequence.
Length=679

 Score = 33.7 bits (36),  Expect = 0.055
 Identities = 20/21 (95%), Gaps = 0/21 (0%)
 Strand=Plus/Minus

Query  1    TCATCCTCATCATCATCGTCC  21
            ||||||||||||||||| |||
Sbjct  238  TCATCCTCATCATCATCATCC  218


>gb|BI947590.1| HVSMEl0006A07f Hordeum vulgare spike EST library HVcDNA0012 (Fusarium 
infected) Hordeum vulgare subsp. vulgare cDNA clone 
HVSMEl0006A07f, mRNA sequence.
Length=971

 Score = 33.7 bits (36),  Expect = 0.055
 Identities = 20/21 (95%), Gaps = 0/21 (0%)
 Strand=Plus/Minus

Query  1    TCATCCTCATCATCATCGTCC  21
            ||||||||||||||||| |||
Sbjct  237  TCATCCTCATCATCATCATCC  217


>gb|BG414387.1| HVSMEk0002A10f Hordeum vulgare testa/pericarp EST library HVcDNA0013 
(normal) Hordeum vulgare subsp. vulgare cDNA clone HVSMEk0002A10f, 
mRNA sequence.
Length=963

 Score = 33.7 bits (36),  Expect = 0.055
 Identities = 20/21 (95%), Gaps = 0/21 (0%)
 Strand=Plus/Minus

Query  1    TCATCCTCATCATCATCGTCC  21
            ||||||||||||||||| |||
Sbjct  200  TCATCCTCATCATCATCATCC  180


>gb|BF065291.2| HV_CEb0012A14f Hordeum vulgare seedling green leaf EST library 
HVcDNA0005 (Blumeria challenged) Hordeum vulgare subsp. vulgare 
cDNA clone HV_CEb0012A14f, mRNA sequence.
Length=581

 Score = 33.7 bits (36),  Expect = 0.055
 Identities = 20/21 (95%), Gaps = 0/21 (0%)
 Strand=Plus/Minus

Query  1    TCATCCTCATCATCATCGTCC  21
            ||||||||||||||||| |||
Sbjct  233  TCATCCTCATCATCATCATCC  213


>gb|BG367250.1| HVSMEi0011H15f Hordeum vulgare 20 DAP spike EST library HVcDNA0010 
(20 DAP) Hordeum vulgare subsp. vulgare cDNA clone HVSMEi0011H15f, 
mRNA sequence.
Length=839

 Score = 33.7 bits (36),  Expect = 0.055
 Identities = 20/21 (95%), Gaps = 0/21 (0%)
 Strand=Plus/Minus

Query  1    TCATCCTCATCATCATCGTCC  21
            ||||||||||||||||| |||
Sbjct  243  TCATCCTCATCATCATCATCC  223


>gb|BG343488.1| HVSMEg0005O09f Hordeum vulgare pre-anthesis spike EST library 
HVcDNA0008 (white to yellow anther) Hordeum vulgare subsp. 
vulgare cDNA clone HVSMEg0005O09f, mRNA sequence.
Length=948

 Score = 33.7 bits (36),  Expect = 0.055
 Identities = 20/21 (95%), Gaps = 0/21 (0%)
 Strand=Plus/Minus

Query  1    TCATCCTCATCATCATCGTCC  21
            ||||||||||||||||| |||
Sbjct  243  TCATCCTCATCATCATCATCC  223


>gb|BF260907.2| HVSMEf0023E03f Hordeum vulgare seedling root EST library HVcDNA0007 
(Etiolated and unstressed) Hordeum vulgare subsp. vulgare 
cDNA clone HVSMEf0023E03f, mRNA sequence.
Length=758

 Score = 33.7 bits (36),  Expect = 0.055
 Identities = 20/21 (95%), Gaps = 0/21 (0%)
 Strand=Plus/Minus

Query  1    TCATCCTCATCATCATCGTCC  21
            ||||||||||||||||| |||
Sbjct  179  TCATCCTCATCATCATCATCC  159


>gb|BF259945.2| HVSMEf0020L02f Hordeum vulgare seedling root EST library HVcDNA0007 
(Etiolated and unstressed) Hordeum vulgare subsp. vulgare 
cDNA clone HVSMEf0020L02f, mRNA sequence.
Length=808

 Score = 33.7 bits (36),  Expect = 0.055
 Identities = 20/21 (95%), Gaps = 0/21 (0%)
 Strand=Plus/Minus

Query  1    TCATCCTCATCATCATCGTCC  21
            ||||||||||||||||| |||
Sbjct  133  TCATCCTCATCATCATCATCC  113


>gb|BF258740.2| HVSMEf0016I21f Hordeum vulgare seedling root EST library HVcDNA0007 
(Etiolated and unstressed) Hordeum vulgare subsp. vulgare 
cDNA clone HVSMEf0016I21f, mRNA sequence.
Length=596

 Score = 33.7 bits (36),  Expect = 0.055
 Identities = 20/21 (95%), Gaps = 0/21 (0%)
 Strand=Plus/Minus

Query  1    TCATCCTCATCATCATCGTCC  21
            ||||||||||||||||| |||
Sbjct  237  TCATCCTCATCATCATCATCC  217


>gb|BF621429.2| HVSMEa0006O17f Hordeum vulgare seedling shoot EST library HVcDNA0001 
(Cold stress) Hordeum vulgare subsp. vulgare cDNA clone 
HVSMEa0006O17f, mRNA sequence.
Length=831

 Score = 33.7 bits (36),  Expect = 0.055
 Identities = 20/21 (95%), Gaps = 0/21 (0%)
 Strand=Plus/Minus

Query  1    TCATCCTCATCATCATCGTCC  21
            ||||||||||||||||| |||
Sbjct  240  TCATCCTCATCATCATCATCC  220


>gb|BF621312.2| HVSMEa0006H07f Hordeum vulgare seedling shoot EST library HVcDNA0001 
(Cold stress) Hordeum vulgare subsp. vulgare cDNA clone 
HVSMEa0006H07f, mRNA sequence.
Length=811

 Score = 33.7 bits (36),  Expect = 0.055
 Identities = 20/21 (95%), Gaps = 0/21 (0%)
 Strand=Plus/Minus

Query  1    TCATCCTCATCATCATCGTCC  21
            ||||||||||||||||| |||
Sbjct  219  TCATCCTCATCATCATCATCC  199


>emb|AL508968.1| AL508968 Hordeum vulgare Barke developing caryopsis (3.-15.DAP) 
Hordeum vulgare subsp. vulgare cDNA clone HY10F05 5', mRNA 
sequence.
Length=574

 Score = 33.7 bits (36),  Expect = 0.055
 Identities = 20/21 (95%), Gaps = 0/21 (0%)
 Strand=Plus/Minus

Query  1    TCATCCTCATCATCATCGTCC  21
            ||||||||||||||||| |||
Sbjct  193  TCATCCTCATCATCATCATCC  173


>emb|AL508687.1| AL508687 Hordeum vulgare Barke developing caryopsis (3.-15.DAP) 
Hordeum vulgare subsp. vulgare cDNA clone HY09I03 5', mRNA 
sequence.
Length=440

 Score = 33.7 bits (36),  Expect = 0.055
 Identities = 20/21 (95%), Gaps = 0/21 (0%)
 Strand=Plus/Minus

Query  1    TCATCCTCATCATCATCGTCC  21
            ||||||||||||||||| |||
Sbjct  175  TCATCCTCATCATCATCATCC  155


>emb|AL508523.1| AL508523 Hordeum vulgare Barke developing caryopsis (3.-15.DAP) 
Hordeum vulgare subsp. vulgare cDNA clone HY09A06 5', mRNA 
sequence.
Length=700

 Score = 33.7 bits (36),  Expect = 0.055
 Identities = 20/21 (95%), Gaps = 0/21 (0%)
 Strand=Plus/Minus

Query  1    TCATCCTCATCATCATCGTCC  21
            ||||||||||||||||| |||
Sbjct  198  TCATCCTCATCATCATCATCC  178


>gb|BF624285.1| HVSMEa0013G23f Hordeum vulgare seedling shoot EST library HVcDNA0001 
(Cold stress) Hordeum vulgare subsp. vulgare cDNA clone 
HVSMEa0013G23f, mRNA sequence.
Length=508

 Score = 33.7 bits (36),  Expect = 0.055
 Identities = 20/21 (95%), Gaps = 0/21 (0%)
 Strand=Plus/Minus

Query  1    TCATCCTCATCATCATCGTCC  21
            ||||||||||||||||| |||
Sbjct  235  TCATCCTCATCATCATCATCC  215


Query=   osa-miR395o MIMAT0003872
Length=21


                                                                   Score     E
Sequences producing significant alignments:                       (Bits)  Value

gb|CB882813.1|  HL02O16w HL Hordeum vulgare subsp. vulgare cDN...  33.7    0.055
gb|CA011141.1|  HT06M10u HT Hordeum vulgare subsp. vulgare cDN...  33.7    0.055
gb|BI957514.1|  HVSMEn0009P08f Hordeum vulgare rachis EST libr...  33.7    0.055

ALIGNMENTS
>gb|CB882813.1| HL02O16w HL Hordeum vulgare subsp. vulgare cDNA clone HL02O16 
3-PRIME, mRNA sequence.
Length=418

 Score = 33.7 bits (36),  Expect = 0.055
 Identities = 20/21 (95%), Gaps = 0/21 (0%)
 Strand=Plus/Minus

Query  1    ATGAAGTGTTTGGAGGAACTC  21
            |||||||| ||||||||||||
Sbjct  343  ATGAAGTGCTTGGAGGAACTC  323


>gb|CA011141.1| HT06M10u HT Hordeum vulgare subsp. vulgare cDNA clone HT06M10 
3-PRIME, mRNA sequence.
Length=555

 Score = 33.7 bits (36),  Expect = 0.055
 Identities = 20/21 (95%), Gaps = 0/21 (0%)
 Strand=Plus/Minus

Query  1   ATGAAGTGTTTGGAGGAACTC  21
           |||||||| ||||||||||||
Sbjct  87  ATGAAGTGCTTGGAGGAACTC  67


>gb|BI957514.1| HVSMEn0009P08f Hordeum vulgare rachis EST library HVcDNA0015 
(normal) Hordeum vulgare subsp. vulgare cDNA clone HVSMEn0009P08f, 
mRNA sequence.
Length=681

 Score = 33.7 bits (36),  Expect = 0.055
 Identities = 20/21 (95%), Gaps = 0/21 (0%)
 Strand=Plus/Minus

Query  1   ATGAAGTGTTTGGAGGAACTC  21
           |||||||| ||||||||||||
Sbjct  67  ATGAAGTGCTTGGAGGAACTC  47


Query=   osa-miR168a MIMAT0001045
Length=21


                                                                   Score     E
Sequences producing significant alignments:                       (Bits)  Value

gb|CA003609.1|  HS15A08r HS Hordeum vulgare subsp. vulgare cDN...  39.2    0.001
gb|CA003589.1|  HS14P05r HS Hordeum vulgare subsp. vulgare cDN...  39.2    0.001

ALIGNMENTS
>gb|CA003609.1| HS15A08r HS Hordeum vulgare subsp. vulgare cDNA clone HS15A08 
5-PRIME, mRNA sequence.
Length=456

 Score = 39.2 bits (42),  Expect = 0.001
 Identities = 21/21 (100%), Gaps = 0/21 (0%)
 Strand=Plus/Plus

Query  1    TCGCTTGGTGCAGATCGGGAC  21
            |||||||||||||||||||||
Sbjct  127  TCGCTTGGTGCAGATCGGGAC  147


>gb|CA003589.1| HS14P05r HS Hordeum vulgare subsp. vulgare cDNA clone HS14P05 
5-PRIME, mRNA sequence.
Length=418

 Score = 39.2 bits (42),  Expect = 0.001
 Identities = 21/21 (100%), Gaps = 0/21 (0%)
 Strand=Plus/Plus

Query  1    TCGCTTGGTGCAGATCGGGAC  21
            |||||||||||||||||||||
Sbjct  128  TCGCTTGGTGCAGATCGGGAC  148


Query=   osa-miR164d MIMAT0001034
Length=21


                                                                   Score     E
Sequences producing significant alignments:                       (Bits)  Value

gb|FD526177.1|  RUS100E04w HZ Hordeum vulgare subsp. vulgare c...  33.7    0.055
gb|EX573215.1|  HDP27L22T HDP Hordeum vulgare subsp. vulgare c...  33.7    0.055
gb|EX573211.1|  HDP27L22w HDP Hordeum vulgare subsp. vulgare c...  33.7    0.055
gb|DN187448.1|  HO25M19w HO Hordeum vulgare cDNA clone HO25M19...  33.7    0.055
gb|DN180933.1|  HO25M19S HO Hordeum vulgare cDNA clone HO25M19...  33.7    0.055
gb|CK566882.1|  HO04P03w HO Hordeum vulgare cDNA clone HO04P03...  33.7    0.055
gb|CK565851.1|  HO01L09w HO Hordeum vulgare cDNA clone HO01L09...  33.7    0.055
gb|CB864307.1|  HD05L07w HD Hordeum vulgare cDNA clone HD05L07...  33.7    0.055
[truncated: 207,502 more chars]
