# Supplementary material for: A computational-based update on microRNAs and their targets in barley (Hordeum vulgare L.)
Source: BMC Genomics. 2010 Oct 22;11:595. doi: 10.1186/1471-2164-11-595 (PMC3091740; doi:10.1186/1471-2164-11-595)
Supplement: Additional file 3 — microRNA matching ESTs. List of ESTs matching the mature miRNA sequences. ESTs that present more than 1 target site for the same miRNA family or for different miRNA families have been highlighted. [file 1471-2164-11-595-S3.XLS]

## Sheet: Foglio1
cre-miR909.2			cre-miR909.2
est	gb|BQ470186.1|		cre-miR909.2
cre-miR1171			cre-miR1171
est	gb|BQ761741.1|		cre-miR1171
est	gb|BM373074.2|		cre-miR1171
est	gb|BQ468092.1|		cre-miR1171
est	gb|BQ463190.1|		cre-miR1171
est	gb|BE060388.3|		cre-miR1171
est	gb|AW983298.2|		cre-miR1171
est	gb|GH210205.1|		cre-miR1171
est	dbj|BY857362.1|		cre-miR1171
est	gb|BF625321.2|		cre-miR1171
est	gb|GH218429.1|		cre-miR1171
est	gb|BF268131.3|		cre-miR1171
est	gb|GH206880.1|		cre-miR1171
est	dbj|BY841512.1|		cre-miR1171
est	dbj|BY849616.1|		cre-miR1171
est	dbj|BY843802.1|		cre-miR1171
est	gb|GH216700.1|		cre-miR1171
est	dbj|BY849810.1|		cre-miR1171
est	dbj|BY849250.1|		cre-miR1171
est	dbj|BY844443.1|		cre-miR1171
est	gb|CA025249.1|		cre-miR1171
est	gb|BU980904.1|		cre-miR1171
est	gb|BU967787.1|		cre-miR1171
est	gb|BU967712.1|		cre-miR1171
est	gb|BQ760964.1|		cre-miR1171
est	gb|BG343050.2|		cre-miR1171
est	gb|BG343039.2|		cre-miR1171
pta-miR166b			pta-miR166b
est	dbj|BY841849.1|		pta-miR166b
est	gb|BQ760548.1|		pta-miR166b
pta-miR159a			pta-miR159a
est	emb|AJ475696.1|		pta-miR159a
est	dbj|BJ456281.1|		pta-miR159a
est	dbj|BJ448559.1|		pta-miR159a
pta-miR1310			pta-miR1310
est	dbj|BY840940.1|		pta-miR1310
pta-miR159c			pta-miR159c
est	emb|AJ475696.1|		pta-miR159c
est	dbj|BJ456281.1|		pta-miR159c
est	dbj|BJ448559.1|		pta-miR159c
pta-miR408			pta-miR408
est	gb|GH218076.1|		pta-miR408
est	gb|CB881899.1|		pta-miR408
est	gb|BU995745.1|		pta-miR408
est	gb|BU995231.1|		pta-miR408
est	gb|BU976391.1|		pta-miR408
est	gb|BQ768355.1|		pta-miR408
est	gb|BM372993.2|		pta-miR408
est	gb|BQ468842.1|		pta-miR408
est	gb|BM817241.1|		pta-miR408
est	gb|BG344510.1|		pta-miR408
ppt-miR166k			ppt-miR166k
est	dbj|BY841849.1|		ppt-miR166k
est	gb|BQ760548.1|		ppt-miR166k
ppt-miR160e			ppt-miR160e
est	gb|CA002787.1|		ppt-miR160e
est	gb|GH209508.1|		ppt-miR160e
est	gb|BU986263.1|		ppt-miR160e
est	dbj|BJ472971.1|		ppt-miR160e
est	dbj|BJ471957.1|		ppt-miR160e
est	dbj|BJ471544.1|		ppt-miR160e
est	dbj|BJ469735.1|		ppt-miR160e
est	dbj|BJ469445.1|		ppt-miR160e
est	dbj|AV934494.1|		ppt-miR160e
est	dbj|AV934488.1|		ppt-miR160e
est	dbj|AV933114.1|		ppt-miR160e
est	dbj|AV932125.1|		ppt-miR160e
est	gb|BF622299.2|		ppt-miR160e
est	gb|BF622307.1|		ppt-miR160e
ppt-miR1030d			ppt-miR1030d
est	dbj|BY853509.1|		ppt-miR1030d
est	dbj|BY852800.1|		ppt-miR1030d
est	dbj|BY852282.1|		ppt-miR1030d
est	dbj|BY851294.1|		ppt-miR1030d
est	dbj|BY849751.1|		ppt-miR1030d
est	dbj|BY849424.1|		ppt-miR1030d
est	gb|CX632992.1|		ppt-miR1030d
est	gb|BU997080.1|		ppt-miR1030d
est	gb|BQ758674.1|		ppt-miR1030d
est	gb|BQ470201.1|		ppt-miR1030d
est	emb|AJ462964.1|		ppt-miR1030d
est	gb|BF617675.2|		ppt-miR1030d
ppt-miR529d			ppt-miR529d
est	gb|CA032492.1|		ppt-miR529d
est	gb|BF258419.2|		ppt-miR529d
est	gb|GH218557.1|		ppt-miR529d
est	gb|FD528446.1|		ppt-miR529d
est	gb|FD526024.1|		ppt-miR529d
est	gb|FD527301.1|		ppt-miR529d
est	gb|EX598089.1|		ppt-miR529d
est	gb|CA020690.1|		ppt-miR529d
est	dbj|BJ478354.1|		ppt-miR529d
est	gb|BE060620.2|		ppt-miR529d
ppt-miR529g			ppt-miR529g
est	gb|GH218557.1|		ppt-miR529g
est	gb|FD528446.1|		ppt-miR529g
est	gb|FD527301.1|		ppt-miR529g
est	gb|BE060620.2|		ppt-miR529g
est	gb|FD526024.1|		ppt-miR529g
est	gb|EX598089.1|		ppt-miR529g
est	gb|CA020690.1|		ppt-miR529g
est	dbj|BJ478354.1|		ppt-miR529g
ppt-miR156c			ppt-miR156c
est	gb|BG300360.1|		ppt-miR156c
ppt-miR414			ppt-miR414
est	gb|GH225226.1|		ppt-miR414
est	gb|BI950673.1|		ppt-miR414
est	gb|EX586491.1|		ppt-miR414
est	gb|BQ754240.1|		ppt-miR414
est	gb|BQ461123.1|		ppt-miR414
ppt-miR160i			ppt-miR160i
est	gb|CA002787.1|		ppt-miR160i
est	gb|GH209508.1|		ppt-miR160i
est	gb|BU986263.1|		ppt-miR160i
est	dbj|BJ472971.1|		ppt-miR160i
est	dbj|BJ471957.1|		ppt-miR160i
est	dbj|BJ471544.1|		ppt-miR160i
est	dbj|BJ469735.1|		ppt-miR160i
est	dbj|BJ469445.1|		ppt-miR160i
est	dbj|AV934494.1|		ppt-miR160i
est	dbj|AV934488.1|		ppt-miR160i
est	dbj|AV933114.1|		ppt-miR160i
est	dbj|AV932125.1|		ppt-miR160i
est	gb|BF622299.2|		ppt-miR160i
est	gb|BF622307.1|		ppt-miR160i
ppt-miR408b			ppt-miR408b
est	gb|GH218076.1|		ppt-miR408b
est	gb|CB881899.1|		ppt-miR408b
est	gb|BU995745.1|		ppt-miR408b
est	gb|BU995231.1|		ppt-miR408b
est	gb|BU976391.1|		ppt-miR408b
est	gb|BQ768355.1|		ppt-miR408b
est	gb|BM372993.2|		ppt-miR408b
est	gb|BQ468842.1|		ppt-miR408b
est	gb|BM817241.1|		ppt-miR408b
est	gb|BG344510.1|		ppt-miR408b
ppt-miR529c			ppt-miR529c
est	gb|CA032492.1|		ppt-miR529c
est	gb|BF258419.2|		ppt-miR529c
ppt-miR1030i			ppt-miR1030i
est	gb|CX632992.1|		ppt-miR1030i
est	gb|BQ758674.1|		ppt-miR1030i
est	emb|AJ462964.1|		ppt-miR1030i
ppt-miR171b			ppt-miR171b
est	gb|BQ461013.1|		ppt-miR171b
ppt-miR1030j			ppt-miR1030j
est	gb|FD525982.1|		ppt-miR1030j
est	gb|CX632992.1|		ppt-miR1030j
est	gb|CX627717.1|		ppt-miR1030j
est	gb|CB868672.1|		ppt-miR1030j
est	gb|BQ758674.1|		ppt-miR1030j
est	emb|AJ475105.1|		ppt-miR1030j
est	emb|AJ475104.1|		ppt-miR1030j
est	emb|AJ475103.1|		ppt-miR1030j
est	emb|AJ474302.1|		ppt-miR1030j
est	emb|AJ462964.1|		ppt-miR1030j
est	gb|BE196524.1|		ppt-miR1030j
ppt-miR160g			ppt-miR160g
est	gb|CA002787.1|		ppt-miR160g
ppt-miR1030h			ppt-miR1030h
est	gb|CX632992.1|		ppt-miR1030h
est	gb|BQ758674.1|		ppt-miR1030h
est	emb|AJ462964.1|		ppt-miR1030h
smo-miR156b			smo-miR156b
est	gb|GH218557.1|		smo-miR156b
est	gb|FD528446.1|		smo-miR156b
est	gb|FD527301.1|		smo-miR156b
est	gb|EX597081.1|		smo-miR156b
est	gb|EX597080.1|		smo-miR156b
est	gb|BE060620.2|		smo-miR156b
smo-miR156a			smo-miR156a
est	gb|BG300360.1|		smo-miR156a
smo-miR1099			smo-miR1099
est	gb|GH220133.1|		smo-miR1099
est	gb|BU982260.1|		smo-miR1099
est	gb|BG366282.2|		smo-miR1099
smo-miR408			smo-miR408
est	gb|GH218076.1|		smo-miR408
est	gb|CB881899.1|		smo-miR408
est	gb|BU995745.1|		smo-miR408
est	gb|BU995231.1|		smo-miR408
est	gb|BU976391.1|		smo-miR408
est	gb|BQ768355.1|		smo-miR408
est	gb|BM372993.2|		smo-miR408
est	gb|BQ468842.1|		smo-miR408
est	gb|BM817241.1|		smo-miR408
est	gb|BG344510.1|		smo-miR408
smo-miR156c			smo-miR156c
est	gb|CA032492.1|		smo-miR156c
est	gb|BF258419.2|		smo-miR156c
smo-miR171a			smo-miR171a
est	gb|CA009309.1|		smo-miR171a
ath-miR165a			ath-miR165a
est	dbj|BY841849.1|		ath-miR165a
est	gb|BQ760548.1|		ath-miR165a
ath-miR414			ath-miR414
est	gb|EX590142.1|		ath-miR414
est	gb|BU994327.1|		ath-miR414
est	gb|FD522834.1|		ath-miR414
est	dbj|BJ468040.1|		ath-miR414
est	gb|BG368160.1|		ath-miR414
est	gb|GH226731.1|		ath-miR414
est	gb|GH222395.1|		ath-miR414
est	gb|FD518768.1|		ath-miR414
est	gb|FD520280.1|		ath-miR414
est	gb|FD517906.1|		ath-miR414
est	gb|EX573483.1|		ath-miR414
est	gb|EX591334.1|		ath-miR414
est	dbj|BY842221.1|		ath-miR414
est	dbj|BY840446.1|		ath-miR414
est	dbj|BY845149.1|		ath-miR414
est	gb|CX626649.1|		ath-miR414
est	gb|CB881378.1|		ath-miR414
est	gb|CB880263.1|		ath-miR414
est	gb|BQ825890.1|		ath-miR414
est	gb|BQ755505.1|		ath-miR414
est	dbj|AV930239.1|		ath-miR414
est	dbj|AV929203.1|		ath-miR414
est	dbj|AV929202.1|		ath-miR414
est	dbj|AV924108.1|		ath-miR414
est	dbj|AV918210.1|		ath-miR414
est	gb|BI956855.1|		ath-miR414
est	gb|BI954758.1|		ath-miR414
ath-miR172c			ath-miR172c
est	gb|GH213313.1|		ath-miR172c
est	gb|DN188672.1|		ath-miR172c
est	gb|DN182702.1|		ath-miR172c
est	gb|CD662228.1|		ath-miR172c
est	gb|CB878060.1|		ath-miR172c
est	gb|CB872382.1|		ath-miR172c
est	gb|BQ464715.1|		ath-miR172c
est	dbj|BJ462299.1|		ath-miR172c
est	dbj|BJ457290.1|		ath-miR172c
est	dbj|BJ454494.1|		ath-miR172c
est	dbj|BJ451082.1|		ath-miR172c
est	dbj|BJ449870.1|		ath-miR172c
est	gb|BM816977.1|		ath-miR172c
est	dbj|AV912081.1|		ath-miR172c
est	gb|BI954904.1|		ath-miR172c
ath-miR399f			ath-miR399f
est	dbj|AV835204.1|		ath-miR399f
ath-miR397a			ath-miR397a
est	gb|FD518508.1|		ath-miR397a
est	gb|CA014459.1|		ath-miR397a
est	gb|CA007960.1|		ath-miR397a
est	gb|CA005607.1|		ath-miR397a
est	gb|BU966899.1|		ath-miR397a
est	gb|BU966762.1|		ath-miR397a
est	gb|BQ665274.1|		ath-miR397a
est	gb|BQ461815.1|		ath-miR397a
est	gb|BM097863.1|		ath-miR397a
est	gb|BG415888.2|		ath-miR397a
ath-miR159a			ath-miR159a
est	emb|AJ475696.1|		ath-miR159a
est	dbj|BJ456281.1|		ath-miR159a
est	dbj|BJ448559.1|		ath-miR159a
ath-miR399d			ath-miR399d
est	dbj|AV835204.1|		ath-miR399d
ath-miR399a			ath-miR399a
est	dbj|AV835204.1|		ath-miR399a
ath-miR157b			ath-miR157b
est	gb|CA032492.1|		ath-miR157b
est	gb|BF258419.2|		ath-miR157b
ath-miR171a			ath-miR171a
est	gb|BQ461013.1|		ath-miR171a
est	gb|CA009309.1|		ath-miR171a
ath-miR393a			ath-miR393a
est	gb|GH212603.1|		ath-miR393a
est	gb|CV055207.1|		ath-miR393a
est	gb|CB860441.1|		ath-miR393a
est	gb|CA004635.1|		ath-miR393a
est	gb|BU973213.1|		ath-miR393a
est	dbj|BJ461212.1|		ath-miR393a
est	dbj|BJ453671.1|		ath-miR393a
est	emb|AJ432418.1|		ath-miR393a
est	gb|BE603282.2|		ath-miR393a
ath-miR394b			ath-miR394b
est	gb|EX600346.1|		ath-miR394b
est	gb|EX595259.1|		ath-miR394b
est	gb|CK566049.1|		ath-miR394b
est	gb|CB882077.1|		ath-miR394b
est	dbj|BJ460700.1|		ath-miR394b
est	dbj|AV927829.1|		ath-miR394b
est	dbj|AV923121.1|		ath-miR394b
est	gb|AW982846.2|		ath-miR394b
ath-miR171c			ath-miR171c
est	gb|CA009309.1|		ath-miR171c
ath-miR159b			ath-miR159b
est	emb|AJ475696.1|		ath-miR159b
est	dbj|BJ456281.1|		ath-miR159b
est	dbj|BJ448559.1|		ath-miR159b
ath-miR399e			ath-miR399e
est	dbj|AV835204.1|		ath-miR399e
ath-miR170			ath-miR170
est	gb|CA009309.1|		ath-miR170
ath-miR164c			ath-miR164c
est	dbj|AV836807.1|		ath-miR164c
est	gb|BF256424.2|		ath-miR164c
est	emb|AL503516.1|		ath-miR164c
ath-miR159c			ath-miR159c
est	emb|AJ475696.1|		ath-miR159c
est	dbj|BJ456281.1|		ath-miR159c
est	dbj|BJ448559.1|		ath-miR159c
bna-miR393			bna-miR393
est	gb|GH212603.1|		bna-miR393
est	gb|CV055207.1|		bna-miR393
est	gb|CB860441.1|		bna-miR393
est	gb|CA004635.1|		bna-miR393
est	gb|BU973213.1|		bna-miR393
est	dbj|BJ461212.1|		bna-miR393
est	dbj|BJ453671.1|		bna-miR393
est	emb|AJ432418.1|		bna-miR393
est	gb|BE603282.2|		bna-miR393
bna-miR397b			bna-miR397b
est	gb|FD518508.1|		bna-miR397b
est	gb|CA014459.1|		bna-miR397b
est	gb|CA007960.1|		bna-miR397b
est	gb|CA005607.1|		bna-miR397b
est	gb|BU966899.1|		bna-miR397b
est	gb|BU966762.1|		bna-miR397b
est	gb|BQ665274.1|		bna-miR397b
est	gb|BQ461815.1|		bna-miR397b
est	gb|BM097863.1|		bna-miR397b
est	gb|BG415888.2|		bna-miR397b
bna-miR156a			bna-miR156a
est	gb|BG300360.1|		bna-miR156a
est	gb|GH218557.1|		bna-miR156a
est	gb|FD528446.1|		bna-miR156a
est	gb|FD526024.1|		bna-miR156a
est	gb|FD527301.1|		bna-miR156a
est	gb|EX598089.1|		bna-miR156a
est	gb|CA032492.1|		bna-miR156a
est	gb|CA020690.1|		bna-miR156a
est	dbj|BJ478354.1|		bna-miR156a
est	gb|BF258419.2|		bna-miR156a
est	gb|BE060620.2|		bna-miR156a
bna-miR171g			bna-miR171g
est	gb|BQ461013.1|		bna-miR171g
est	gb|CA009309.1|		bna-miR171g
gma-miR1528			gma-miR1528
est	gb|BE196454.3|		gma-miR1528
gma-miR1533			gma-miR1533
est	gb|EX591095.1|		gma-miR1533
est	gb|EX582096.1|		gma-miR1533
est	gb|EX582095.1|		gma-miR1533
gma-miR156b			gma-miR156b
est	gb|GH218557.1|		gma-miR156b
est	gb|FD528446.1|		gma-miR156b
est	gb|FD526024.1|		gma-miR156b
est	gb|FD527301.1|		gma-miR156b
est	gb|EX598089.1|		gma-miR156b
est	gb|CA032492.1|		gma-miR156b
est	gb|CA020690.1|		gma-miR156b
est	dbj|BJ478354.1|		gma-miR156b
est	gb|BF258419.2|		gma-miR156b
est	gb|BE060620.2|		gma-miR156b
est	gb|EX597081.1|		gma-miR156b
est	gb|EX597080.1|		gma-miR156b
est	gb|GH228608.1|		gma-miR156b
est	gb|BQ665502.1|		gma-miR156b
est	dbj|BJ485673.1|		gma-miR156b
est	dbj|AV910992.1|		gma-miR156b
est	dbj|AV909109.1|		gma-miR156b
est	gb|BG300360.1|		gma-miR156b
gma-miR159c			gma-miR159c
est	gb|CA006699.1|		gma-miR159c
est	gb|BQ466150.1|		gma-miR159c
est	emb|AJ480356.1|		gma-miR159c
est	emb|AJ480355.1|		gma-miR159c
gma-miR390a-3p			gma-miR390a-3p
est	emb|AL505279.1|		gma-miR390a-3p
gma-miR159b			gma-miR159b
est	gb|CA006699.1|		gma-miR159b
est	gb|BQ466150.1|		gma-miR159b
est	emb|AJ480356.1|		gma-miR159b
est	emb|AJ480355.1|		gma-miR159b
mtr-miR171			mtr-miR171
est	gb|CA009309.1|		mtr-miR171
mtr-miR399e			mtr-miR399e
est	dbj|AV835204.1|		mtr-miR399e
ptc-miR171k			ptc-miR171k
est	gb|BQ461013.1|		ptc-miR171k
ptc-miR169o			ptc-miR169o
est	gb|GH209055.1|		ptc-miR169o
est	gb|EX600178.1|		ptc-miR169o
est	gb|EX589523.1|		ptc-miR169o
est	gb|DN188642.1|		ptc-miR169o
est	gb|DN160484.1|		ptc-miR169o
est	dbj|BJ474459.1|		ptc-miR169o
est	dbj|BJ469257.1|		ptc-miR169o
ptc-miR172i			ptc-miR172i
est	gb|GH213313.1|		ptc-miR172i
est	gb|DN188672.1|		ptc-miR172i
est	gb|DN182702.1|		ptc-miR172i
est	gb|CD662228.1|		ptc-miR172i
est	gb|CB878060.1|		ptc-miR172i
est	gb|CB872382.1|		ptc-miR172i
est	gb|BQ464715.1|		ptc-miR172i
est	dbj|BJ462299.1|		ptc-miR172i
est	dbj|BJ457290.1|		ptc-miR172i
est	dbj|BJ454494.1|		ptc-miR172i
est	dbj|BJ451082.1|		ptc-miR172i
est	dbj|BJ449870.1|		ptc-miR172i
est	gb|BM816977.1|		ptc-miR172i
est	dbj|AV912081.1|		ptc-miR172i
est	gb|BI954904.1|		ptc-miR172i
ptc-miR164f			ptc-miR164f
est	gb|FD526177.1|		ptc-miR164f
est	gb|EX573215.1|		ptc-miR164f
est	gb|EX573211.1|		ptc-miR164f
est	gb|DN187448.1|		ptc-miR164f
est	gb|DN180933.1|		ptc-miR164f
est	gb|CK566882.1|		ptc-miR164f
est	gb|CK565851.1|		ptc-miR164f
est	gb|CB864307.1|		ptc-miR164f
est	gb|BU991009.1|		ptc-miR164f
ptc-miR399d			ptc-miR399d
est	dbj|AV835204.1|		ptc-miR399d
ptc-miR160h			ptc-miR160h
est	gb|CA002787.1|		ptc-miR160h
ptc-miR171i			ptc-miR171i
est	gb|CA009309.1|		ptc-miR171i
est	gb|BQ461013.1|		ptc-miR171i
ptc-miR160f			ptc-miR160f
est	gb|CA002787.1|		ptc-miR160f
ptc-miR171d			ptc-miR171d
est	gb|BQ461013.1|		ptc-miR171d
ptc-miR166n			ptc-miR166n
est	dbj|BY841849.1|		ptc-miR166n
est	gb|BQ760548.1|		ptc-miR166n
ptc-miR156k			ptc-miR156k
est	gb|EX576980.1|		ptc-miR156k
est	gb|EX593949.1|		ptc-miR156k
est	gb|CB858958.1|		ptc-miR156k
est	gb|BF630636.2|		ptc-miR156k
ptc-miR169z			ptc-miR169z
est	gb|GH222471.1|		ptc-miR169z
est	gb|GH222470.1|		ptc-miR169z
est	dbj|AV832521.1|		ptc-miR169z
ptc-miR171j			ptc-miR171j
est	gb|BQ461013.1|		ptc-miR171j
ptc-miR159d			ptc-miR159d
est	emb|AJ475696.1|		ptc-miR159d
est	dbj|BJ456281.1|		ptc-miR159d
est	dbj|BJ448559.1|		ptc-miR159d
ptc-miR397b			ptc-miR397b
est	gb|FD518508.1|		ptc-miR397b
est	gb|CA014459.1|		ptc-miR397b
est	gb|CA007960.1|		ptc-miR397b
est	gb|CA005607.1|		ptc-miR397b
est	gb|BU966899.1|		ptc-miR397b
est	gb|BU966762.1|		ptc-miR397b
est	gb|BQ665274.1|		ptc-miR397b
est	gb|BQ461815.1|		ptc-miR397b
est	gb|BM097863.1|		ptc-miR397b
est	gb|BG415888.2|		ptc-miR397b
ptc-miR160g			ptc-miR160g
est	gb|CA002787.1|		ptc-miR160g
ptc-miR827			ptc-miR827
est	gb|GH217971.1|		ptc-miR827
est	dbj|BJ470052.1|		ptc-miR827
est	gb|AW983262.2|		ptc-miR827
ptc-miR159f			ptc-miR159f
est	gb|CA006699.1|		ptc-miR159f
est	gb|BQ466150.1|		ptc-miR159f
est	emb|AJ480356.1|		ptc-miR159f
est	emb|AJ480355.1|		ptc-miR159f
sly-miR171d			sly-miR171d
est	gb|BQ461013.1|		sly-miR171d
sly-miR397			sly-miR397
est	gb|FD518508.1|		sly-miR397
est	gb|CA014459.1|		sly-miR397
est	gb|CA007960.1|		sly-miR397
est	gb|CA005607.1|		sly-miR397
est	gb|BU966899.1|		sly-miR397
est	gb|BU966762.1|		sly-miR397
est	gb|BQ665274.1|		sly-miR397
est	gb|BQ461815.1|		sly-miR397
est	gb|BM097863.1|		sly-miR397
est	gb|BG415888.2|		sly-miR397
vvi-miR159a			vvi-miR159a
est	gb|CA006699.1|		vvi-miR159a
est	gb|BQ466150.1|		vvi-miR159a
est	emb|AJ480356.1|		vvi-miR159a
est	emb|AJ480355.1|		vvi-miR159a
vvi-miR166d			vvi-miR166d
est	dbj|BY841849.1|		vvi-miR166d
est	gb|BQ760548.1|		vvi-miR166d
vvi-miR166b			vvi-miR166b
est	dbj|BY841849.1|		vvi-miR166b
est	gb|BQ760548.1|		vvi-miR166b
vvi-miR166e			vvi-miR166e
est	dbj|BY841849.1|		vvi-miR166e
est	gb|BQ760548.1|		vvi-miR166e
vvi-miR171a			vvi-miR171a
est	gb|CA009309.1|		vvi-miR171a
vvi-miR171h			vvi-miR171h
est	gb|BQ461013.1|		vvi-miR171h
vvi-miR845b			vvi-miR845b
est	gb|BQ470108.1|		vvi-miR845b
vvi-miR171b			vvi-miR171b
est	gb|BQ461013.1|		vvi-miR171b
vvi-miR171f			vvi-miR171f
est	gb|BQ461013.1|		vvi-miR171f
vvi-miR399g			vvi-miR399g
est	dbj|AV835204.1|		vvi-miR399g
vvi-miR156h			vvi-miR156h
est	gb|GH228608.1|		vvi-miR156h
est	gb|BQ665502.1|		vvi-miR156h
est	dbj|BJ485673.1|		vvi-miR156h
est	dbj|AV910992.1|		vvi-miR156h
est	dbj|AV909109.1|		vvi-miR156h
est	gb|GH218557.1|		vvi-miR156h
est	gb|FD528446.1|		vvi-miR156h
est	gb|FD526024.1|		vvi-miR156h
est	gb|FD527301.1|		vvi-miR156h
est	gb|EX597081.1|		vvi-miR156h
est	gb|EX597080.1|		vvi-miR156h
est	gb|EX598089.1|		vvi-miR156h
est	gb|CA032492.1|		vvi-miR156h
est	gb|CA020690.1|		vvi-miR156h
est	dbj|BJ478354.1|		vvi-miR156h
est	gb|BF258419.2|		vvi-miR156h
est	gb|BE060620.2|		vvi-miR156h
vvi-miR169v			vvi-miR169v
est	dbj|BJ482409.1|		vvi-miR169v
vvi-miR166a			vvi-miR166a
est	dbj|BY841849.1|		vvi-miR166a
est	gb|BQ760548.1|		vvi-miR166a
vvi-miR171i			vvi-miR171i
est	gb|CA009309.1|		vvi-miR171i
osa-miR1439			osa-miR1439
est	gb|GH215029.1|		osa-miR1439
est	gb|BU984969.1|		osa-miR1439
est	dbj|BJ473266.1|		osa-miR1439
est	dbj|BJ472225.1|		osa-miR1439
est	dbj|BJ471375.1|		osa-miR1439
est	dbj|BJ470543.1|		osa-miR1439
est	gb|BF256174.1|		osa-miR1439
est	dbj|BY863662.1|		osa-miR1439
est	dbj|BY874243.1|		osa-miR1439
est	gb|CD664034.1|		osa-miR1439
est	gb|BQ658389.1|		osa-miR1439
est	gb|BQ658360.1|		osa-miR1439
est	dbj|BJ486131.1|		osa-miR1439
est	dbj|AV836203.1|		osa-miR1439
osa-miR819c			osa-miR819c
est	gb|BF254890.3|		osa-miR819c
osa-miR159c			osa-miR159c
est	emb|AJ475696.1|		osa-miR159c
est	dbj|BJ456281.1|		osa-miR159c
est	dbj|BJ448559.1|		osa-miR159c
osa-miR444c.2			osa-miR444c.2
est	gb|DN188095.1|		osa-miR444c.2
osa-miR1871			osa-miR1871
est	gb|EX575651.1|		osa-miR1871
est	gb|EX594871.1|		osa-miR1871
est	gb|EX594870.1|		osa-miR1871
osa-miR159d			osa-miR159d
est	emb|AJ475696.1|		osa-miR159d
est	dbj|BJ456281.1|		osa-miR159d
est	dbj|BJ448559.1|		osa-miR159d
osa-miR2091-5p			osa-miR2091-5p
est	gb|BU999635.1|		osa-miR2091-5p
est	gb|BI952042.1|		osa-miR2091-5p
osa-miR159a.1			osa-miR159a.1
est	emb|AJ475696.1|		osa-miR159a.1
est	dbj|BJ456281.1|		osa-miR159a.1
est	dbj|BJ448559.1|		osa-miR159a.1
osa-miR2102-5p			osa-miR2102-5p
est	gb|BF621506.1|		osa-miR2102-5p
osa-miR818b			osa-miR818b
est	gb|EX600769.1|		osa-miR818b
est	gb|CB863041.1|		osa-miR818b
est	gb|CB862673.1|		osa-miR818b
est	dbj|AV834592.1|		osa-miR818b
est	dbj|BJ482549.1|		osa-miR818b
est	dbj|AV832941.1|		osa-miR818b
osa-miR1848			osa-miR1848
est	gb|BF622978.3|		osa-miR1848
osa-miR442			osa-miR442
est	gb|EX580398.1|		osa-miR442
osa-miR2094-5p			osa-miR2094-5p
est	gb|BG365648.2|		osa-miR2094-5p
osa-miR2102-3p			osa-miR2102-3p
est	gb|BE455168.3|		osa-miR2102-3p
osa-miR444e			osa-miR444e
est	gb|GH228935.1|		osa-miR444e
est	gb|CB882722.1|		osa-miR444e
est	gb|CA019616.1|		osa-miR444e
est	gb|CA008118.1|		osa-miR444e
est	gb|CA006693.1|		osa-miR444e
est	gb|BQ765702.1|		osa-miR444e
est	gb|BQ765438.1|		osa-miR444e
est	gb|BQ754066.1|		osa-miR444e
est	emb|AL504006.1|		osa-miR444e
est	gb|CX630154.1|		osa-miR444e
est	gb|DN188095.1|		osa-miR444e
osa-miR444d.1			osa-miR444d.1
est	gb|GH228935.1|		osa-miR444d.1
est	gb|CB882722.1|		osa-miR444d.1
est	gb|CA019616.1|		osa-miR444d.1
est	gb|CA008118.1|		osa-miR444d.1
est	gb|CA006693.1|		osa-miR444d.1
est	gb|BQ765702.1|		osa-miR444d.1
est	gb|BQ765438.1|		osa-miR444d.1
est	gb|BQ754066.1|		osa-miR444d.1
est	emb|AL504006.1|		osa-miR444d.1
est	gb|CX630154.1|		osa-miR444d.1
osa-miR396e			osa-miR396e
est	dbj|AV925436.1|		osa-miR396e
est	gb|EX583134.1|		osa-miR396e
est	gb|CB861140.1|		osa-miR396e
est	gb|CB860915.1|		osa-miR396e
est	gb|CA031383.1|		osa-miR396e
est	gb|CA029723.1|		osa-miR396e
est	gb|CA026441.1|		osa-miR396e
est	gb|BQ665746.1|		osa-miR396e
est	gb|BQ660731.1|		osa-miR396e
est	gb|BQ470551.1|		osa-miR396e
est	gb|BE455467.3|		osa-miR396e
est	gb|BI958861.1|		osa-miR396e
osa-miR408			osa-miR408
est	gb|GH218076.1|		osa-miR408
est	gb|CB881899.1|		osa-miR408
est	gb|BU995745.1|		osa-miR408
est	gb|BU995231.1|		osa-miR408
est	gb|BU976391.1|		osa-miR408
est	gb|BQ768355.1|		osa-miR408
est	gb|BM372993.2|		osa-miR408
est	gb|BQ468842.1|		osa-miR408
est	gb|BM817241.1|		osa-miR408
est	gb|BG344510.1|		osa-miR408
est	gb|GH227347.1|		osa-miR408
est	dbj|BY860269.1|		osa-miR408
est	gb|DN161029.1|		osa-miR408
est	gb|DN159885.1|		osa-miR408
est	gb|DN159365.1|		osa-miR408
est	gb|CX627754.1|		osa-miR408
est	gb|BU995995.1|		osa-miR408
est	gb|BI956607.1|		osa-miR408
est	emb|AL503077.1|		osa-miR408
osa-miR159f			osa-miR159f
est	emb|AJ475696.1|		osa-miR159f
est	dbj|BJ456281.1|		osa-miR159f
est	dbj|BJ448559.1|		osa-miR159f
osa-miR156l			osa-miR156l
est	gb|BG300360.1|		osa-miR156l
osa-miR169d			osa-miR169d
est	dbj|BJ482409.1|		osa-miR169d
osa-miR168b			osa-miR168b
est	gb|CA030148.1|		osa-miR168b
est	gb|CA029324.1|		osa-miR168b
est	emb|AL508237.1|		osa-miR168b
osa-miR1867			osa-miR1867
est	gb|GH216548.1|		osa-miR1867
est	gb|BG300947.2|		osa-miR1867
est	gb|BF260484.1|		osa-miR1867
osa-miR1438			osa-miR1438
est	gb|BF266261.2|		osa-miR1438
osa-miR1862e			osa-miR1862e
est	gb|CX629545.1|		osa-miR1862e
osa-miR1858a			osa-miR1858a
est	gb|BQ762980.1|		osa-miR1858a
osa-miR1436			osa-miR1436
est	gb|EX572464.1|		osa-miR1436
est	gb|DN159362.1|		osa-miR1436
est	gb|BM100733.2|		osa-miR1436
est	dbj|BJ485923.1|		osa-miR1436
est	dbj|BJ485913.1|		osa-miR1436
est	gb|GH219034.1|		osa-miR1436
est	gb|FD519329.1|		osa-miR1436
est	gb|EX573766.1|		osa-miR1436
est	gb|EX595547.1|		osa-miR1436
est	gb|EX595552.1|		osa-miR1436
est	gb|EX600769.1|		osa-miR1436
est	dbj|BY877744.1|		osa-miR1436
est	dbj|BY874438.1|		osa-miR1436
est	dbj|BY865147.1|		osa-miR1436
est	gb|CV064340.1|		osa-miR1436
est	gb|CK569835.1|		osa-miR1436
est	gb|CD663278.1|		osa-miR1436
est	gb|CD057247.1|		osa-miR1436
est	gb|CB863041.1|		osa-miR1436
est	gb|CB862673.1|		osa-miR1436
est	gb|CA010088.1|		osa-miR1436
est	gb|BM371881.2|		osa-miR1436
est	dbj|BJ482549.1|		osa-miR1436
est	dbj|BJ468182.1|		osa-miR1436
est	dbj|AV834592.1|		osa-miR1436
est	gb|AW983316.2|		osa-miR1436
est	gb|GH217963.1|		osa-miR1436
est	gb|GH213790.1|		osa-miR1436
est	gb|GH212963.1|		osa-miR1436
est	gb|FD521311.1|		osa-miR1436
est	gb|EX575535.1|		osa-miR1436
est	gb|EX583817.1|		osa-miR1436
est	gb|EX592251.1|		osa-miR1436
est	gb|EX592250.1|		osa-miR1436
est	gb|EX593248.1|		osa-miR1436
est	gb|EX591321.1|		osa-miR1436
est	gb|EX591500.1|		osa-miR1436
est	gb|EX583713.1|		osa-miR1436
est	gb|EX583708.1|		osa-miR1436
est	gb|EX581160.1|		osa-miR1436
est	gb|EX586705.1|		osa-miR1436
est	gb|EX593880.1|		osa-miR1436
est	gb|EX580539.1|		osa-miR1436
est	gb|EX580538.1|		osa-miR1436
est	dbj|BY864150.1|		osa-miR1436
est	dbj|BY863869.1|		osa-miR1436
est	dbj|BY870096.1|		osa-miR1436
est	dbj|BY874640.1|		osa-miR1436
est	gb|DN187130.1|		osa-miR1436
est	gb|DN184585.1|		osa-miR1436
est	gb|DN180754.1|		osa-miR1436
est	gb|CX629150.1|		osa-miR1436
est	gb|CB877969.1|		osa-miR1436
est	gb|CB871794.1|		osa-miR1436
est	gb|CB867028.1|		osa-miR1436
est	gb|CA010562.1|		osa-miR1436
est	gb|BU996201.1|		osa-miR1436
est	gb|BU977032.1|		osa-miR1436
est	gb|BU968160.1|		osa-miR1436
est	gb|BM443538.2|		osa-miR1436
est	gb|BQ662944.1|		osa-miR1436
est	gb|BQ661883.1|		osa-miR1436
est	gb|BQ661628.1|		osa-miR1436
est	gb|BQ657747.1|		osa-miR1436
est	gb|BQ468272.1|		osa-miR1436
est	gb|BQ467319.1|		osa-miR1436
est	dbj|BJ486097.1|		osa-miR1436
est	dbj|AV834234.1|		osa-miR1436
est	gb|BG344337.1|		osa-miR1436
est	gb|BF629274.2|		osa-miR1436
est	emb|AL509815.1|		osa-miR1436
est	emb|AL503060.1|		osa-miR1436
est	emb|AL500558.1|		osa-miR1436
osa-miR160e			osa-miR160e
est	gb|GH209508.1|		osa-miR160e
est	gb|CA002787.1|		osa-miR160e
est	gb|BU986263.1|		osa-miR160e
est	dbj|BJ472971.1|		osa-miR160e
est	dbj|BJ471957.1|		osa-miR160e
est	dbj|BJ471544.1|		osa-miR160e
est	dbj|BJ469735.1|		osa-miR160e
est	dbj|BJ469445.1|		osa-miR160e
est	dbj|AV934494.1|		osa-miR160e
est	dbj|AV934488.1|		osa-miR160e
est	dbj|AV933114.1|		osa-miR160e
est	dbj|AV932125.1|		osa-miR160e
est	gb|BF622299.2|		osa-miR160e
est	gb|BF622307.1|		osa-miR160e
osa-miR821b			osa-miR821b
est	gb|FD527963.1|		osa-miR821b
est	dbj|BY868870.1|		osa-miR821b
est	dbj|BY868178.1|		osa-miR821b
est	dbj|BY867111.1|		osa-miR821b
est	gb|CX627884.1|		osa-miR821b
est	gb|CK565751.1|		osa-miR821b
est	gb|CB874555.1|		osa-miR821b
est	gb|CB858633.1|		osa-miR821b
est	gb|CA015859.1|		osa-miR821b
est	gb|BI777511.2|		osa-miR821b
est	emb|AJ435431.1|		osa-miR821b
est	dbj|AV835884.1|		osa-miR821b
est	emb|AL503071.1|		osa-miR821b
est	emb|AL502447.1|		osa-miR821b
est	gb|BE422217.1|		osa-miR821b
osa-miR444d.3			osa-miR444d.3
est	gb|GH228935.1|		osa-miR444d.3
est	gb|CB882722.1|		osa-miR444d.3
est	gb|CA019616.1|		osa-miR444d.3
est	gb|CA008118.1|		osa-miR444d.3
est	gb|CA006693.1|		osa-miR444d.3
est	gb|BQ765702.1|		osa-miR444d.3
est	gb|BQ765438.1|		osa-miR444d.3
est	gb|BQ754066.1|		osa-miR444d.3
est	emb|AL504006.1|		osa-miR444d.3
osa-miR444f			osa-miR444f
est	gb|GH228935.1|		osa-miR444f
est	gb|DN188095.1|		osa-miR444f
est	gb|CB882722.1|		osa-miR444f
est	gb|CA019616.1|		osa-miR444f
est	gb|CA008118.1|		osa-miR444f
est	gb|CA007403.1|		osa-miR444f
est	gb|CA006693.1|		osa-miR444f
est	gb|BQ765702.1|		osa-miR444f
est	gb|BQ765438.1|		osa-miR444f
est	gb|BQ754066.1|		osa-miR444f
est	emb|AL504006.1|		osa-miR444f
osa-miR396f			osa-miR396f
est	dbj|AV925436.1|		osa-miR396f
est	gb|EX583134.1|		osa-miR396f
est	gb|CB861140.1|		osa-miR396f
est	gb|CB860915.1|		osa-miR396f
est	gb|CA031383.1|		osa-miR396f
est	gb|CA029723.1|		osa-miR396f
est	gb|CA026441.1|		osa-miR396f
est	gb|BQ665746.1|		osa-miR396f
est	gb|BQ660731.1|		osa-miR396f
est	gb|BQ470551.1|		osa-miR396f
est	gb|BE455467.3|		osa-miR396f
est	gb|BI958861.1|		osa-miR396f
osa-miR393b			osa-miR393b
est	gb|GH212603.1|		osa-miR393b
est	gb|CV055207.1|		osa-miR393b
est	gb|CB860441.1|		osa-miR393b
est	gb|CA004635.1|		osa-miR393b
est	gb|BU973213.1|		osa-miR393b
est	dbj|BJ461212.1|		osa-miR393b
est	dbj|BJ453671.1|		osa-miR393b
est	emb|AJ432418.1|		osa-miR393b
est	gb|BE603282.2|		osa-miR393b
osa-miR166m			osa-miR166m
est	dbj|BY841849.1|		osa-miR166m
est	gb|BQ760548.1|		osa-miR166m
osa-miR1846e			osa-miR1846e
est	gb|BF260887.2|		osa-miR1846e
osa-miR414			osa-miR414
est	gb|FD522676.1|		osa-miR414
est	dbj|BJ483887.1|		osa-miR414
est	emb|AJ463398.1|		osa-miR414
est	gb|GH215882.1|		osa-miR414
est	gb|FD522901.1|		osa-miR414
est	gb|FD521791.1|		osa-miR414
est	gb|FD519920.1|		osa-miR414
est	dbj|BY872409.1|		osa-miR414
est	gb|DN180462.1|		osa-miR414
est	gb|CX629594.1|		osa-miR414
est	gb|CV062462.1|		osa-miR414
est	gb|CV062354.1|		osa-miR414
est	gb|CV059257.1|		osa-miR414
est	gb|CK123902.1|		osa-miR414
est	gb|CK123482.1|		osa-miR414
est	gb|CB881094.1|		osa-miR414
est	gb|CB875758.1|		osa-miR414
est	gb|CB874465.1|		osa-miR414
est	gb|CB869782.1|		osa-miR414
est	gb|CB863626.1|		osa-miR414
est	gb|CB858222.1|		osa-miR414
est	dbj|BJ549806.1|		osa-miR414
est	dbj|BJ549768.1|		osa-miR414
est	dbj|BJ549562.1|		osa-miR414
est	dbj|BJ549281.1|		osa-miR414
est	dbj|BJ543981.1|		osa-miR414
est	dbj|BJ543899.1|		osa-miR414
est	gb|CA031192.1|		osa-miR414
est	gb|CA030825.1|		osa-miR414
est	gb|CA029835.1|		osa-miR414
est	gb|CA023204.1|		osa-miR414
est	gb|CA023131.1|		osa-miR414
est	gb|CA021043.1|		osa-miR414
est	gb|CA019260.1|		osa-miR414
est	gb|CA017576.1|		osa-miR414
est	gb|CA013167.1|		osa-miR414
est	gb|CA004561.1|		osa-miR414
est	gb|CA003748.1|		osa-miR414
est	gb|CA002862.1|		osa-miR414
est	gb|CA002325.1|		osa-miR414
est	gb|BU996890.1|		osa-miR414
est	gb|BU993145.1|		osa-miR414
est	gb|BU989445.1|		osa-miR414
est	gb|BU987653.1|		osa-miR414
est	gb|BU983969.1|		osa-miR414
est	gb|BU983589.1|		osa-miR414
est	gb|BU983266.1|		osa-miR414
est	gb|BU981639.1|		osa-miR414
est	gb|BU980322.1|		osa-miR414
est	gb|BU977216.1|		osa-miR414
est	gb|BU975413.1|		osa-miR414
est	gb|BU972641.1|		osa-miR414
est	gb|BU970710.1|		osa-miR414
est	gb|BU968828.1|		osa-miR414
est	gb|BU966857.1|		osa-miR414
est	gb|BQ766907.1|		osa-miR414
est	gb|BQ766211.1|		osa-miR414
est	gb|BQ759811.1|		osa-miR414
est	gb|BQ759670.1|		osa-miR414
est	gb|BI779417.2|		osa-miR414
est	gb|BM372712.2|		osa-miR414
est	gb|BM098136.2|		osa-miR414
est	gb|BM376248.2|		osa-miR414
est	gb|BI779941.2|		osa-miR414
est	gb|BM375782.2|		osa-miR414
est	gb|BM375756.2|		osa-miR414
est	gb|BI780402.2|		osa-miR414
est	gb|BM377485.2|		osa-miR414
est	gb|BM097682.2|		osa-miR414
est	gb|BQ469640.1|		osa-miR414
est	gb|BQ466775.1|		osa-miR414
est	gb|BQ464684.1|		osa-miR414
est	gb|BQ462213.1|		osa-miR414
est	gb|BQ460277.1|		osa-miR414
est	gb|BQ459712.1|		osa-miR414
est	gb|BQ459299.1|		osa-miR414
est	gb|BQ458595.1|		osa-miR414
est	gb|BQ458535.1|		osa-miR414
est	emb|AJ484531.1|		osa-miR414
est	emb|AJ484529.1|		osa-miR414
est	emb|AJ484528.1|		osa-miR414
est	emb|AJ480350.1|		osa-miR414
est	emb|AJ465879.1|		osa-miR414
est	emb|AJ464292.1|		osa-miR414
est	emb|AJ432426.1|		osa-miR414
est	dbj|AV942356.1|		osa-miR414
est	dbj|AV941158.1|		osa-miR414
est	dbj|AV937556.1|		osa-miR414
est	dbj|AV937472.1|		osa-miR414
est	dbj|AV937410.1|		osa-miR414
est	dbj|AV921518.1|		osa-miR414
est	dbj|AV921412.1|		osa-miR414
est	dbj|AV921124.1|		osa-miR414
est	dbj|AV915428.1|		osa-miR414
est	dbj|AV913905.1|		osa-miR414
est	dbj|AV913800.1|		osa-miR414
est	dbj|AV912777.1|		osa-miR414
est	gb|BG414930.2|		osa-miR414
est	gb|BE601725.3|		osa-miR414
est	gb|BG344143.2|		osa-miR414
est	gb|BG343970.2|		osa-miR414
est	gb|AW982339.3|		osa-miR414
est	gb|BI955239.1|		osa-miR414
est	gb|BI947590.1|		osa-miR414
est	gb|BG414387.1|		osa-miR414
est	gb|BF065291.2|		osa-miR414
est	gb|BG367250.1|		osa-miR414
est	gb|BG343488.1|		osa-miR414
est	gb|BF260907.2|		osa-miR414
est	gb|BF259945.2|		osa-miR414
est	gb|BF258740.2|		osa-miR414
est	gb|BF621429.2|		osa-miR414
est	gb|BF621312.2|		osa-miR414
est	emb|AL508968.1|		osa-miR414
est	emb|AL508687.1|		osa-miR414
est	emb|AL508523.1|		osa-miR414
est	gb|BF624285.1|		osa-miR414
osa-miR395o			osa-miR395o
est	gb|CB882813.1|		osa-miR395o
est	gb|CA011141.1|		osa-miR395o
est	gb|BI957514.1|		osa-miR395o
osa-miR168a			osa-miR168a
est	gb|CA003609.1|		osa-miR168a
est	gb|CA003589.1|		osa-miR168a
osa-miR164d			osa-miR164d
est	gb|FD526177.1|		osa-miR164d
est	gb|EX573215.1|		osa-miR164d
est	gb|EX573211.1|		osa-miR164d
est	gb|DN187448.1|		osa-miR164d
est	gb|DN180933.1|		osa-miR164d
est	gb|CK566882.1|		osa-miR164d
est	gb|CK565851.1|		osa-miR164d
est	gb|CB864307.1|		osa-miR164d
est	gb|BU991009.1|		osa-miR164d
osa-miR166e			osa-miR166e
est	dbj|BY841849.1|		osa-miR166e
est	gb|BQ760548.1|		osa-miR166e
osa-miR397b			osa-miR397b
est	gb|FD518508.1|		osa-miR397b
est	gb|CA014459.1|		osa-miR397b
est	gb|CA007960.1|		osa-miR397b
est	gb|CA005607.1|		osa-miR397b
est	gb|BU966899.1|		osa-miR397b
est	gb|BU966762.1|		osa-miR397b
est	gb|BQ665274.1|		osa-miR397b
est	gb|BQ461815.1|		osa-miR397b
est	gb|BM097863.1|		osa-miR397b
est	gb|BG415888.2|		osa-miR397b
osa-miR159e			osa-miR159e
est	emb|AJ475696.1|		osa-miR159e
est	dbj|BJ456281.1|		osa-miR159e
est	dbj|BJ448559.1|		osa-miR159e
osa-miR399k			osa-miR399k
est	dbj|AV835204.1|		osa-miR399k
sof-miR159e			sof-miR159e
est	gb|AW983226.2|		sof-miR159e
sbi-miR166d			sbi-miR166d
est	dbj|BY841849.1|		sbi-miR166d
est	gb|BQ760548.1|		sbi-miR166d
tae-miR1138			tae-miR1138
est	gb|DN180361.1|		tae-miR1138
tae-miR1118			tae-miR1118
est	gb|DN159500.1|		tae-miR1118
est	dbj|BJ470538.1|		tae-miR1118
tae-miR1130			tae-miR1130
est	gb|EX586705.1|		tae-miR1130
est	gb|EX580539.1|		tae-miR1130
est	gb|EX580538.1|		tae-miR1130
est	gb|CX626126.1|		tae-miR1130
est	gb|GH217963.1|		tae-miR1130
est	gb|EX594898.1|		tae-miR1130
est	gb|DN159362.1|		tae-miR1130
est	gb|BM100733.2|		tae-miR1130
est	dbj|BJ474583.1|		tae-miR1130
est	gb|BG344337.1|		tae-miR1130
tae-miR1120			tae-miR1120
est	dbj|BJ486588.1|		tae-miR1120
est	gb|EX584378.1|		tae-miR1120
est	gb|CD054149.1|		tae-miR1120
est	emb|AJ461536.1|		tae-miR1120
est	dbj|BY877161.1|		tae-miR1120
est	gb|CK566710.1|		tae-miR1120
tae-miR1126			tae-miR1126
est	gb|CX629047.1|		tae-miR1126
est	gb|CA012080.1|		tae-miR1126
est	emb|AJ469590.1|		tae-miR1126
est	dbj|BJ480160.1|		tae-miR1126
est	gb|BU974512.1|		tae-miR1126
est	gb|EX594051.1|		tae-miR1126
est	gb|EX581233.1|		tae-miR1126
est	gb|EX581232.1|		tae-miR1126
est	gb|CA013466.1|		tae-miR1126
est	gb|CA012079.1|		tae-miR1126
est	gb|BQ740191.1|		tae-miR1126
est	gb|BQ663275.1|		tae-miR1126
est	dbj|AV911540.1|		tae-miR1126
est	gb|AF069328.1|		tae-miR1126
tae-miR1133			tae-miR1133
est	gb|EX595629.1|		tae-miR1133
est	gb|EX575274.1|		tae-miR1133
est	gb|EX575273.1|		tae-miR1133
est	dbj|BY875862.1|		tae-miR1133
est	dbj|BJ546620.1|		tae-miR1133
est	gb|BU978892.1|		tae-miR1133
est	dbj|AV912559.1|		tae-miR1133
est	gb|GH218255.1|		tae-miR1133
est	gb|CK568133.1|		tae-miR1133
est	gb|BE060539.3|		tae-miR1133
est	gb|GH225521.1|		tae-miR1133
est	gb|GH224188.1|		tae-miR1133
est	gb|FD527254.1|		tae-miR1133
est	gb|EX598525.1|		tae-miR1133
est	gb|EX598524.1|		tae-miR1133
est	gb|EX584248.1|		tae-miR1133
est	gb|EX584247.1|		tae-miR1133
est	gb|EX582390.1|		tae-miR1133
est	gb|EX582389.1|		tae-miR1133
est	gb|EX575083.1|		tae-miR1133
est	gb|EX575082.1|		tae-miR1133
est	gb|EX589385.1|		tae-miR1133
est	gb|EX589384.1|		tae-miR1133
est	gb|EX597992.1|		tae-miR1133
est	gb|EX583701.1|		tae-miR1133
est	gb|EX583700.1|		tae-miR1133
est	gb|EX584438.1|		tae-miR1133
est	gb|EX584437.1|		tae-miR1133
est	gb|EX581997.1|		tae-miR1133
est	gb|EX587619.1|		tae-miR1133
est	gb|EX587618.1|		tae-miR1133
est	gb|EX590265.1|		tae-miR1133
est	gb|EX590264.1|		tae-miR1133
est	gb|DN159362.1|		tae-miR1133
est	gb|DN155230.1|		tae-miR1133
est	gb|CB865150.1|		tae-miR1133
est	gb|CB861063.1|		tae-miR1133
est	dbj|BJ545549.1|		tae-miR1133
est	gb|BU991944.1|		tae-miR1133
est	gb|BM368614.2|		tae-miR1133
est	gb|BQ465197.1|		tae-miR1133
est	dbj|BJ465876.1|		tae-miR1133
tae-miR1128			tae-miR1128
est	gb|GH225521.1|		tae-miR1128
est	gb|GH224188.1|		tae-miR1128
est	gb|GH217363.1|		tae-miR1128
est	gb|FD523856.1|		tae-miR1128
est	gb|EX595629.1|		tae-miR1128
est	gb|EX575438.1|		tae-miR1128
est	gb|EX575274.1|		tae-miR1128
est	gb|EX575273.1|		tae-miR1128
est	gb|EX575083.1|		tae-miR1128
est	gb|EX575082.1|		tae-miR1128
est	gb|EX589385.1|		tae-miR1128
est	gb|EX589384.1|		tae-miR1128
est	gb|EX597992.1|		tae-miR1128
est	gb|EX581997.1|		tae-miR1128
est	gb|EX581151.1|		tae-miR1128
est	dbj|BY858979.1|		tae-miR1128
est	dbj|BY875862.1|		tae-miR1128
est	dbj|BY874640.1|		tae-miR1128
est	gb|DN160816.1|		tae-miR1128
est	gb|CX628102.1|		tae-miR1128
est	gb|CX627027.1|		tae-miR1128
est	gb|CV062707.1|		tae-miR1128
est	gb|CB871794.1|		tae-miR1128
est	gb|CB865150.1|		tae-miR1128
est	dbj|BJ546620.1|		tae-miR1128
est	gb|BU978892.1|		tae-miR1128
est	gb|BM368614.2|		tae-miR1128
est	gb|BQ465197.1|		tae-miR1128
est	dbj|BJ473839.1|		tae-miR1128
est	dbj|BJ465876.1|		tae-miR1128
est	emb|AJ436472.1|		tae-miR1128
est	dbj|AV912559.1|		tae-miR1128
est	gb|BE060539.3|		tae-miR1128
est	gb|BI954805.1|		tae-miR1128
tae-miR1119			tae-miR1119
est	gb|GH227471.1|		tae-miR1119
est	gb|GH228802.1|		tae-miR1119
est	gb|GH223038.1|		tae-miR1119
est	gb|GH223037.1|		tae-miR1119
est	gb|FD527818.1|		tae-miR1119
est	gb|FD525832.1|		tae-miR1119
est	gb|FD525157.1|		tae-miR1119
est	dbj|BY874148.1|		tae-miR1119
est	dbj|BY864489.1|		tae-miR1119
est	dbj|BY873820.1|		tae-miR1119
est	dbj|BY873695.1|		tae-miR1119
est	dbj|BY872818.1|		tae-miR1119
est	dbj|BY861857.1|		tae-miR1119
est	dbj|BY870666.1|		tae-miR1119
est	dbj|BY860649.1|		tae-miR1119
est	gb|CB881890.1|		tae-miR1119
est	gb|CB880638.1|		tae-miR1119
est	gb|CB880289.1|		tae-miR1119
est	gb|CB876132.1|		tae-miR1119
est	gb|CB875296.1|		tae-miR1119
est	gb|CB874935.1|		tae-miR1119
est	gb|CB874734.1|		tae-miR1119
est	gb|CB874459.1|		tae-miR1119
est	gb|CB874191.1|		tae-miR1119
est	gb|CB874075.1|		tae-miR1119
est	gb|CB872600.1|		tae-miR1119
est	gb|CB872453.1|		tae-miR1119
est	gb|CB872284.1|		tae-miR1119
est	gb|CB872255.1|		tae-miR1119
est	gb|CB872108.1|		tae-miR1119
est	gb|CB871762.1|		tae-miR1119
est	gb|CB871755.1|		tae-miR1119
est	gb|CB870604.1|		tae-miR1119
est	gb|CB868554.1|		tae-miR1119
est	gb|CB868369.1|		tae-miR1119
est	gb|CB867081.1|		tae-miR1119
est	gb|CB866608.1|		tae-miR1119
est	gb|CB859747.1|		tae-miR1119
est	gb|CB858914.1|		tae-miR1119
est	gb|CB858768.1|		tae-miR1119
est	gb|CB858345.1|		tae-miR1119
est	gb|CB858181.1|		tae-miR1119
est	gb|CA029265.1|		tae-miR1119
est	gb|CA028720.1|		tae-miR1119
est	gb|CA027359.1|		tae-miR1119
est	gb|CA027063.1|		tae-miR1119
est	gb|CA026736.1|		tae-miR1119
est	gb|CA025269.1|		tae-miR1119
est	gb|CA020594.1|		tae-miR1119
est	gb|CA018933.1|		tae-miR1119
est	gb|CA018263.1|		tae-miR1119
est	gb|CA017073.1|		tae-miR1119
est	gb|CA016083.1|		tae-miR1119
est	gb|BU994188.1|		tae-miR1119
est	gb|BU993977.1|		tae-miR1119
est	gb|BU986680.1|		tae-miR1119
est	gb|BU975947.1|		tae-miR1119
est	gb|BU975470.1|		tae-miR1119
est	gb|BU973972.1|		tae-miR1119
est	gb|BU973892.1|		tae-miR1119
est	gb|BU973607.1|		tae-miR1119
est	gb|BU971666.1|		tae-miR1119
est	gb|BU970318.1|		tae-miR1119
est	gb|BQ761269.1|		tae-miR1119
est	gb|BQ761024.1|		tae-miR1119
est	gb|BQ760313.1|		tae-miR1119
est	gb|BQ756701.1|		tae-miR1119
est	gb|BQ756674.1|		tae-miR1119
est	gb|BI776713.2|		tae-miR1119
est	gb|BI776712.2|		tae-miR1119
est	gb|BI776941.2|		tae-miR1119
est	gb|BM441507.2|		tae-miR1119
est	gb|BM372872.2|		tae-miR1119
est	gb|BM372821.2|		tae-miR1119
est	gb|BM096529.2|		tae-miR1119
est	gb|BM096491.2|		tae-miR1119
est	gb|BI781077.2|		tae-miR1119
est	gb|BM443814.2|		tae-miR1119
est	gb|BQ665864.1|		tae-miR1119
est	gb|BQ661979.1|		tae-miR1119
est	gb|BQ660599.1|		tae-miR1119
est	gb|BQ660575.1|		tae-miR1119
est	gb|BQ134689.1|		tae-miR1119
est	gb|BQ467836.1|		tae-miR1119
est	gb|BQ462148.1|		tae-miR1119
est	emb|AJ486203.1|		tae-miR1119
est	emb|AJ486202.1|		tae-miR1119
est	gb|BM445267.1|		tae-miR1119
est	gb|BM444358.1|		tae-miR1119
est	gb|BM444122.1|		tae-miR1119
est	gb|BM443806.1|		tae-miR1119
est	gb|BM443638.1|		tae-miR1119
est	gb|BG343309.2|		tae-miR1119
est	gb|BG342907.2|		tae-miR1119
est	gb|BI960270.1|		tae-miR1119
est	gb|BI959664.1|		tae-miR1119
est	gb|BI959039.1|		tae-miR1119
est	gb|BI946902.1|		tae-miR1119
est	gb|BI776735.1|		tae-miR1119
est	gb|BG417782.1|		tae-miR1119
est	gb|BE602255.2|		tae-miR1119
est	emb|AL508350.1|		tae-miR1119
est	emb|AL505469.1|		tae-miR1119
est	emb|AL504115.1|		tae-miR1119
est	emb|AL503002.1|		tae-miR1119
est	emb|AL502875.1|		tae-miR1119
est	emb|AL501654.1|		tae-miR1119
est	emb|AL501165.1|		tae-miR1119
est	gb|BE413256.1|		tae-miR1119
est	gb|CB858500.1|		tae-miR1119
est	gb|BU967368.1|		tae-miR1119
tae-miR1134			tae-miR1134
est	gb|BU989003.1|		tae-miR1134
est	gb|GH226934.1|		tae-miR1134
est	gb|GH217107.1|		tae-miR1134
est	dbj|BY841987.1|		tae-miR1134
est	dbj|BY852895.1|		tae-miR1134
est	dbj|BY844640.1|		tae-miR1134
est	gb|CK125154.1|		tae-miR1134
est	gb|CB882389.1|		tae-miR1134
est	gb|CA029064.1|		tae-miR1134
est	gb|BU998858.1|		tae-miR1134
est	gb|BQ762580.1|		tae-miR1134
est	gb|BQ762530.1|		tae-miR1134
est	gb|BQ762321.1|		tae-miR1134
est	gb|BG344997.2|		tae-miR1134
est	gb|BF259853.3|		tae-miR1134
est	gb|BI955167.1|		tae-miR1134
est	gb|BI952369.1|		tae-miR1134
est	gb|AW982841.2|		tae-miR1134
est	gb|BF618754.2|		tae-miR1134
est	gb|BF625738.2|		tae-miR1134
est	gb|BF625278.1|		tae-miR1134
est	gb|GH227222.1|		tae-miR1134
est	gb|GH220319.1|		tae-miR1134
est	dbj|BY840872.1|		tae-miR1134
est	gb|CA014084.1|		tae-miR1134
est	gb|BU987552.1|		tae-miR1134
est	gb|BM369234.2|		tae-miR1134
est	gb|BI779896.2|		tae-miR1134
est	gb|BG369020.1|		tae-miR1134
est	gb|BG366730.1|		tae-miR1134
est	dbj|BY858111.1|		tae-miR1134
est	dbj|BY857525.1|		tae-miR1134
est	dbj|BY855942.1|		tae-miR1134
est	dbj|BY855822.1|		tae-miR1134
est	gb|CA020517.1|		tae-miR1134
est	gb|BU976670.1|		tae-miR1134
est	gb|BM100994.2|		tae-miR1134
est	gb|BQ459561.1|		tae-miR1134
est	dbj|BJ454171.1|		tae-miR1134
est	dbj|AV832512.1|		tae-miR1134
est	gb|GH216071.1|		tae-miR1134
est	gb|GH207905.1|		tae-miR1134
est	gb|EX591891.1|		tae-miR1134
est	gb|EX591890.1|		tae-miR1134
est	dbj|BY841026.1|		tae-miR1134
est	dbj|BY846186.1|		tae-miR1134
est	gb|CV063154.1|		tae-miR1134
est	gb|CV062535.1|		tae-miR1134
est	gb|CV060319.1|		tae-miR1134
est	gb|CK569529.1|		tae-miR1134
est	gb|CK566900.1|		tae-miR1134
est	gb|CB876062.1|		tae-miR1134
est	gb|CB869817.1|		tae-miR1134
est	gb|CB859022.1|		tae-miR1134
est	gb|BQ762766.1|		tae-miR1134
est	gb|BQ762093.1|		tae-miR1134
est	gb|BQ761195.1|		tae-miR1134
est	gb|BQ761146.1|		tae-miR1134
est	gb|BQ754930.1|		tae-miR1134
est	gb|BI777307.2|		tae-miR1134
est	gb|BM443632.2|		tae-miR1134
est	gb|BM371389.2|		tae-miR1134
est	gb|BQ739939.1|		tae-miR1134
est	gb|BQ665064.1|		tae-miR1134
est	gb|BQ470166.1|		tae-miR1134
est	dbj|BJ454017.1|		tae-miR1134
est	gb|BG309315.2|		tae-miR1134
est	gb|BI956461.1|		tae-miR1134
est	gb|BG300343.1|		tae-miR1134
est	emb|AL499742.1|		tae-miR1134
est	gb|BE215081.1|		tae-miR1134
tae-miR1135			tae-miR1135
est	gb|CA010201.1|		tae-miR1135
est	gb|FD524148.1|		tae-miR1135
est	gb|EX598506.1|		tae-miR1135
est	gb|DN184813.1|		tae-miR1135
est	emb|AJ462658.1|		tae-miR1135
est	dbj|AV834372.1|		tae-miR1135
est	emb|AL450817.1|		tae-miR1135
est	gb|FD523444.1|		tae-miR1135
est	gb|FD517994.1|		tae-miR1135
est	gb|EX595506.1|		tae-miR1135
est	gb|EX595505.1|		tae-miR1135
est	gb|EX597427.1|		tae-miR1135
est	gb|EX597422.1|		tae-miR1135
est	dbj|BY858979.1|		tae-miR1135
est	gb|DN180267.1|		tae-miR1135
est	gb|CX628102.1|		tae-miR1135
est	gb|CV062707.1|		tae-miR1135
est	gb|CA016582.1|		tae-miR1135
est	gb|BU991683.1|		tae-miR1135
est	gb|BU973936.1|		tae-miR1135
est	dbj|BJ476131.1|		tae-miR1135
est	dbj|AV921170.1|		tae-miR1135
est	dbj|AV920708.1|		tae-miR1135
est	gb|BI954805.1|		tae-miR1135
tae-miR1121			tae-miR1121
est	dbj|BY848300.1|		tae-miR1121
est	dbj|BY845018.1|		tae-miR1121
est	dbj|BY840212.1|		tae-miR1121
est	dbj|BY838250.1|		tae-miR1121
est	dbj|BY836959.1|		tae-miR1121
est	dbj|BY846289.1|		tae-miR1121
est	dbj|BY844680.1|		tae-miR1121
est	gb|GH208317.1|		tae-miR1121
est	gb|FD522234.1|		tae-miR1121
est	gb|FC555790.1|		tae-miR1121
est	gb|EX591441.1|		tae-miR1121
est	gb|EX591437.1|		tae-miR1121
est	gb|EX601113.1|		tae-miR1121
est	gb|EX601112.1|		tae-miR1121
est	gb|EX587628.1|		tae-miR1121
est	gb|EX587623.1|		tae-miR1121
est	dbj|BY867242.1|		tae-miR1121
est	gb|DN188870.1|		tae-miR1121
est	gb|DN187056.1|		tae-miR1121
est	gb|DN186686.1|		tae-miR1121
est	gb|CK569040.1|		tae-miR1121
est	gb|CK568591.1|		tae-miR1121
est	gb|CK565957.1|		tae-miR1121
est	gb|BQ761197.1|		tae-miR1121
est	gb|BQ656484.1|		tae-miR1121
est	gb|BQ458760.1|		tae-miR1121
est	emb|AJ484964.1|		tae-miR1121
est	emb|AJ484963.1|		tae-miR1121
est	dbj|BJ461877.1|		tae-miR1121
est	dbj|BJ455329.1|		tae-miR1121
est	dbj|BJ448740.1|		tae-miR1121
est	dbj|BJ447578.1|		tae-miR1121
est	dbj|AV928265.1|		tae-miR1121
est	dbj|AV927890.1|		tae-miR1121
est	dbj|AV918531.1|		tae-miR1121
est	dbj|AV912245.1|		tae-miR1121
est	dbj|AV910077.1|		tae-miR1121
est	gb|BI956127.1|		tae-miR1121
est	dbj|AV836141.1|		tae-miR1121
est	gb|BE216561.2|		tae-miR1121
est	gb|GH222673.1|		tae-miR1121
est	gb|FD524111.1|		tae-miR1121
est	gb|FD523912.1|		tae-miR1121
est	gb|FD518089.1|		tae-miR1121
est	gb|EX599546.1|		tae-miR1121
est	gb|EX599545.1|		tae-miR1121
est	gb|EX586433.1|		tae-miR1121
est	gb|EX592001.1|		tae-miR1121
est	dbj|BY847400.1|		tae-miR1121
est	dbj|BY876909.1|		tae-miR1121
est	dbj|BY875474.1|		tae-miR1121
est	gb|CB866792.1|		tae-miR1121
est	gb|CA006505.1|		tae-miR1121
est	gb|BU987786.1|		tae-miR1121
est	gb|BU974982.1|		tae-miR1121
est	gb|BU970654.1|		tae-miR1121
est	emb|AJ475374.1|		tae-miR1121
est	dbj|BJ482541.1|		tae-miR1121
est	dbj|BJ482407.1|		tae-miR1121
est	gb|BM816030.1|		tae-miR1121
est	gb|BM816024.1|		tae-miR1121
est	dbj|AV944995.1|		tae-miR1121
est	gb|BM100883.1|		tae-miR1121
est	gb|CX630268.1|		tae-miR1121
est	gb|CX628296.1|		tae-miR1121
est	gb|BM443417.2|		tae-miR1121
est	dbj|BJ462560.1|		tae-miR1121
est	dbj|AV934721.1|		tae-miR1121
tae-miR1122			tae-miR1122
est	gb|FD518678.1|		tae-miR1122
est	gb|DN157625.1|		tae-miR1122
est	gb|EX593109.1|		tae-miR1122
est	dbj|BY876819.1|		tae-miR1122
tae-miR1136			tae-miR1136
est	dbj|BJ546620.1|		tae-miR1136
est	dbj|BJ545549.1|		tae-miR1136
est	gb|BU978892.1|		tae-miR1136
est	dbj|AV912559.1|		tae-miR1136
tae-miR1137			tae-miR1137
est	gb|EX595424.1|		tae-miR1137
est	gb|EX595419.1|		tae-miR1137
est	dbj|BJ475341.1|		tae-miR1137
est	dbj|BJ474657.1|		tae-miR1137
est	dbj|BJ474050.1|		tae-miR1137
est	dbj|BJ473864.1|		tae-miR1137
est	dbj|AV936793.1|		tae-miR1137
zma-miR171f			zma-miR171f
est	gb|CA009309.1|		zma-miR171f
zma-miR396d			zma-miR396d
est	dbj|AV925436.1|		zma-miR396d
est	gb|EX583134.1|		zma-miR396d
est	gb|CB861140.1|		zma-miR396d
est	gb|CB860915.1|		zma-miR396d
est	gb|CA031383.1|		zma-miR396d
est	gb|CA029723.1|		zma-miR396d
est	gb|CA026441.1|		zma-miR396d
est	gb|BQ665746.1|		zma-miR396d
est	gb|BQ660731.1|		zma-miR396d
est	gb|BQ470551.1|		zma-miR396d
est	gb|BE455467.3|		zma-miR396d
est	gb|BI958861.1|		zma-miR396d
zma-miR171a			zma-miR171a
est	gb|BQ461013.1|		zma-miR171a
zma-miR171b			zma-miR171b
est	gb|CA009309.1|		zma-miR171b
zma-miR171c			zma-miR171c
est	gb|CA009309.1|		zma-miR171c

## Sheet: Foglio2
Accession_number	miRNA	Unigene_cluster
dbj|AV832512.1|	tae-miR1134			different families
dbj|AV832521.1|	ptc-miR169z
dbj|AV832941.1|	osa-miR818b			same familiy
dbj|AV834234.1|	osa-miR1436
dbj|AV834372.1|	tae-miR1135
dbj|AV834592.1|	osa-miR1436	Hv.11323
dbj|AV834592.1|	osa-miR818b
dbj|AV835204.1|	ath-miR399a	Hv.5443
dbj|AV835204.1|	ath-miR399d
dbj|AV835204.1|	ath-miR399e
dbj|AV835204.1|	ath-miR399f
dbj|AV835204.1|	mtr-miR399e
dbj|AV835204.1|	osa-miR399k
dbj|AV835204.1|	ptc-miR399d
dbj|AV835204.1|	vvi-miR399g
dbj|AV835884.1|	osa-miR821b
dbj|AV836141.1|	tae-miR1121
dbj|AV836203.1|	osa-miR1439
dbj|AV836807.1|	ath-miR164c
dbj|AV909109.1|	gma-miR156b	Hv.21387
dbj|AV909109.1|	vvi-miR156h
dbj|AV910077.1|	tae-miR1121
dbj|AV910992.1|	gma-miR156b	Hv.21387
dbj|AV910992.1|	vvi-miR156h
dbj|AV911540.1|	tae-miR1126
dbj|AV912081.1|	ath-miR172c	Hv.6575
dbj|AV912081.1|	ptc-miR172i
dbj|AV912245.1|	tae-miR1121
dbj|AV912559.1|	tae-miR1128	Hv.26146
dbj|AV912559.1|	tae-miR1133
dbj|AV912559.1|	tae-miR1136
dbj|AV912777.1|	osa-miR414
dbj|AV913800.1|	osa-miR414
dbj|AV913905.1|	osa-miR414
dbj|AV915428.1|	osa-miR414
dbj|AV918210.1|	ath-miR414
dbj|AV918531.1|	tae-miR1121
dbj|AV920708.1|	tae-miR1135
dbj|AV921124.1|	osa-miR414
dbj|AV921170.1|	tae-miR1135
dbj|AV921412.1|	osa-miR414
dbj|AV921518.1|	osa-miR414
dbj|AV923121.1|	ath-miR394b
dbj|AV924108.1|	ath-miR414
dbj|AV925436.1|	osa-miR396e	Hv.30605
dbj|AV925436.1|	osa-miR396f
dbj|AV925436.1|	zma-miR396d
dbj|AV927829.1|	ath-miR394b
dbj|AV927890.1|	tae-miR1121
dbj|AV928265.1|	tae-miR1121
dbj|AV929202.1|	ath-miR414
dbj|AV929203.1|	ath-miR414
dbj|AV930239.1|	ath-miR414
dbj|AV932125.1|	osa-miR160e	Hv.5089
dbj|AV932125.1|	ppt-miR160e
dbj|AV932125.1|	ppt-miR160i
dbj|AV933114.1|	osa-miR160e	Hv.5089
dbj|AV933114.1|	ppt-miR160e
dbj|AV933114.1|	ppt-miR160i
dbj|AV934488.1|	osa-miR160e	Hv.5089
dbj|AV934488.1|	ppt-miR160e
dbj|AV934488.1|	ppt-miR160i
dbj|AV934494.1|	osa-miR160e	Hv.5089
dbj|AV934494.1|	ppt-miR160e
dbj|AV934494.1|	ppt-miR160i
dbj|AV934721.1|	tae-miR1121
dbj|AV936793.1|	tae-miR1137
dbj|AV937410.1|	osa-miR414
dbj|AV937472.1|	osa-miR414
dbj|AV937556.1|	osa-miR414
dbj|AV941158.1|	osa-miR414
dbj|AV942356.1|	osa-miR414
dbj|AV944995.1|	tae-miR1121
dbj|BJ447578.1|	tae-miR1121
dbj|BJ448559.1|	ath-miR159a	Hv.16635
dbj|BJ448559.1|	ath-miR159b
dbj|BJ448559.1|	ath-miR159c
dbj|BJ448559.1|	osa-miR159a.1
dbj|BJ448559.1|	osa-miR159c
dbj|BJ448559.1|	osa-miR159d
dbj|BJ448559.1|	osa-miR159e
dbj|BJ448559.1|	osa-miR159f
dbj|BJ448559.1|	pta-miR159a
dbj|BJ448559.1|	pta-miR159c
dbj|BJ448559.1|	ptc-miR159d
dbj|BJ448740.1|	tae-miR1121
dbj|BJ449870.1|	ath-miR172c	Hv.6575
dbj|BJ449870.1|	ptc-miR172i
dbj|BJ451082.1|	ath-miR172c
dbj|BJ451082.1|	ptc-miR172i
dbj|BJ453671.1|	ath-miR393a	Hv.2498
dbj|BJ453671.1|	bna-miR393
dbj|BJ453671.1|	osa-miR393b
dbj|BJ454017.1|	tae-miR1134
dbj|BJ454171.1|	tae-miR1134
dbj|BJ454494.1|	ath-miR172c	Hv.6575
dbj|BJ454494.1|	ptc-miR172i
dbj|BJ455329.1|	tae-miR1121
dbj|BJ456281.1|	ath-miR159a	Hv.16635
dbj|BJ456281.1|	ath-miR159b
dbj|BJ456281.1|	ath-miR159c
dbj|BJ456281.1|	osa-miR159a.1
dbj|BJ456281.1|	osa-miR159c
dbj|BJ456281.1|	osa-miR159d
dbj|BJ456281.1|	osa-miR159e
dbj|BJ456281.1|	osa-miR159f
dbj|BJ456281.1|	pta-miR159a
dbj|BJ456281.1|	pta-miR159c
dbj|BJ456281.1|	ptc-miR159d
dbj|BJ457290.1|	ath-miR172c	Hv.6575
dbj|BJ457290.1|	ptc-miR172i
dbj|BJ460700.1|	ath-miR394b
dbj|BJ461212.1|	ath-miR393a
dbj|BJ461212.1|	bna-miR393
dbj|BJ461212.1|	osa-miR393b
dbj|BJ461877.1|	tae-miR1121
dbj|BJ462299.1|	ath-miR172c
dbj|BJ462299.1|	ptc-miR172i
dbj|BJ462560.1|	tae-miR1121
dbj|BJ465876.1|	tae-miR1128	Hv.23560
dbj|BJ465876.1|	tae-miR1133
dbj|BJ468040.1|	ath-miR414
dbj|BJ468182.1|	osa-miR1436
dbj|BJ469257.1|	ptc-miR169o
dbj|BJ469445.1|	osa-miR160e	Hv.5089
dbj|BJ469445.1|	ppt-miR160e
dbj|BJ469445.1|	ppt-miR160i
dbj|BJ469735.1|	osa-miR160e	Hv.5089
dbj|BJ469735.1|	ppt-miR160e
dbj|BJ469735.1|	ppt-miR160i
dbj|BJ470052.1|	ptc-miR827
dbj|BJ470538.1|	tae-miR1118
dbj|BJ470543.1|	osa-miR1439
dbj|BJ471375.1|	osa-miR1439
dbj|BJ471544.1|	osa-miR160e	Hv.5089
dbj|BJ471544.1|	ppt-miR160e
dbj|BJ471544.1|	ppt-miR160i
dbj|BJ471957.1|	osa-miR160e	Hv.5089
dbj|BJ471957.1|	ppt-miR160e
dbj|BJ471957.1|	ppt-miR160i
dbj|BJ472225.1|	osa-miR1439
dbj|BJ472971.1|	osa-miR160e	Hv.5089
dbj|BJ472971.1|	ppt-miR160e
dbj|BJ472971.1|	ppt-miR160i
dbj|BJ473266.1|	osa-miR1439
dbj|BJ473839.1|	tae-miR1128
dbj|BJ473864.1|	tae-miR1137
dbj|BJ474050.1|	tae-miR1137
dbj|BJ474459.1|	ptc-miR169o
dbj|BJ474583.1|	tae-miR1130
dbj|BJ474657.1|	tae-miR1137
dbj|BJ475341.1|	tae-miR1137
dbj|BJ476131.1|	tae-miR1135
dbj|BJ478354.1|	bna-miR156a	Hv.28351
dbj|BJ478354.1|	gma-miR156b
dbj|BJ478354.1|	ppt-miR529d
dbj|BJ478354.1|	ppt-miR529g
dbj|BJ478354.1|	vvi-miR156h
dbj|BJ480160.1|	tae-miR1126
dbj|BJ482407.1|	tae-miR1121
dbj|BJ482409.1|	osa-miR169d	Hv.9532
dbj|BJ482409.1|	vvi-miR169v
dbj|BJ482541.1|	tae-miR1121
dbj|BJ482549.1|	osa-miR1436	Hv.9623
dbj|BJ482549.1|	osa-miR818b
dbj|BJ483887.1|	osa-miR414
dbj|BJ485673.1|	gma-miR156b	Hv.21387
dbj|BJ485673.1|	vvi-miR156h
dbj|BJ485913.1|	osa-miR1436
dbj|BJ485923.1|	osa-miR1436
dbj|BJ486097.1|	osa-miR1436
dbj|BJ486131.1|	osa-miR1439
dbj|BJ486588.1|	tae-miR1120
dbj|BJ543899.1|	osa-miR414
dbj|BJ543981.1|	osa-miR414
dbj|BJ545549.1|	tae-miR1133	Hv.26146
dbj|BJ545549.1|	tae-miR1136
dbj|BJ546620.1|	tae-miR1128	Hv.26146
dbj|BJ546620.1|	tae-miR1133
dbj|BJ546620.1|	tae-miR1136
dbj|BJ549281.1|	osa-miR414
dbj|BJ549562.1|	osa-miR414
dbj|BJ549768.1|	osa-miR414
dbj|BJ549806.1|	osa-miR414
dbj|BY836959.1|	tae-miR1121
dbj|BY838250.1|	tae-miR1121
dbj|BY840212.1|	tae-miR1121
dbj|BY840446.1|	ath-miR414
dbj|BY840872.1|	tae-miR1134
dbj|BY840940.1|	pta-miR1310
dbj|BY841026.1|	tae-miR1134
dbj|BY841512.1|	cre-miR1171
dbj|BY841849.1|	ath-miR165a
dbj|BY841849.1|	osa-miR166e
dbj|BY841849.1|	osa-miR166m
dbj|BY841849.1|	ppt-miR166k
dbj|BY841849.1|	pta-miR166b
dbj|BY841849.1|	ptc-miR166n
dbj|BY841849.1|	sbi-miR166d
dbj|BY841849.1|	vvi-miR166a
dbj|BY841849.1|	vvi-miR166b
dbj|BY841849.1|	vvi-miR166d
dbj|BY841849.1|	vvi-miR166e
dbj|BY841987.1|	tae-miR1134
dbj|BY842221.1|	ath-miR414
dbj|BY843802.1|	cre-miR1171
dbj|BY844443.1|	cre-miR1171
dbj|BY844640.1|	tae-miR1134
dbj|BY844680.1|	tae-miR1121
dbj|BY845018.1|	tae-miR1121
dbj|BY845149.1|	ath-miR414
dbj|BY846186.1|	tae-miR1134
dbj|BY846289.1|	tae-miR1121
dbj|BY847400.1|	tae-miR1121
dbj|BY848300.1|	tae-miR1121
dbj|BY849250.1|	cre-miR1171
dbj|BY849424.1|	ppt-miR1030d
dbj|BY849616.1|	cre-miR1171
dbj|BY849751.1|	ppt-miR1030d
dbj|BY849810.1|	cre-miR1171
dbj|BY851294.1|	ppt-miR1030d
dbj|BY852282.1|	ppt-miR1030d
dbj|BY852800.1|	ppt-miR1030d
dbj|BY852895.1|	tae-miR1134
dbj|BY853509.1|	ppt-miR1030d
dbj|BY855822.1|	tae-miR1134
dbj|BY855942.1|	tae-miR1134
dbj|BY857362.1|	cre-miR1171
dbj|BY857525.1|	tae-miR1134
dbj|BY858111.1|	tae-miR1134
dbj|BY858979.1|	tae-miR1128	Hv.21122
dbj|BY858979.1|	tae-miR1135
dbj|BY860269.1|	osa-miR408
dbj|BY860649.1|	tae-miR1119
dbj|BY861857.1|	tae-miR1119
dbj|BY863662.1|	osa-miR1439
dbj|BY863869.1|	osa-miR1436
dbj|BY864150.1|	osa-miR1436
dbj|BY864489.1|	tae-miR1119
dbj|BY865147.1|	osa-miR1436
dbj|BY867111.1|	osa-miR821b
dbj|BY867242.1|	tae-miR1121
dbj|BY868178.1|	osa-miR821b
dbj|BY868870.1|	osa-miR821b
dbj|BY870096.1|	osa-miR1436
dbj|BY870666.1|	tae-miR1119
dbj|BY872409.1|	osa-miR414
dbj|BY872818.1|	tae-miR1119
dbj|BY873695.1|	tae-miR1119
dbj|BY873820.1|	tae-miR1119
dbj|BY874148.1|	tae-miR1119
dbj|BY874243.1|	osa-miR1439
dbj|BY874438.1|	osa-miR1436
dbj|BY874640.1|	osa-miR1436	Hv.16854
dbj|BY874640.1|	tae-miR1128
dbj|BY875474.1|	tae-miR1121
dbj|BY875862.1|	tae-miR1128	Hv.24146
dbj|BY875862.1|	tae-miR1133
dbj|BY876819.1|	tae-miR1122
dbj|BY876909.1|	tae-miR1121
dbj|BY877161.1|	tae-miR1120
dbj|BY877744.1|	osa-miR1436
emb|AJ432418.1|	ath-miR393a	Hv.2498
emb|AJ432418.1|	bna-miR393
emb|AJ432418.1|	osa-miR393b
emb|AJ432426.1|	osa-miR414
emb|AJ435431.1|	osa-miR821b
emb|AJ436472.1|	tae-miR1128
emb|AJ461536.1|	tae-miR1120
emb|AJ462658.1|	tae-miR1135
emb|AJ462964.1|	ppt-miR1030d	Hv.7960
emb|AJ462964.1|	ppt-miR1030h
emb|AJ462964.1|	ppt-miR1030i
emb|AJ462964.1|	ppt-miR1030j
emb|AJ463398.1|	osa-miR414
emb|AJ464292.1|	osa-miR414
emb|AJ465879.1|	osa-miR414
emb|AJ469590.1|	tae-miR1126
emb|AJ474302.1|	ppt-miR1030j
emb|AJ475103.1|	ppt-miR1030j
emb|AJ475104.1|	ppt-miR1030j
emb|AJ475105.1|	ppt-miR1030j
emb|AJ475374.1|	tae-miR1121
emb|AJ475696.1|	ath-miR159a	Hv.16635
emb|AJ475696.1|	ath-miR159b
emb|AJ475696.1|	ath-miR159c
emb|AJ475696.1|	osa-miR159a.1
emb|AJ475696.1|	osa-miR159c
emb|AJ475696.1|	osa-miR159d
emb|AJ475696.1|	osa-miR159e
emb|AJ475696.1|	osa-miR159f
emb|AJ475696.1|	pta-miR159a
emb|AJ475696.1|	pta-miR159c
emb|AJ475696.1|	ptc-miR159d
emb|AJ480350.1|	osa-miR414
emb|AJ480355.1|	gma-miR159b	Hv.12
emb|AJ480355.1|	gma-miR159c
emb|AJ480355.1|	ptc-miR159f
emb|AJ480355.1|	vvi-miR159a
emb|AJ480356.1|	gma-miR159b	Hv.12
emb|AJ480356.1|	gma-miR159c
emb|AJ480356.1|	ptc-miR159f
emb|AJ480356.1|	vvi-miR159a
emb|AJ484528.1|	osa-miR414
emb|AJ484529.1|	osa-miR414
emb|AJ484531.1|	osa-miR414
emb|AJ484963.1|	tae-miR1121
emb|AJ484964.1|	tae-miR1121
emb|AJ486202.1|	tae-miR1119
emb|AJ486203.1|	tae-miR1119
emb|AL450817.1|	tae-miR1135
emb|AL499742.1|	tae-miR1134
emb|AL500558.1|	osa-miR1436
emb|AL501165.1|	tae-miR1119
emb|AL501654.1|	tae-miR1119
emb|AL502447.1|	osa-miR821b
emb|AL502875.1|	tae-miR1119
emb|AL503002.1|	tae-miR1119
emb|AL503060.1|	osa-miR1436
emb|AL503071.1|	osa-miR821b
emb|AL503077.1|	osa-miR408
emb|AL503516.1|	ath-miR164c
emb|AL504006.1|	osa-miR444d.1	Hv.1306
emb|AL504006.1|	osa-miR444d.3
emb|AL504006.1|	osa-miR444e
emb|AL504006.1|	osa-miR444f
emb|AL504115.1|	tae-miR1119
emb|AL505279.1|	gma-miR390a-3p
emb|AL505469.1|	tae-miR1119
emb|AL508237.1|	osa-miR168b
emb|AL508350.1|	tae-miR1119
emb|AL508523.1|	osa-miR414
emb|AL508687.1|	osa-miR414
emb|AL508968.1|	osa-miR414
emb|AL509815.1|	osa-miR1436
gb|AF069328.1|	tae-miR1126
gb|AW982339.3|	osa-miR414
gb|AW982841.2|	tae-miR1134
gb|AW982846.2|	ath-miR394b
gb|AW983226.2|	sof-miR159e
gb|AW983262.2|	ptc-miR827
gb|AW983298.2|	cre-miR1171
gb|AW983316.2|	osa-miR1436
gb|BE060388.3|	cre-miR1171
gb|BE060539.3|	tae-miR1128	Hv.679
gb|BE060539.3|	tae-miR1133
gb|BE060620.2|	bna-miR156a	Hv.29207
gb|BE060620.2|	gma-miR156b
gb|BE060620.2|	ppt-miR529d
gb|BE060620.2|	ppt-miR529g
gb|BE060620.2|	smo-miR156b
gb|BE060620.2|	vvi-miR156h
gb|BE196454.3|	gma-miR1528
gb|BE196524.1|	ppt-miR1030j
gb|BE215081.1|	tae-miR1134
gb|BE216561.2|	tae-miR1121
gb|BE413256.1|	tae-miR1119
gb|BE422217.1|	osa-miR821b
gb|BE455168.3|	osa-miR2102-3p
gb|BE455467.3|	osa-miR396e	Hv.19321
gb|BE455467.3|	osa-miR396f
gb|BE455467.3|	zma-miR396d
gb|BE601725.3|	osa-miR414
gb|BE602255.2|	tae-miR1119
gb|BE603282.2|	ath-miR393a	Hv.2498
gb|BE603282.2|	bna-miR393
gb|BE603282.2|	osa-miR393b
gb|BF065291.2|	osa-miR414
gb|BF254890.3|	osa-miR819c
gb|BF256174.1|	osa-miR1439
gb|BF256424.2|	ath-miR164c
gb|BF258419.2|	ath-miR157b
gb|BF258419.2|	bna-miR156a
gb|BF258419.2|	gma-miR156b
gb|BF258419.2|	ppt-miR529c
gb|BF258419.2|	ppt-miR529d
gb|BF258419.2|	smo-miR156c
gb|BF258419.2|	vvi-miR156h
gb|BF258740.2|	osa-miR414
gb|BF259853.3|	tae-miR1134
gb|BF259945.2|	osa-miR414
gb|BF260484.1|	osa-miR1867
gb|BF260887.2|	osa-miR1846e
gb|BF260907.2|	osa-miR414
gb|BF266261.2|	osa-miR1438
gb|BF268131.3|	cre-miR1171
gb|BF617675.2|	ppt-miR1030d
gb|BF618754.2|	tae-miR1134
gb|BF621312.2|	osa-miR414
gb|BF621429.2|	osa-miR414
gb|BF621506.1|	osa-miR2102-5p
gb|BF622299.2|	osa-miR160e	Hv.5089
gb|BF622299.2|	ppt-miR160e
gb|BF622299.2|	ppt-miR160i
gb|BF622307.1|	osa-miR160e
gb|BF622307.1|	ppt-miR160e
gb|BF622307.1|	ppt-miR160i
gb|BF622978.3|	osa-miR1848
gb|BF624285.1|	osa-miR414
gb|BF625278.1|	tae-miR1134
gb|BF625321.2|	cre-miR1171
gb|BF625738.2|	tae-miR1134
gb|BF629274.2|	osa-miR1436
gb|BF630636.2|	ptc-miR156k
gb|BG300343.1|	tae-miR1134
gb|BG300360.1|	bna-miR156a	Hv.6361
gb|BG300360.1|	gma-miR156b
gb|BG300360.1|	osa-miR156l
gb|BG300360.1|	ppt-miR156c
gb|BG300360.1|	smo-miR156a
gb|BG300947.2|	osa-miR1867
gb|BG309315.2|	tae-miR1134
gb|BG342907.2|	tae-miR1119
gb|BG343039.2|	cre-miR1171
gb|BG343050.2|	cre-miR1171
gb|BG343309.2|	tae-miR1119
gb|BG343488.1|	osa-miR414
gb|BG343970.2|	osa-miR414
gb|BG344143.2|	osa-miR414
gb|BG344337.1|	osa-miR1436
gb|BG344337.1|	tae-miR1130
gb|BG344510.1|	osa-miR408	Hv.10831
gb|BG344510.1|	ppt-miR408b
gb|BG344510.1|	pta-miR408
gb|BG344510.1|	smo-miR408
gb|BG344997.2|	tae-miR1134
gb|BG365648.2|	osa-miR2094-5p
gb|BG366282.2|	smo-miR1099
gb|BG366730.1|	tae-miR1134
gb|BG367250.1|	osa-miR414
gb|BG368160.1|	ath-miR414
gb|BG369020.1|	tae-miR1134
gb|BG414387.1|	osa-miR414
gb|BG414930.2|	osa-miR414
gb|BG415888.2|	ath-miR397a	Hv.7117
gb|BG415888.2|	bna-miR397b
gb|BG415888.2|	osa-miR397b
gb|BG415888.2|	ptc-miR397b
gb|BG415888.2|	sly-miR397
gb|BG417782.1|	tae-miR1119
gb|BI776712.2|	tae-miR1119
gb|BI776713.2|	tae-miR1119
gb|BI776735.1|	tae-miR1119
gb|BI776941.2|	tae-miR1119
gb|BI777307.2|	tae-miR1134
gb|BI777511.2|	osa-miR821b
gb|BI779417.2|	osa-miR414
gb|BI779896.2|	tae-miR1134
gb|BI779941.2|	osa-miR414
gb|BI780402.2|	osa-miR414
gb|BI781077.2|	tae-miR1119
gb|BI946902.1|	tae-miR1119
gb|BI947590.1|	osa-miR414
gb|BI950673.1|	ppt-miR414
gb|BI952042.1|	osa-miR2091-5p
gb|BI952369.1|	tae-miR1134
gb|BI954758.1|	ath-miR414
gb|BI954805.1|	tae-miR1128	Hv.23257
gb|BI954805.1|	tae-miR1135
gb|BI954904.1|	ath-miR172c	Hv.6575
gb|BI954904.1|	ptc-miR172i
gb|BI955167.1|	tae-miR1134
gb|BI955239.1|	osa-miR414
gb|BI956127.1|	tae-miR1121
gb|BI956461.1|	tae-miR1134
gb|BI956607.1|	osa-miR408
gb|BI956855.1|	ath-miR414
gb|BI957514.1|	osa-miR395o
gb|BI958861.1|	osa-miR396e	Hv.19321
gb|BI958861.1|	osa-miR396f
gb|BI958861.1|	zma-miR396d
gb|BI959039.1|	tae-miR1119
gb|BI959664.1|	tae-miR1119
gb|BI960270.1|	tae-miR1119
gb|BM096491.2|	tae-miR1119
gb|BM096529.2|	tae-miR1119
gb|BM097682.2|	osa-miR414
gb|BM097863.1|	ath-miR397a	Hv.7117
gb|BM097863.1|	bna-miR397b
gb|BM097863.1|	osa-miR397b
gb|BM097863.1|	ptc-miR397b
gb|BM097863.1|	sly-miR397
gb|BM098136.2|	osa-miR414
gb|BM100733.2|	osa-miR1436	Hv.13846
gb|BM100733.2|	tae-miR1130
gb|BM100883.1|	tae-miR1121
gb|BM100994.2|	tae-miR1134
gb|BM368614.2|	tae-miR1128
gb|BM368614.2|	tae-miR1133
gb|BM369234.2|	tae-miR1134
gb|BM371389.2|	tae-miR1134
gb|BM371881.2|	osa-miR1436
gb|BM372712.2|	osa-miR414
gb|BM372821.2|	tae-miR1119
gb|BM372872.2|	tae-miR1119
gb|BM372993.2|	osa-miR408	Hv.10831
gb|BM372993.2|	ppt-miR408b
gb|BM372993.2|	pta-miR408
gb|BM372993.2|	smo-miR408
gb|BM373074.2|	cre-miR1171
gb|BM375756.2|	osa-miR414
gb|BM375782.2|	osa-miR414
gb|BM376248.2|	osa-miR414
gb|BM377485.2|	osa-miR414
gb|BM441507.2|	tae-miR1119
gb|BM443417.2|	tae-miR1121
gb|BM443538.2|	osa-miR1436
gb|BM443632.2|	tae-miR1134
gb|BM443638.1|	tae-miR1119
gb|BM443806.1|	tae-miR1119
gb|BM443814.2|	tae-miR1119
gb|BM444122.1|	tae-miR1119
gb|BM444358.1|	tae-miR1119
gb|BM445267.1|	tae-miR1119
gb|BM816024.1|	tae-miR1121
gb|BM816030.1|	tae-miR1121
gb|BM816977.1|	ath-miR172c	Hv.6575
gb|BM816977.1|	ptc-miR172i
gb|BM817241.1|	osa-miR408	Hv.10831
gb|BM817241.1|	ppt-miR408b
gb|BM817241.1|	pta-miR408
gb|BM817241.1|	smo-miR408
gb|BQ134689.1|	tae-miR1119
gb|BQ458535.1|	osa-miR414
gb|BQ458595.1|	osa-miR414
gb|BQ458760.1|	tae-miR1121
gb|BQ459299.1|	osa-miR414
gb|BQ459561.1|	tae-miR1134
gb|BQ459712.1|	osa-miR414
gb|BQ460277.1|	osa-miR414
gb|BQ461013.1|	ath-miR171a	Hv.9855
gb|BQ461013.1|	bna-miR171g
gb|BQ461013.1|	ppt-miR171b
gb|BQ461013.1|	ptc-miR171d
gb|BQ461013.1|	ptc-miR171i
gb|BQ461013.1|	ptc-miR171j
gb|BQ461013.1|	ptc-miR171k
gb|BQ461013.1|	sly-miR171d
gb|BQ461013.1|	vvi-miR171b
gb|BQ461013.1|	vvi-miR171f
gb|BQ461013.1|	vvi-miR171h
gb|BQ461013.1|	zma-miR171a
gb|BQ461123.1|	ppt-miR414
gb|BQ461815.1|	ath-miR397a	Hv.7117
gb|BQ461815.1|	bna-miR397b
gb|BQ461815.1|	osa-miR397b
gb|BQ461815.1|	ptc-miR397b
gb|BQ461815.1|	sly-miR397
gb|BQ462148.1|	tae-miR1119
gb|BQ462213.1|	osa-miR414
gb|BQ463190.1|	cre-miR1171
gb|BQ464684.1|	osa-miR414
gb|BQ464715.1|	ath-miR172c	Hv.6575
gb|BQ464715.1|	ptc-miR172i
gb|BQ465197.1|	tae-miR1128	Hv.12752
gb|BQ465197.1|	tae-miR1133
gb|BQ466150.1|	gma-miR159b	Hv.12
gb|BQ466150.1|	gma-miR159c
gb|BQ466150.1|	ptc-miR159f
gb|BQ466150.1|	vvi-miR159a
gb|BQ466775.1|	osa-miR414
gb|BQ467319.1|	osa-miR1436
gb|BQ467836.1|	tae-miR1119
gb|BQ468092.1|	cre-miR1171
gb|BQ468272.1|	osa-miR1436
gb|BQ468842.1|	osa-miR408	Hv.10831
gb|BQ468842.1|	ppt-miR408b
gb|BQ468842.1|	pta-miR408
gb|BQ468842.1|	smo-miR408
gb|BQ469640.1|	osa-miR414
gb|BQ470108.1|	vvi-miR845b
gb|BQ470166.1|	tae-miR1134
gb|BQ470186.1|	cre-miR909.2
gb|BQ470201.1|	ppt-miR1030d
gb|BQ470551.1|	osa-miR396e	Hv.19321
gb|BQ470551.1|	osa-miR396f
gb|BQ470551.1|	zma-miR396d
gb|BQ656484.1|	tae-miR1121
gb|BQ657747.1|	osa-miR1436
gb|BQ658360.1|	osa-miR1439
gb|BQ658389.1|	osa-miR1439
gb|BQ660575.1|	tae-miR1119
gb|BQ660599.1|	tae-miR1119
gb|BQ660731.1|	osa-miR396e	Hv.9742
gb|BQ660731.1|	osa-miR396f
gb|BQ660731.1|	zma-miR396d
gb|BQ661628.1|	osa-miR1436
gb|BQ661883.1|	osa-miR1436
gb|BQ661979.1|	tae-miR1119
gb|BQ662944.1|	osa-miR1436
gb|BQ663275.1|	tae-miR1126
gb|BQ665064.1|	tae-miR1134
gb|BQ665274.1|	ath-miR397a	Hv.7117
gb|BQ665274.1|	bna-miR397b
gb|BQ665274.1|	osa-miR397b
gb|BQ665274.1|	ptc-miR397b
gb|BQ665274.1|	sly-miR397
gb|BQ665502.1|	gma-miR156b	Hv.21387
gb|BQ665502.1|	vvi-miR156h
gb|BQ665746.1|	osa-miR396e	Hv.9742
gb|BQ665746.1|	osa-miR396f
gb|BQ665746.1|	zma-miR396d
gb|BQ665864.1|	tae-miR1119
gb|BQ739939.1|	tae-miR1134
gb|BQ740191.1|	tae-miR1126
gb|BQ754066.1|	osa-miR444d.1	Hv.1306
gb|BQ754066.1|	osa-miR444d.3
gb|BQ754066.1|	osa-miR444e
gb|BQ754066.1|	osa-miR444f
gb|BQ754240.1|	ppt-miR414
gb|BQ754930.1|	tae-miR1134
gb|BQ755505.1|	ath-miR414
gb|BQ756674.1|	tae-miR1119
gb|BQ756701.1|	tae-miR1119
gb|BQ758674.1|	ppt-miR1030d	Hv.7960
gb|BQ758674.1|	ppt-miR1030h
gb|BQ758674.1|	ppt-miR1030i
gb|BQ758674.1|	ppt-miR1030j
gb|BQ759670.1|	osa-miR414
gb|BQ759811.1|	osa-miR414
gb|BQ760313.1|	tae-miR1119
gb|BQ760548.1|	ath-miR165a	Hv.26931
gb|BQ760548.1|	osa-miR166e
gb|BQ760548.1|	osa-miR166m
gb|BQ760548.1|	ppt-miR166k
gb|BQ760548.1|	pta-miR166b
gb|BQ760548.1|	ptc-miR166n
gb|BQ760548.1|	sbi-miR166d
gb|BQ760548.1|	vvi-miR166a
gb|BQ760548.1|	vvi-miR166b
gb|BQ760548.1|	vvi-miR166d
gb|BQ760548.1|	vvi-miR166e
gb|BQ760964.1|	cre-miR1171
gb|BQ761024.1|	tae-miR1119
gb|BQ761146.1|	tae-miR1134
gb|BQ761195.1|	tae-miR1134
gb|BQ761197.1|	tae-miR1121
gb|BQ761269.1|	tae-miR1119
gb|BQ761741.1|	cre-miR1171
gb|BQ762093.1|	tae-miR1134
gb|BQ762321.1|	tae-miR1134
gb|BQ762530.1|	tae-miR1134
gb|BQ762580.1|	tae-miR1134
gb|BQ762766.1|	tae-miR1134
gb|BQ762980.1|	osa-miR1858a
gb|BQ765438.1|	osa-miR444d.1	Hv.1306
gb|BQ765438.1|	osa-miR444d.3
gb|BQ765438.1|	osa-miR444e
gb|BQ765438.1|	osa-miR444f
gb|BQ765702.1|	osa-miR444d.1	Hv.1306
gb|BQ765702.1|	osa-miR444d.3
gb|BQ765702.1|	osa-miR444e
gb|BQ765702.1|	osa-miR444f
gb|BQ766211.1|	osa-miR414
gb|BQ766907.1|	osa-miR414
gb|BQ768355.1|	osa-miR408	Hv.10831
gb|BQ768355.1|	ppt-miR408b
gb|BQ768355.1|	pta-miR408
gb|BQ768355.1|	smo-miR408
gbBQ768355.1|	ath-miR397a
gb|BQ825890.1|	ath-miR414
gb|BU966762.1|	bna-miR397b	Hv.7177
gb|BU966762.1|	osa-miR397b
gb|BU966762.1|	ptc-miR397b
gb|BU966762.1|	sly-miR397
gb|BU966857.1|	osa-miR414
gb|BU966899.1|	ath-miR397a	Hv.7117
gb|BU966899.1|	bna-miR397b
gb|BU966899.1|	osa-miR397b
gb|BU966899.1|	ptc-miR397b
gb|BU966899.1|	sly-miR397
gb|BU967368.1|	tae-miR1119
gb|BU967712.1|	cre-miR1171
gb|BU967787.1|	cre-miR1171
gb|BU968160.1|	osa-miR1436
gb|BU968828.1|	osa-miR414
gb|BU970318.1|	tae-miR1119
gb|BU970654.1|	tae-miR1121
gb|BU970710.1|	osa-miR414
gb|BU971666.1|	tae-miR1119
gb|BU972641.1|	osa-miR414
gb|BU973213.1|	ath-miR393a	Hv.29376
gb|BU973213.1|	bna-miR393
gb|BU973213.1|	osa-miR393b
gb|BU973607.1|	tae-miR1119
gb|BU973892.1|	tae-miR1119
gb|BU973936.1|	tae-miR1135
gb|BU973972.1|	tae-miR1119
gb|BU974512.1|	tae-miR1126
gb|BU974982.1|	tae-miR1121
gb|BU975413.1|	osa-miR414
gb|BU975470.1|	tae-miR1119
gb|BU975947.1|	tae-miR1119
gb|BU976391.1|	osa-miR408	Hv.10831
gb|BU976391.1|	ppt-miR408b
gb|BU976391.1|	pta-miR408
gb|BU976391.1|	smo-miR408
gb|BU976670.1|	tae-miR1134
gb|BU977032.1|	osa-miR1436
gb|BU977216.1|	osa-miR414
gb|BU978892.1|	tae-miR1128	Hv.6454
gb|BU978892.1|	tae-miR1133
gb|BU978892.1|	tae-miR1136
gb|BU980322.1|	osa-miR414
gb|BU980904.1|	cre-miR1171
gb|BU981639.1|	osa-miR414
gb|BU982260.1|	smo-miR1099
gb|BU983266.1|	osa-miR414
gb|BU983589.1|	osa-miR414
gb|BU983969.1|	osa-miR414
gb|BU984969.1|	osa-miR1439
gb|BU986263.1|	osa-miR160e
gb|BU986263.1|	ppt-miR160e
gb|BU986263.1|	ppt-miR160i
gb|BU986680.1|	tae-miR1119
gb|BU987552.1|	tae-miR1134
gb|BU987653.1|	osa-miR414
gb|BU987786.1|	tae-miR1121
gb|BU989003.1|	tae-miR1134
gb|BU989445.1|	osa-miR414
gb|BU991009.1|	osa-miR164d	Hv.21779
gb|BU991009.1|	ptc-miR164f
gb|BU991683.1|	tae-miR1135
gb|BU991944.1|	tae-miR1133
gb|BU993145.1|	osa-miR414
gb|BU993977.1|	tae-miR1119
gb|BU994188.1|	tae-miR1119
gb|BU994327.1|	ath-miR414
gb|BU995231.1|	osa-miR408	Hv.10831
gb|BU995231.1|	ppt-miR408b
gb|BU995231.1|	pta-miR408
gb|BU995231.1|	smo-miR408
gb|BU995745.1|	osa-miR408	Hv.10831
gb|BU995745.1|	ppt-miR408b
gb|BU995745.1|	pta-miR408
gb|BU995745.1|	smo-miR408
gb|BU995995.1|	osa-miR408
gb|BU996201.1|	osa-miR1436
gb|BU996890.1|	osa-miR414
gb|BU997080.1|	ppt-miR1030d
gb|BU998858.1|	tae-miR1134
gb|BU999635.1|	osa-miR2091-5p
gb|CA002325.1|	osa-miR414
gb|CA002787.1|	osa-miR160e
gb|CA002787.1|	ppt-miR160e
gb|CA002787.1|	ppt-miR160g
gb|CA002787.1|	ppt-miR160i
gb|CA002787.1|	ptc-miR160f
gb|CA002787.1|	ptc-miR160g
gb|CA002787.1|	ptc-miR160h
gb|CA002862.1|	osa-miR414
gb|CA003589.1|	osa-miR168a
gb|CA003609.1|	osa-miR168a
gb|CA003748.1|	osa-miR414
gb|CA004561.1|	osa-miR414
gb|CA004635.1|	ath-miR393a	Hv.2498
gb|CA004635.1|	bna-miR393
gb|CA004635.1|	osa-miR393b
gb|CA005607.1|	ath-miR397a	Hv.7117
gb|CA005607.1|	bna-miR397b
gb|CA005607.1|	osa-miR397b
gb|CA005607.1|	ptc-miR397b
gb|CA005607.1|	sly-miR397
gb|CA006505.1|	tae-miR1121
gb|CA006693.1|	osa-miR444d.1	Hv.1306
gb|CA006693.1|	osa-miR444d.3
gb|CA006693.1|	osa-miR444e
gb|CA006693.1|	osa-miR444f
gb|CA006699.1|	gma-miR159b	Hv.12
gb|CA006699.1|	gma-miR159c
gb|CA006699.1|	ptc-miR159f
gb|CA006699.1|	vvi-miR159a
gb|CA007403.1|	osa-miR444f
gb|CA007960.1|	ath-miR397a	Hv.7117
gb|CA007960.1|	bna-miR397b
gb|CA007960.1|	osa-miR397b
gb|CA007960.1|	ptc-miR397b
gb|CA007960.1|	sly-miR397
gb|CA008118.1|	osa-miR444d.1	Hv.1306
gb|CA008118.1|	osa-miR444d.3
gb|CA008118.1|	osa-miR444e
gb|CA008118.1|	osa-miR444f
gb|CA009309.1|	ath-miR170
gb|CA009309.1|	ath-miR171a
gb|CA009309.1|	ath-miR171c
gb|CA009309.1|	bna-miR171g
gb|CA009309.1|	mtr-miR171
gb|CA009309.1|	ptc-miR171i
gb|CA009309.1|	smo-miR171a
gb|CA009309.1|	vvi-miR171a
gb|CA009309.1|	vvi-miR171i
gb|CA009309.1|	zma-miR171b
gb|CA009309.1|	zma-miR171c
gb|CA009309.1|	zma-miR171f
gb|CA010088.1|	osa-miR1436
gb|CA010201.1|	tae-miR1135
gb|CA010562.1|	osa-miR1436
gb|CA011141.1|	osa-miR395o
gb|CA012079.1|	tae-miR1126
gb|CA012080.1|	tae-miR1126
gb|CA013167.1|	osa-miR414
gb|CA013466.1|	tae-miR1126
gb|CA014084.1|	tae-miR1134
gb|CA014459.1|	ath-miR397a	Hv.7117
gb|CA014459.1|	bna-miR397b
gb|CA014459.1|	osa-miR397b
gb|CA014459.1|	ptc-miR397b
gb|CA014459.1|	sly-miR397
gb|CA015859.1|	osa-miR821b
gb|CA016083.1|	tae-miR1119
gb|CA016582.1|	tae-miR1135
gb|CA017073.1|	tae-miR1119
gb|CA017576.1|	osa-miR414
gb|CA018263.1|	tae-miR1119
gb|CA018933.1|	tae-miR1119
gb|CA019260.1|	osa-miR414
gb|CA019616.1|	osa-miR444d.1	Hv.1306
gb|CA019616.1|	osa-miR444d.3
gb|CA019616.1|	osa-miR444e
gb|CA019616.1|	osa-miR444f
gb|CA020517.1|	tae-miR1134
gb|CA020594.1|	tae-miR1119
gb|CA020690.1|	bna-miR156a	Hv.28351
gb|CA020690.1|	gma-miR156b
gb|CA020690.1|	ppt-miR529d
gb|CA020690.1|	ppt-miR529g
gb|CA020690.1|	vvi-miR156h
gb|CA021043.1|	osa-miR414
gb|CA023131.1|	osa-miR414
gb|CA023204.1|	osa-miR414
gb|CA025249.1|	cre-miR1171
gb|CA025269.1|	tae-miR1119
gb|CA026441.1|	osa-miR396e
gb|CA026441.1|	osa-miR396f
gb|CA026441.1|	zma-miR396d
gb|CA026736.1|	tae-miR1119
gb|CA027063.1|	tae-miR1119
gb|CA027359.1|	tae-miR1119
gb|CA028720.1|	tae-miR1119
gb|CA029064.1|	tae-miR1134
gb|CA029265.1|	tae-miR1119
gb|CA029324.1|	osa-miR168b
gb|CA029723.1|	osa-miR396e	Hv.19321
gb|CA029723.1|	osa-miR396f
gb|CA029723.1|	zma-miR396d
gb|CA029835.1|	osa-miR414
gb|CA030148.1|	osa-miR168b
gb|CA030825.1|	osa-miR414
gb|CA031192.1|	osa-miR414
gb|CA031383.1|	osa-miR396e	Hv.22031
gb|CA031383.1|	osa-miR396f
gb|CA031383.1|	zma-miR396d
gb|CA032492.1|	ath-miR157b
gb|CA032492.1|	bna-miR156a
gb|CA032492.1|	gma-miR156b
gb|CA032492.1|	ppt-miR529c
gb|CA032492.1|	ppt-miR529d
gb|CA032492.1|	smo-miR156c
gb|CA032492.1|	vvi-miR156h
gb|CB858181.1|	tae-miR1119
gb|CB858222.1|	osa-miR414
gb|CB858345.1|	tae-miR1119
gb|CB858500.1|	tae-miR1119
gb|CB858633.1|	osa-miR821b
gb|CB858768.1|	tae-miR1119
gb|CB858914.1|	tae-miR1119
gb|CB858958.1|	ptc-miR156k
gb|CB859022.1|	tae-miR1134
gb|CB859747.1|	tae-miR1119
gb|CB860441.1|	ath-miR393a	Hv.2498
gb|CB860441.1|	bna-miR393
gb|CB860441.1|	osa-miR393b
gb|CB860915.1|	osa-miR396e	Hv.11623
gb|CB860915.1|	osa-miR396f
gb|CB860915.1|	zma-miR396d
gb|CB861063.1|	tae-miR1133
gb|CB861140.1|	osa-miR396e	Hv.19321
gb|CB861140.1|	osa-miR396f
gb|CB861140.1|	zma-miR396d
gb|CB862673.1|	osa-miR1436	Hv.11323
gb|CB862673.1|	osa-miR818b
gb|CB863041.1|	osa-miR1436
gb|CB863041.1|	osa-miR818b
gb|CB863626.1|	osa-miR414
gb|CB864307.1|	osa-miR164d
gb|CB864307.1|	ptc-miR164f
gb|CB865150.1|	tae-miR1128	Hv.3596
gb|CB865150.1|	tae-miR1133
gb|CB866608.1|	tae-miR1119
gb|CB866792.1|	tae-miR1121
gb|CB867028.1|	osa-miR1436
gb|CB867081.1|	tae-miR1119
gb|CB868369.1|	tae-miR1119
gb|CB868554.1|	tae-miR1119
gb|CB868672.1|	ppt-miR1030j
gb|CB869782.1|	osa-miR414
gb|CB869817.1|	tae-miR1134
gb|CB870604.1|	tae-miR1119
gb|CB871755.1|	tae-miR1119
gb|CB871762.1|	tae-miR1119
gb|CB871794.1|	osa-miR1436	Hv.16854
gb|CB871794.1|	tae-miR1128
gb|CB872108.1|	tae-miR1119
gb|CB872255.1|	tae-miR1119
gb|CB872284.1|	tae-miR1119
gb|CB872382.1|	ath-miR172c	Hv.6575
gb|CB872382.1|	ptc-miR172i
gb|CB872453.1|	tae-miR1119
gb|CB872600.1|	tae-miR1119
gb|CB874075.1|	tae-miR1119
gb|CB874191.1|	tae-miR1119
gb|CB874459.1|	tae-miR1119
gb|CB874465.1|	osa-miR414
gb|CB874555.1|	osa-miR821b
gb|CB874734.1|	tae-miR1119
gb|CB874935.1|	tae-miR1119
gb|CB875296.1|	tae-miR1119
gb|CB875758.1|	osa-miR414
gb|CB876062.1|	tae-miR1134
gb|CB876132.1|	tae-miR1119
gb|CB877969.1|	osa-miR1436
gb|CB878060.1|	ath-miR172c	Hv.6575
gb|CB878060.1|	ptc-miR172i
gb|CB880263.1|	ath-miR414
gb|CB880289.1|	tae-miR1119
gb|CB880638.1|	tae-miR1119
gb|CB881094.1|	osa-miR414
gb|CB881378.1|	ath-miR414
gb|CB881890.1|	tae-miR1119
gb|CB881899.1|	osa-miR408	Hv.10831
gb|CB881899.1|	ppt-miR408b
gb|CB881899.1|	pta-miR408
gb|CB881899.1|	smo-miR408
gb|CB882077.1|	ath-miR394b
gb|CB882389.1|	tae-miR1134
gb|CB882722.1|	osa-miR444d.1	Hv.1306
gb|CB882722.1|	osa-miR444d.3
gb|CB882722.1|	osa-miR444e
gb|CB882722.1|	osa-miR444f
gb|CB882813.1|	osa-miR395o
gb|CD054149.1|	tae-miR1120
gb|CD057247.1|	osa-miR1436
gb|CD662228.1|	ath-miR172c	Hv.6575
gb|CD662228.1|	ptc-miR172i
gb|CD663278.1|	osa-miR1436
gb|CD664034.1|	osa-miR1439
gb|CK123482.1|	osa-miR414
gb|CK123902.1|	osa-miR414
gb|CK125154.1|	tae-miR1134
gb|CK565751.1|	osa-miR821b
gb|CK565851.1|	osa-miR164d	Hv.25370
gb|CK565851.1|	ptc-miR164f
gb|CK565957.1|	tae-miR1121
gb|CK566049.1|	ath-miR394b
gb|CK566710.1|	tae-miR1120
gb|CK566882.1|	osa-miR164d	Hv.21779
gb|CK566882.1|	ptc-miR164f
gb|CK566900.1|	tae-miR1134
gb|CK568133.1|	tae-miR1133
gb|CK568591.1|	tae-miR1121
gb|CK569040.1|	tae-miR1121
gb|CK569529.1|	tae-miR1134
gb|CK569835.1|	osa-miR1436
gb|CV055207.1|	ath-miR393a	Hv.2498
gb|CV055207.1|	bna-miR393
gb|CV055207.1|	osa-miR393b
gb|CV059257.1|	osa-miR414
gb|CV060319.1|	tae-miR1134
gb|CV062354.1|	osa-miR414
gb|CV062462.1|	osa-miR414
gb|CV062535.1|	tae-miR1134
gb|CV062707.1|	tae-miR1128	Hv.21122
gb|CV062707.1|	tae-miR1135
gb|CV063154.1|	tae-miR1134
gb|CV064340.1|	osa-miR1436
gb|CX626126.1|	tae-miR1130
gb|CX626649.1|	ath-miR414
gb|CX627027.1|	tae-miR1128
gb|CX627717.1|	ppt-miR1030j
gb|CX627754.1|	osa-miR408
gb|CX627884.1|	osa-miR821b
gb|CX628102.1|	tae-miR1128	Hv.21122
gb|CX628102.1|	tae-miR1135
gb|CX628296.1|	tae-miR1121
gb|CX629047.1|	tae-miR1126
gb|CX629150.1|	osa-miR1436
gb|CX629545.1|	osa-miR1862e
gb|CX629594.1|	osa-miR414
gb|CX630154.1|	osa-miR444d.1	Hv.16297
gb|CX630154.1|	osa-miR444e
gb|CX630268.1|	tae-miR1121
gb|CX632992.1|	ppt-miR1030d	Hv.7960
gb|CX632992.1|	ppt-miR1030h
gb|CX632992.1|	ppt-miR1030i
gb|CX632992.1|	ppt-miR1030j
gb|DN155230.1|	tae-miR1133
gb|DN157625.1|	tae-miR1122
gb|DN159362.1|	osa-miR1436
gb|DN159362.1|	tae-miR1130
gb|DN159362.1|	tae-miR1133
gb|DN159365.1|	osa-miR408
gb|DN159500.1|	tae-miR1118
gb|DN159885.1|	osa-miR408
gb|DN160484.1|	ptc-miR169o
gb|DN160816.1|	tae-miR1128
gb|DN161029.1|	osa-miR408
gb|DN180267.1|	tae-miR1135
gb|DN180361.1|	tae-miR1138
gb|DN180462.1|	osa-miR414
gb|DN180754.1|	osa-miR1436
gb|DN180933.1|	osa-miR164d	Hv.21779
gb|DN180933.1|	ptc-miR164f
gb|DN182702.1|	ath-miR172c	Hv.6575
gb|DN182702.1|	ptc-miR172i
gb|DN184585.1|	osa-miR1436
gb|DN184813.1|	tae-miR1135
gb|DN186686.1|	tae-miR1121
gb|DN187056.1|	tae-miR1121
gb|DN187130.1|	osa-miR1436
gb|DN187448.1|	osa-miR164d	Hv21779
gb|DN187448.1|	ptc-miR164f
gb|DN188095.1|	osa-miR444c.2	Hv.15131
gb|DN188095.1|	osa-miR444e
gb|DN188095.1|	osa-miR444f
gb|DN188642.1|	ptc-miR169o
gb|DN188672.1|	ath-miR172c	Hv.6575
gb|DN188672.1|	ptc-miR172i
gb|DN188870.1|	tae-miR1121
gb|EX572464.1|	osa-miR1436
gb|EX573211.1|	osa-miR164d	Hv.28795
gb|EX573211.1|	ptc-miR164f
gb|EX573215.1|	osa-miR164d	Hv.28795
gb|EX573215.1|	ptc-miR164f
gb|EX573483.1|	ath-miR414
gb|EX573766.1|	osa-miR1436
gb|EX575082.1|	tae-miR1128	Hv.23560
gb|EX575082.1|	tae-miR1133
gb|EX575083.1|	tae-miR1128
gb|EX575083.1|	tae-miR1133
gb|EX575273.1|	tae-miR1128	Hv.26146
gb|EX575273.1|	tae-miR1133
gb|EX575274.1|	tae-miR1128	Hv.26146
gb|EX575274.1|	tae-miR1133
gb|EX575438.1|	tae-miR1128
gb|EX575535.1|	osa-miR1436
gb|EX575651.1|	osa-miR1871
gb|EX576980.1|	ptc-miR156k
gb|EX580398.1|	osa-miR442
gb|EX580538.1|	osa-miR1436
gb|EX580538.1|	tae-miR1130
gb|EX580539.1|	osa-miR1436
gb|EX580539.1|	tae-miR1130
gb|EX581151.1|	tae-miR1128
gb|EX581160.1|	osa-miR1436
gb|EX581232.1|	tae-miR1126
gb|EX581233.1|	tae-miR1126
gb|EX581997.1|	tae-miR1128	Hv.23560
gb|EX581997.1|	tae-miR1133
gb|EX582095.1|	gma-miR1533
gb|EX582096.1|	gma-miR1533
gb|EX582389.1|	tae-miR1133
gb|EX582390.1|	tae-miR1133
gb|EX583134.1|	osa-miR396e	Hv.28722
gb|EX583134.1|	osa-miR396f
gb|EX583134.1|	zma-miR396d
gb|EX583700.1|	tae-miR1133
gb|EX583701.1|	tae-miR1133
gb|EX583708.1|	osa-miR1436
gb|EX583713.1|	osa-miR1436
gb|EX583817.1|	osa-miR1436
gb|EX584247.1|	tae-miR1133
gb|EX584248.1|	tae-miR1133
gb|EX584378.1|	tae-miR1120
gb|EX584437.1|	tae-miR1133
gb|EX584438.1|	tae-miR1133
gb|EX586433.1|	tae-miR1121
gb|EX586491.1|	ppt-miR414
gb|EX586705.1|	osa-miR1436	Hv.12920
gb|EX586705.1|	tae-miR1130
gb|EX587618.1|	tae-miR1133
gb|EX587619.1|	tae-miR1133
gb|EX587623.1|	tae-miR1121
gb|EX587628.1|	tae-miR1121
gb|EX589384.1|	tae-miR1128	Hv.23560
gb|EX589384.1|	tae-miR1133
gb|EX589385.1|	tae-miR1128	Hv.23560
gb|EX589385.1|	tae-miR1133
gb|EX589523.1|	ptc-miR169o
gb|EX590142.1|	ath-miR414
gb|EX590264.1|	tae-miR1133
gb|EX590265.1|	tae-miR1133
gb|EX591095.1|	gma-miR1533
gb|EX591321.1|	osa-miR1436
gb|EX591334.1|	ath-miR414
gb|EX591437.1|	tae-miR1121
gb|EX591441.1|	tae-miR1121
gb|EX591500.1|	osa-miR1436
gb|EX591890.1|	tae-miR1134
gb|EX591891.1|	tae-miR1134
gb|EX592001.1|	tae-miR1121
gb|EX592250.1|	osa-miR1436
gb|EX592251.1|	osa-miR1436
gb|EX593109.1|	tae-miR1122
gb|EX593248.1|	osa-miR1436
gb|EX593880.1|	osa-miR1436
gb|EX593949.1|	ptc-miR156k
gb|EX594051.1|	tae-miR1126
gb|EX594870.1|	osa-miR1871
gb|EX594871.1|	osa-miR1871
gb|EX594898.1|	tae-miR1130
gb|EX595259.1|	ath-miR394b
gb|EX595419.1|	tae-miR1137
gb|EX595424.1|	tae-miR1137
gb|EX595505.1|	tae-miR1135
gb|EX595506.1|	tae-miR1135
gb|EX595547.1|	osa-miR1436
gb|EX595552.1|	osa-miR1436
gb|EX595629.1|	tae-miR1128	Hv.26146
gb|EX595629.1|	tae-miR1133
gb|EX597080.1|	gma-miR156b	Hv.5875
gb|EX597080.1|	smo-miR156b
gb|EX597080.1|	vvi-miR156h
gb|EX597081.1|	gma-miR156b	Hv.5875
gb|EX597081.1|	smo-miR156b
gb|EX597081.1|	vvi-miR156h
gb|EX597422.1|	tae-miR1135
gb|EX597427.1|	tae-miR1135
gb|EX597992.1|	tae-miR1128	Hv.23560
gb|EX597992.1|	tae-miR1133
gb|EX598089.1|	bna-miR156a	Hv.28351
gb|EX598089.1|	gma-miR156b
gb|EX598089.1|	ppt-miR529d
gb|EX598089.1|	ppt-miR529g
gb|EX598089.1|	vvi-miR156h
gb|EX598506.1|	tae-miR1135
gb|EX598524.1|	tae-miR1133
gb|EX598525.1|	tae-miR1133
gb|EX599545.1|	tae-miR1121
gb|EX599546.1|	tae-miR1121
gb|EX600178.1|	ptc-miR169o
gb|EX600346.1|	ath-miR394b
gb|EX600769.1|	osa-miR1436	Hv.11323
gb|EX600769.1|	osa-miR818b
gb|EX601112.1|	tae-miR1121
gb|EX601113.1|	tae-miR1121
gb|FC555790.1|	tae-miR1121
gb|FD517906.1|	ath-miR414
gb|FD517994.1|	tae-miR1135
gb|FD518089.1|	tae-miR1121
gb|FD518508.1|	ath-miR397a	Hv.7117
gb|FD518508.1|	bna-miR397b
gb|FD518508.1|	osa-miR397b
gb|FD518508.1|	ptc-miR397b
gb|FD518508.1|	sly-miR397
gb|FD518678.1|	tae-miR1122
gb|FD518768.1|	ath-miR414
gb|FD519329.1|	osa-miR1436
gb|FD519920.1|	osa-miR414
gb|FD520280.1|	ath-miR414
gb|FD521311.1|	osa-miR1436
gb|FD521791.1|	osa-miR414
gb|FD522234.1|	tae-miR1121
gb|FD522676.1|	osa-miR414
gb|FD522834.1|	ath-miR414
gb|FD522901.1|	osa-miR414
gb|FD523444.1|	tae-miR1135
gb|FD523856.1|	tae-miR1128
gb|FD523912.1|	tae-miR1121
gb|FD524111.1|	tae-miR1121
gb|FD524148.1|	tae-miR1135
gb|FD525157.1|	tae-miR1119
gb|FD525832.1|	tae-miR1119
gb|FD525982.1|	ppt-miR1030j
gb|FD526024.1|	bna-miR156a	Hv.28351
gb|FD526024.1|	gma-miR156b
gb|FD526024.1|	ppt-miR529d
gb|FD526024.1|	ppt-miR529g
gb|FD526024.1|	vvi-miR156h
gb|FD526177.1|	osa-miR164d
gb|FD526177.1|	ptc-miR164f
gb|FD527254.1|	tae-miR1133
gb|FD527301.1|	bna-miR156a	Hv.29207
gb|FD527301.1|	gma-miR156b
gb|FD527301.1|	ppt-miR529d
gb|FD527301.1|	ppt-miR529g
gb|FD527301.1|	smo-miR156b
gb|FD527301.1|	vvi-miR156h
gb|FD527818.1|	tae-miR1119
gb|FD527963.1|	osa-miR821b
gb|FD528446.1|	bna-miR156a	Hv.29207
gb|FD528446.1|	gma-miR156b
gb|FD528446.1|	ppt-miR529d
gb|FD528446.1|	ppt-miR529g
gb|FD528446.1|	smo-miR156b
gb|FD528446.1|	vvi-miR156h
gb|GH206880.1|	cre-miR1171
gb|GH207905.1|	tae-miR1134
gb|GH208317.1|	tae-miR1121
gb|GH209055.1|	ptc-miR169o
gb|GH209508.1|	osa-miR160e	Hv.5089
gb|GH209508.1|	ppt-miR160e
gb|GH209508.1|	ppt-miR160i
gb|GH210205.1|	cre-miR1171
gb|GH212603.1|	ath-miR393a	Hv.2498
gb|GH212603.1|	bna-miR393
gb|GH212603.1|	osa-miR393b
gb|GH212963.1|	osa-miR1436
gb|GH213313.1|	ath-miR172c	Hv.6575
gb|GH213313.1|	ptc-miR172i
gb|GH213790.1|	osa-miR1436
gb|GH215029.1|	osa-miR1439
gb|GH215882.1|	osa-miR414
gb|GH216071.1|	tae-miR1134
gb|GH216548.1|	osa-miR1867
gb|GH216700.1|	cre-miR1171
gb|GH217107.1|	tae-miR1134
gb|GH217363.1|	tae-miR1128
gb|GH217963.1|	osa-miR1436
gb|GH217963.1|	tae-miR1130
gb|GH217971.1|	ptc-miR827
gb|GH218076.1|	osa-miR408	Hv.10831
gb|GH218076.1|	ppt-miR408b
gb|GH218076.1|	pta-miR408
gb|GH218076.1|	smo-miR408
gb|GH218255.1|	tae-miR1133
gb|GH218429.1|	cre-miR1171
gb|GH218557.1|	bna-miR156a	Hv.29207
gb|GH218557.1|	gma-miR156b
gb|GH218557.1|	ppt-miR529d
gb|GH218557.1|	ppt-miR529g
gb|GH218557.1|	smo-miR156b
gb|GH218557.1|	vvi-miR156h
gb|GH219034.1|	osa-miR1436
gb|GH220133.1|	smo-miR1099
gb|GH220319.1|	tae-miR1134
gb|GH222395.1|	ath-miR414
gb|GH222470.1|	ptc-miR169z
gb|GH222471.1|	ptc-miR169z
gb|GH222673.1|	tae-miR1121
gb|GH223037.1|	tae-miR1119
gb|GH223038.1|	tae-miR1119
gb|GH224188.1|	tae-miR1128	Hv.23560
gb|GH224188.1|	tae-miR1133
gb|GH225226.1|	ppt-miR414
gb|GH225521.1|	tae-miR1128	Hv.23560
gb|GH225521.1|	tae-miR1133
gb|GH226731.1|	ath-miR414
gb|GH226934.1|	tae-miR1134
gb|GH227222.1|	tae-miR1134
gb|GH227347.1|	osa-miR408
gb|GH227471.1|	tae-miR1119
gb|GH228608.1|	gma-miR156b	Hv.21387
gb|GH228608.1|	vvi-miR156h
gb|GH228802.1|	tae-miR1119
gb|GH228935.1|	osa-miR444d.1	Hv.1306
gb|GH228935.1|	osa-miR444d.3
gb|GH228935.1|	osa-miR444e
gb|GH228935.1|	osa-miR444f
